# Supplementary material for: TERRA transcription destabilizes telomere integrity to initiate break-induced replication in human ALT cells
Source: Nat Commun. 2021 Jun 18;12:3760. doi: 10.1038/s41467-021-24097-6 (PMC8213692; doi:10.1038/s41467-021-24097-6)
Supplement: Supplementary file 4 — Supplementary Data 1 [file 41467_2021_24097_MOESM4_ESM.xlsx]

## Sheet: sid4 +dox_vs_sid4 -dox
Data file 1a: Differential Expression Analysis results of the comparison of dox treated and untreated sid4 cells.
ENS_GeneID	meanNCounts	log2FC	StdErr	Wald-Stat	P-value	P-adj	Signif	Sign	GeneSymbol	GeneType	Comments
ENSG00000145990.11	435.344	-2.94975	0.16654	-17.712	3.38824e-70	8.25172e-66	yes	down	GFOD1	protein_coding
ENSG00000138449.11	772.691	-2.49529	0.151814	-16.4365	1.04752e-60	1.27557e-56	yes	down	SLC40A1	protein_coding
ENSG00000147894.17	1423.63	-2.39105	0.147931	-16.1633	9.15837e-59	7.43476e-55	yes	down	C9orf72	protein_coding	common to N3_vs_N3nt; different sign
ENSG00000189079.17	4298.45	-1.97236	0.125488	-15.7175	1.14692e-55	6.98299e-52	yes	down	ARID2	protein_coding
ENSG00000183722.9	259.506	-2.91551	0.198657	-14.6761	9.17004e-49	4.46654e-45	yes	down	LHFPL6	protein_coding	common to N3_vs_N3nt; different sign
ENSG00000168993.15	428.502	2.43987	0.169935	14.3577	9.54021e-47	3.87237e-43	yes	up	CPLX1	protein_coding
ENSG00000259153.2	598.769	-2.28249	0.163524	-13.9581	2.80945e-44	9.77449e-41	yes	down	AC004816.1	lncRNA
ENSG00000286156.1	159.037	-3.21369	0.230737	-13.9279	4.28544e-44	1.3046e-40	yes	down	AC026273.1	transcribed_unprocessed_pseudogene
ENSG00000189275.4	393.446	2.27215	0.163715	13.8787	8.52886e-44	2.30791e-40	yes	up	LINC01164	lncRNA
ENSG00000114796.16	3329.82	1.61461	0.119584	13.5019	1.52431e-41	3.71231e-38	yes	up	KLHL24	protein_coding
ENSG00000286042.1	896.838	2.09994	0.157986	13.292	2.57766e-40	5.70694e-37	yes	up	LCAL1	lncRNA
ENSG00000155465.20	775.955	1.88596	0.142775	13.2093	7.75015e-40	1.57289e-36	yes	up	SLC7A7	protein_coding
ENSG00000197601.13	5441.38	-1.75136	0.132664	-13.2015	8.60459e-40	1.61197e-36	yes	down	FAR1	protein_coding
ENSG00000106772.18	457.385	-2.04878	0.156766	-13.069	4.95223e-39	8.61475e-36	yes	down	PRUNE2	protein_coding
ENSG00000141447.18	711.69	-2.06667	0.158719	-13.021	9.29851e-39	1.50971e-35	yes	down	OSBPL1A	protein_coding
ENSG00000177842.12	552.035	-2.0586	0.163491	-12.5915	2.35097e-36	3.57848e-33	yes	down	ZNF620	protein_coding
ENSG00000283196.2	693.515	-1.89694	0.151334	-12.5348	4.81302e-36	6.89507e-33	yes	down	LSP1P5	transcribed_unprocessed_pseudogene
ENSG00000236397.3	148.343	-2.77092	0.221447	-12.5128	6.35515e-36	8.59852e-33	yes	down	DDX11L2	unprocessed_pseudogene
ENSG00000144218.19	2803.63	1.72221	0.139028	12.3875	3.05522e-35	3.91615e-32	yes	up	AFF3	protein_coding
ENSG00000140450.9	475.852	1.9153	0.15488	12.3663	3.97531e-35	4.84074e-32	yes	up	ARRDC4	protein_coding
ENSG00000143324.14	3602.94	-1.59029	0.129701	-12.2612	1.46331e-34	1.69702e-31	yes	down	XPR1	protein_coding
ENSG00000079931.15	4249.57	1.46662	0.120234	12.1981	3.18228e-34	3.52278e-31	yes	up	MOXD1	protein_coding
ENSG00000010319.7	362.675	-2.31289	0.190958	-12.1121	9.11536e-34	9.65197e-31	yes	down	SEMA3G	protein_coding
ENSG00000064933.18	1686.65	-1.71082	0.143954	-11.8845	1.42435e-32	1.44536e-29	yes	down	PMS1	protein_coding
ENSG00000166886.13	1110.47	-1.75766	0.148691	-11.821	3.04218e-32	2.96357e-29	yes	down	NAB2	protein_coding
ENSG00000285103.2	238.521	-2.60246	0.224555	-11.5894	4.66201e-31	4.36687e-28	yes	down	AL451123.1	lncRNA
ENSG00000171346.16	370.945	-1.94917	0.170333	-11.4433	2.54023e-30	2.29129e-27	yes	down	KRT15	protein_coding
ENSG00000041982.16	1029.91	-1.56628	0.137945	-11.3544	7.05471e-30	6.13609e-27	yes	down	TNC	protein_coding
ENSG00000279278.1	157.587	-2.98561	0.2636	-11.3263	9.72272e-30	8.01617e-27	yes	down	AC245060.6	lncRNA	common to N3_vs_N3nt
ENSG00000111674.9	3864.45	-1.38385	0.122195	-11.3249	9.87456e-30	8.01617e-27	yes	down	ENO2	protein_coding
ENSG00000160447.7	1316.1	-1.71786	0.152259	-11.2825	1.60195e-29	1.25851e-26	yes	down	PKN3	protein_coding
ENSG00000205426.10	2893.13	1.53757	0.13686	11.2346	2.75606e-29	2.09753e-26	yes	up	KRT81	protein_coding
ENSG00000166046.11	613.45	1.61687	0.144014	11.2272	2.99811e-29	2.21261e-26	yes	up	TCP11L2	protein_coding
ENSG00000100385.14	231.738	-2.18416	0.19651	-11.1147	1.06372e-28	7.61937e-26	yes	down	IL2RB	protein_coding
ENSG00000261040.7	749.647	1.62178	0.146058	11.1037	1.20381e-28	8.37645e-26	yes	up	WFDC21P	transcribed_unitary_pseudogene
ENSG00000160145.15	566.707	-1.70053	0.154597	-10.9998	3.82947e-28	2.59064e-25	yes	down	KALRN	protein_coding	common to N3_vs_N3nt; different sign
ENSG00000124225.16	25758.6	1.32053	0.120905	10.922	9.04437e-28	5.95315e-25	yes	up	PMEPA1	protein_coding
ENSG00000163453.11	4231.55	1.55142	0.142584	10.8807	1.42439e-27	9.12886e-25	yes	up	IGFBP7	protein_coding
ENSG00000132321.17	677.847	-2.0868	0.192372	-10.8478	2.04385e-27	1.27631e-24	yes	down	IQCA1	protein_coding
ENSG00000085365.18	1615.97	-1.42111	0.131195	-10.832	2.42703e-27	1.4777e-24	yes	down	SCAMP1	protein_coding
ENSG00000162706.13	675.263	1.68919	0.156139	10.8185	2.81302e-27	1.67093e-24	yes	up	CADM3	protein_coding
ENSG00000175105.8	2220.54	-1.39766	0.129832	-10.7652	5.02525e-27	2.91393e-24	yes	down	ZNF654	protein_coding	common to N3_vs_N3nt; different sign
ENSG00000101210.13	13061.4	-1.5342	0.145448	-10.5481	5.1823e-26	2.93511e-23	yes	down	EEF1A2	protein_coding
ENSG00000188322.8	853.906	1.58439	0.152041	10.4208	1.99213e-25	1.07933e-22	yes	up	SBK1	protein_coding
ENSG00000274317.2	787.257	2.04854	0.196583	10.4207	1.99432e-25	1.07933e-22	yes	up	LINC02334	lncRNA
ENSG00000102606.18	2040.95	-1.35405	0.130078	-10.4095	2.24346e-25	1.18777e-22	yes	down	ARHGEF7	protein_coding
ENSG00000077274.9	125.087	2.43485	0.234571	10.38	3.05728e-25	1.58419e-22	yes	up	CAPN6	protein_coding
ENSG00000134531.10	4495.67	-1.40767	0.136263	-10.3305	5.12866e-25	2.60215e-22	yes	down	EMP1	protein_coding
ENSG00000166257.9	713.586	1.48122	0.143705	10.3074	6.52689e-25	3.244e-22	yes	up	SCN3B	protein_coding
ENSG00000260518.2	105.394	-2.53235	0.246097	-10.2901	7.81279e-25	3.80546e-22	yes	down	BMS1P8	transcribed_unprocessed_pseudogene
ENSG00000163283.7	2722.07	1.49759	0.146181	10.2448	1.24885e-24	5.96361e-22	yes	up	ALPP	protein_coding
ENSG00000111913.20	487.965	1.76963	0.172894	10.2354	1.37648e-24	6.4467e-22	yes	up	RIPOR2	protein_coding
ENSG00000158258.16	1369.28	1.37505	0.134412	10.2301	1.45367e-24	6.67976e-22	yes	up	CLSTN2	protein_coding
ENSG00000274180.1	1153.25	1.56624	0.153474	10.2052	1.8785e-24	8.47205e-22	yes	up	NATD1	protein_coding
ENSG00000198959.12	3330.5	-1.41812	0.139955	-10.1327	3.95559e-24	1.75154e-21	yes	down	TGM2	protein_coding
ENSG00000286129.1	74.4213	-2.73847	0.270405	-10.1273	4.18013e-24	1.81791e-21	yes	down	AC245060.7	lncRNA
ENSG00000139173.10	189.152	-1.98567	0.199523	-9.95209	2.46947e-23	1.05511e-20	yes	down	TMEM117	protein_coding
ENSG00000130707.18	2111.38	1.42658	0.143728	9.92556	3.22281e-23	1.35325e-20	yes	up	ASS1	protein_coding
ENSG00000110171.20	639.189	-1.54976	0.156908	-9.87688	5.24382e-23	2.16454e-20	yes	down	TRIM3	protein_coding
ENSG00000063854.13	676.732	-1.51911	0.153858	-9.87346	5.42608e-23	2.20244e-20	yes	down	HAGH	protein_coding
ENSG00000155792.10	280.761	1.91289	0.194437	9.8381	7.71503e-23	3.08019e-20	yes	up	DEPTOR	protein_coding
ENSG00000133597.11	407.148	-1.77447	0.180792	-9.81496	9.70757e-23	3.8132e-20	yes	down	ADCK2	protein_coding
ENSG00000100100.13	1558.8	1.31929	0.136171	9.68853	3.37364e-22	1.30415e-19	yes	up	PIK3IP1	protein_coding
ENSG00000104081.14	391.166	1.60185	0.165662	9.66938	4.06817e-22	1.54807e-19	yes	up	BMF	protein_coding
ENSG00000132716.19	3472.62	-1.114	0.115543	-9.64142	5.34454e-22	2.00248e-19	yes	down	DCAF8	protein_coding
ENSG00000101134.12	613.208	1.5954	0.165519	9.63877	5.48436e-22	2.02373e-19	yes	up	DOK5	protein_coding
ENSG00000099250.18	920.085	-1.29851	0.135265	-9.59972	8.01596e-22	2.91374e-19	yes	down	NRP1	protein_coding
ENSG00000119508.18	287.304	1.87926	0.196151	9.58071	9.63838e-22	3.45196e-19	yes	up	NR4A3	protein_coding
ENSG00000139508.15	864.678	1.33059	0.139086	9.56661	1.10463e-21	3.89888e-19	yes	up	SLC46A3	protein_coding
ENSG00000164761.9	671.066	-1.50244	0.158468	-9.48105	2.51732e-21	8.7581e-19	yes	down	TNFRSF11B	protein_coding
ENSG00000145824.13	329.869	-2.02039	0.213951	-9.44324	3.61425e-21	1.23974e-18	yes	down	CXCL14	protein_coding
ENSG00000151229.13	1157.58	1.23872	0.131548	9.41648	4.66453e-21	1.57778e-18	yes	up	SLC2A13	protein_coding
ENSG00000138642.15	375.626	-1.61814	0.172124	-9.40099	5.40504e-21	1.80321e-18	yes	down	HERC6	protein_coding
ENSG00000187134.14	151.041	2.11042	0.225062	9.37709	6.78173e-21	2.23192e-18	yes	up	AKR1C1	protein_coding
ENSG00000257219.6	595.084	1.52309	0.162708	9.36087	7.90823e-21	2.56796e-18	yes	up	LNCOG	lncRNA
ENSG00000165434.8	1902.24	1.23452	0.132495	9.31747	1.19149e-20	3.81811e-18	yes	up	PGM2L1	protein_coding
ENSG00000123243.15	1110.02	1.26839	0.137107	9.25108	2.22233e-20	7.0289e-18	yes	up	ITIH5	protein_coding
ENSG00000174080.12	1005.46	1.49991	0.16355	9.17097	4.6879e-20	1.44725e-17	yes	up	CTSF	protein_coding
ENSG00000073150.14	631.566	1.60298	0.174792	9.17081	4.6946e-20	1.44725e-17	yes	up	PANX2	protein_coding
ENSG00000229989.4	67.3286	-2.49853	0.274212	-9.11168	8.11172e-20	2.46941e-17	yes	down	MIR181A1HG	lncRNA
ENSG00000105088.8	1572.71	1.16675	0.128105	9.10782	8.40565e-20	2.49648e-17	yes	up	OLFM2	protein_coding
ENSG00000075223.14	1508.56	1.20927	0.132767	9.10823	8.37334e-20	2.49648e-17	yes	up	SEMA3C	protein_coding
ENSG00000012822.16	4096.01	1.12802	0.124428	9.06564	1.23876e-19	3.63479e-17	yes	up	CALCOCO1	protein_coding
ENSG00000211456.13	2071.36	-1.12344	0.124028	-9.05789	1.32997e-19	3.85598e-17	yes	down	SACM1L	protein_coding
ENSG00000149591.17	925.525	1.43539	0.158492	9.05659	1.34593e-19	3.85633e-17	yes	up	TAGLN	protein_coding
ENSG00000168675.19	2689.09	1.06802	0.118414	9.0194	1.89125e-19	5.35577e-17	yes	up	LDLRAD4	protein_coding
ENSG00000184156.17	1901	-1.13513	0.126738	-8.95649	3.35186e-19	9.38289e-17	yes	down	KCNQ3	protein_coding
ENSG00000103222.20	1976.63	-1.29999	0.145542	-8.93207	4.18117e-19	1.15714e-16	yes	down	ABCC1	protein_coding
ENSG00000143429.10	123.647	-2.03451	0.227884	-8.92781	4.34525e-19	1.18904e-16	yes	down	LSP1P4	transcribed_unprocessed_pseudogene
ENSG00000113269.14	580.707	-1.38224	0.15498	-8.91883	4.71238e-19	1.27517e-16	yes	down	RNF130	protein_coding
ENSG00000168497.5	337.335	-1.64962	0.185368	-8.89919	5.62535e-19	1.50549e-16	yes	down	CAVIN2	protein_coding
ENSG00000179750.16	1185.6	-1.16266	0.131318	-8.85381	8.45782e-19	2.23893e-16	yes	down	APOBEC3B	protein_coding
ENSG00000157423.18	514.536	1.33003	0.150403	8.84309	9.31081e-19	2.43823e-16	yes	up	HYDIN	protein_coding
ENSG00000125148.7	13624.6	-1.35335	0.153326	-8.8266	1.07901e-18	2.76614e-16	yes	down	MT2A	protein_coding
ENSG00000163661.4	591.789	-1.35071	0.153026	-8.82665	1.07861e-18	2.76614e-16	yes	down	PTX3	protein_coding
ENSG00000167528.13	1388.18	-1.25671	0.142558	-8.81543	1.1923e-18	3.02471e-16	yes	down	ZNF641	protein_coding
ENSG00000116774.12	626.458	-1.36842	0.155377	-8.8071	1.28431e-18	3.22454e-16	yes	down	OLFML3	protein_coding
ENSG00000165548.11	1544.31	1.15204	0.130868	8.80309	1.33105e-18	3.30781e-16	yes	up	TMEM63C	protein_coding
ENSG00000119711.13	5496.54	1.11948	0.127426	8.78533	1.55912e-18	3.83544e-16	yes	up	ALDH6A1	protein_coding
ENSG00000173546.7	2964	-1.41702	0.161695	-8.76355	1.8919e-18	4.60753e-16	yes	down	CSPG4	protein_coding
ENSG00000105855.10	1827.53	1.15953	0.132977	8.71981	2.78672e-18	6.71959e-16	yes	up	ITGB8	protein_coding
ENSG00000181378.14	133.993	1.90899	0.219381	8.70168	3.26997e-18	7.80754e-16	yes	up	CFAP65	protein_coding
ENSG00000101000.6	1131.18	-1.31082	0.15086	-8.68902	3.65571e-18	8.64381e-16	yes	down	PROCR	protein_coding
ENSG00000166889.14	3515.58	-1.35456	0.155982	-8.68407	3.81854e-18	8.942e-16	yes	down	PATL1	protein_coding
ENSG00000122861.16	1083.07	-1.17567	0.135426	-8.68129	3.91312e-18	9.07621e-16	yes	down	PLAU	protein_coding
ENSG00000166961.15	78.7362	2.25482	0.260832	8.64473	5.39325e-18	1.23912e-15	yes	up	MS4A15	protein_coding
ENSG00000070540.13	2116.05	1.11272	0.129348	8.60257	7.79529e-18	1.77427e-15	yes	up	WIPI1	protein_coding
ENSG00000234948.2	1030.83	1.15859	0.135735	8.53569	1.39317e-17	3.1416e-15	yes	up	LINC01524	lncRNA
ENSG00000170153.11	941.94	1.2025	0.142858	8.41745	3.84771e-17	8.59697e-15	yes	up	RNF150	protein_coding
ENSG00000117984.15	3611.59	1.00871	0.119876	8.41462	3.94182e-17	8.7272e-15	yes	up	CTSD	protein_coding
ENSG00000104967.8	2076.05	1.149	0.136737	8.40296	4.35356e-17	9.55195e-15	yes	up	NOVA2	protein_coding
ENSG00000139973.16	2278.83	-1.01724	0.121519	-8.37105	5.71067e-17	1.23468e-14	yes	down	SYT16	protein_coding
ENSG00000068903.20	731.305	1.15403	0.137866	8.37068	5.7288e-17	1.23468e-14	yes	up	SIRT2	protein_coding
ENSG00000178573.7	1769.93	1.25979	0.150579	8.36634	5.94371e-17	1.26977e-14	yes	up	MAF	protein_coding
ENSG00000091986.16	1004.87	-1.26804	0.151719	-8.35782	6.38868e-17	1.35296e-14	yes	down	CCDC80	protein_coding
ENSG00000254087.8	891.242	-1.28245	0.153644	-8.34689	7.00826e-17	1.47137e-14	yes	down	LYN	protein_coding
ENSG00000007402.12	641.75	1.28054	0.154018	8.31422	9.23564e-17	1.92243e-14	yes	up	CACNA2D2	protein_coding
ENSG00000179163.12	1807.38	1.08407	0.130963	8.27769	1.25593e-16	2.5921e-14	yes	up	FUCA1	protein_coding
ENSG00000144455.14	1480.06	1.22963	0.148866	8.26	1.45676e-16	2.98134e-14	yes	up	SUMF1	protein_coding
ENSG00000197380.11	315.454	1.50273	0.182122	8.25122	1.5679e-16	3.18205e-14	yes	up	DACT3	protein_coding
ENSG00000138131.4	18553.6	1.30309	0.157957	8.2496	1.58928e-16	3.19879e-14	yes	up	LOXL4	protein_coding
ENSG00000156804.7	761.607	1.36149	0.165134	8.24477	1.65479e-16	3.30333e-14	yes	up	FBXO32	protein_coding
ENSG00000272636.4	220.477	1.69446	0.205549	8.24359	1.67122e-16	3.30902e-14	yes	up	DOC2B	protein_coding
ENSG00000187391.22	755.397	1.19638	0.145656	8.21373	2.1442e-16	4.21127e-14	yes	up	MAGI2	protein_coding
ENSG00000163362.11	2091.37	1.1573	0.141372	8.18622	2.69556e-16	5.25182e-14	yes	up	INAVA	protein_coding
ENSG00000141519.15	1236.24	1.14988	0.140753	8.1695	3.09672e-16	5.98552e-14	yes	up	CCDC40	protein_coding
ENSG00000150907.10	606.949	1.21252	0.148644	8.15721	3.42854e-16	6.57471e-14	yes	up	FOXO1	protein_coding
ENSG00000157978.12	1183.41	-1.13271	0.139094	-8.14351	3.83979e-16	7.30581e-14	yes	down	LDLRAP1	protein_coding
ENSG00000125726.11	2900.52	1.07444	0.132096	8.13376	4.16181e-16	7.85711e-14	yes	up	CD70	protein_coding
ENSG00000226472.8	877.535	1.13917	0.14021	8.12475	4.48298e-16	8.39835e-14	yes	up	AC008013.1	transcribed_unprocessed_pseudogene
ENSG00000123066.9	7503.1	-0.928744	0.114797	-8.0903	5.95183e-16	1.1065e-13	yes	down	MED13L	protein_coding
ENSG00000149948.14	2178.2	-1.21071	0.149686	-8.08833	6.04897e-16	1.11603e-13	yes	down	HMGA2	protein_coding
ENSG00000102109.9	933.037	1.29771	0.16118	8.05133	8.19022e-16	1.49973e-13	yes	up	PCSK1N	protein_coding
ENSG00000109861.17	3160	-0.929625	0.11569	-8.03549	9.32072e-16	1.69401e-13	yes	down	CTSC	protein_coding
ENSG00000085563.15	1141.78	-1.11561	0.139153	-8.01715	1.08224e-15	1.95236e-13	yes	down	ABCB1	protein_coding
ENSG00000175155.11	3338.79	0.958716	0.1197	8.00934	1.15326e-15	2.06518e-13	yes	up	YPEL2	protein_coding
ENSG00000049656.14	34693.9	1.00852	0.126464	7.97483	1.52593e-15	2.71259e-13	yes	up	CLPTM1L	protein_coding
ENSG00000170959.14	218.073	1.64819	0.207313	7.95026	1.86114e-15	3.2845e-13	yes	up	DCDC1	protein_coding
ENSG00000278709.2	2069.88	1.27975	0.161234	7.93724	2.06735e-15	3.62218e-13	yes	up	NKILA	lncRNA
ENSG00000118997.14	283.363	1.47319	0.185908	7.92426	2.29509e-15	3.99248e-13	yes	up	DNAH7	protein_coding
ENSG00000140323.6	2033.19	1.26899	0.160391	7.91187	2.53556e-15	4.37951e-13	yes	up	DISP2	protein_coding
ENSG00000141279.17	9728.62	-0.925682	0.11734	-7.88889	3.04879e-15	5.22889e-13	yes	down	NPEPPS	protein_coding
ENSG00000101400.6	1974.43	1.27722	0.162087	7.87988	3.27699e-15	5.58096e-13	yes	up	SNTA1	protein_coding
ENSG00000119280.17	8373.07	1.07099	0.136236	7.86128	3.80227e-15	6.43059e-13	yes	up	C1orf198	protein_coding
ENSG00000160712.13	456.961	-1.31783	0.167943	-7.8469	4.26435e-15	7.11329e-13	yes	down	IL6R	protein_coding
ENSG00000139998.16	7257.56	-0.897636	0.114384	-7.84756	4.24224e-15	7.11329e-13	yes	down	RAB15	protein_coding
ENSG00000132915.11	353.509	1.47319	0.18801	7.83571	4.66215e-15	7.72395e-13	yes	up	PDE6A	protein_coding
ENSG00000151117.9	388.25	1.47676	0.189528	7.7918	6.60628e-15	1.08709e-12	yes	up	TMEM86A	protein_coding
ENSG00000006432.15	5504.18	-1.01434	0.130385	-7.77953	7.27932e-15	1.1898e-12	yes	down	MAP3K9	protein_coding
ENSG00000107957.16	3912.1	0.980418	0.126126	7.77333	7.64512e-15	1.24126e-12	yes	up	SH3PXD2A	protein_coding
ENSG00000071242.12	1031.05	1.12493	0.145348	7.73953	9.97864e-15	1.6094e-12	yes	up	RPS6KA2	protein_coding
ENSG00000196782.12	651.389	1.18955	0.153962	7.72628	1.10731e-14	1.77417e-12	yes	up	MAML3	protein_coding
ENSG00000260604.2	14005.4	0.866625	0.112264	7.71954	1.16749e-14	1.85837e-12	yes	up	AL590004.3	lncRNA
ENSG00000152409.9	1409.36	1.06834	0.138619	7.70704	1.28774e-14	2.03647e-12	yes	up	JMY	protein_coding
ENSG00000142784.16	2805.85	1.04975	0.136796	7.67384	1.66927e-14	2.62279e-12	yes	up	WDTC1	protein_coding
ENSG00000084636.18	2548.15	0.932954	0.122212	7.63391	2.27747e-14	3.55548e-12	yes	up	COL16A1	protein_coding
ENSG00000123933.17	3061.15	1.3077	0.171353	7.63162	2.31816e-14	3.59596e-12	yes	up	MXD4	protein_coding
ENSG00000185532.20	507.804	1.33597	0.175158	7.6272	2.39911e-14	3.69796e-12	yes	up	PRKG1	protein_coding
ENSG00000143369.15	584.539	-1.22333	0.161111	-7.59307	3.12406e-14	4.78511e-12	yes	down	ECM1	protein_coding
ENSG00000174165.8	1619.75	1.1606	0.152871	7.59207	3.14838e-14	4.79223e-12	yes	up	ZDHHC24	protein_coding
ENSG00000108797.12	2698.14	-1.08719	0.14355	-7.57358	3.63069e-14	5.49204e-12	yes	down	CNTNAP1	protein_coding
ENSG00000047936.11	1202.33	1.05767	0.139888	7.56085	4.00441e-14	6.01996e-12	yes	up	ROS1	protein_coding
ENSG00000125744.12	630.349	1.18892	0.157496	7.54892	4.38892e-14	6.55753e-12	yes	up	RTN2	protein_coding
ENSG00000183287.14	2246.71	-1.09151	0.144695	-7.54353	4.57433e-14	6.79287e-12	yes	down	CCBE1	protein_coding
ENSG00000168528.12	996.797	1.12251	0.150039	7.48141	7.35317e-14	1.08533e-11	yes	up	SERINC2	protein_coding
ENSG00000136235.17	3616.41	1.00188	0.134055	7.47369	7.79781e-14	1.14402e-11	yes	up	GPNMB	protein_coding
ENSG00000065361.16	782.993	-1.04653	0.140321	-7.45808	8.77895e-14	1.28025e-11	yes	down	ERBB3	protein_coding
ENSG00000133985.3	1796.72	1.03681	0.139368	7.43938	1.01157e-13	1.46642e-11	yes	up	TTC9	protein_coding
ENSG00000167646.14	276.177	1.38434	0.18643	7.42551	1.12346e-13	1.61899e-11	yes	up	DNAAF3	protein_coding
ENSG00000104154.7	1518.59	0.929789	0.125608	7.40231	1.33838e-13	1.91734e-11	yes	up	SLC30A4	protein_coding
ENSG00000054793.14	9620.37	0.943564	0.127494	7.40084	1.35331e-13	1.92739e-11	yes	up	ATP9A	protein_coding
ENSG00000128394.17	1221.94	-1.09167	0.147708	-7.39069	1.46073e-13	2.06829e-11	yes	down	APOBEC3F	protein_coding
ENSG00000041353.10	85.9146	-1.84081	0.249261	-7.38507	1.52376e-13	2.14507e-11	yes	down	RAB27B	protein_coding
ENSG00000007255.10	458.458	1.39329	0.18921	7.36373	1.78844e-13	2.5032e-11	yes	up	TRAPPC6A	protein_coding
ENSG00000197959.14	2534.66	1.06435	0.14458	7.36165	1.81648e-13	2.52792e-11	yes	up	DNM3	protein_coding
ENSG00000130517.14	3179.54	1.06132	0.144266	7.35671	1.885e-13	2.60837e-11	yes	up	PGPEP1	protein_coding
ENSG00000115232.14	438.706	-1.289	0.176958	-7.28422	3.23544e-13	4.45175e-11	yes	down	ITGA4	protein_coding
ENSG00000074410.14	308.449	-1.26471	0.17401	-7.26803	3.64765e-13	4.99072e-11	yes	down	CA12	protein_coding
ENSG00000167861.16	201.275	1.47628	0.203536	7.25316	4.07158e-13	5.53962e-11	yes	up	HID1	protein_coding
ENSG00000196139.14	175.718	1.48116	0.204428	7.24537	4.31251e-13	5.83482e-11	yes	up	AKR1C3	protein_coding
ENSG00000119138.4	2231.42	0.99928	0.138087	7.2366	4.60058e-13	6.1902e-11	yes	up	KLF9	protein_coding
ENSG00000148600.15	1070.94	-0.963298	0.133135	-7.23551	4.63784e-13	6.20605e-11	yes	down	CDHR1	protein_coding
ENSG00000100439.10	2996.9	0.979315	0.135412	7.23213	4.75474e-13	6.29332e-11	yes	up	ABHD4	protein_coding
ENSG00000105792.19	411.089	1.1923	0.16485	7.23264	4.73681e-13	6.29332e-11	yes	up	CFAP69	protein_coding
ENSG00000108828.16	12542.3	0.995699	0.137768	7.22735	4.92506e-13	6.4835e-11	yes	up	VAT1	protein_coding
ENSG00000106868.17	588.618	-1.12072	0.155276	-7.21764	5.28979e-13	6.92621e-11	yes	down	SUSD1	protein_coding
ENSG00000206579.9	615.68	1.08558	0.150721	7.20262	5.90682e-13	7.69276e-11	yes	up	XKR4	protein_coding
ENSG00000018236.15	386.538	1.24932	0.173494	7.20092	5.98077e-13	7.74765e-11	yes	up	CNTN1	protein_coding
ENSG00000137962.13	15762.7	-0.864257	0.120217	-7.18917	6.51882e-13	8.39996e-11	yes	down	ARHGAP29	protein_coding
ENSG00000186976.15	271.171	1.25058	0.174262	7.1764	7.15718e-13	9.17399e-11	yes	up	EFCAB6	protein_coding
ENSG00000152402.11	555.343	1.12292	0.15677	7.16284	7.90202e-13	1.00757e-10	yes	up	GUCY1A2	protein_coding
ENSG00000157227.13	10204.2	1.00801	0.140796	7.15939	8.10388e-13	1.02793e-10	yes	up	MMP14	protein_coding
ENSG00000161681.16	3085.8	0.880141	0.123024	7.15423	8.41459e-13	1.06181e-10	yes	up	SHANK1	protein_coding
ENSG00000110697.13	4522.22	0.934905	0.13078	7.14869	8.76114e-13	1.09984e-10	yes	up	PITPNM1	protein_coding
ENSG00000187867.10	339.584	-1.48662	0.208121	-7.14308	9.12656e-13	1.13984e-10	yes	down	PALM3	protein_coding
ENSG00000142794.19	359.551	-1.16631	0.163628	-7.12781	1.01976e-12	1.2671e-10	yes	down	NBPF3	protein_coding
ENSG00000101752.12	6070.39	-0.887286	0.124633	-7.11919	1.08562e-12	1.3421e-10	yes	down	MIB1	protein_coding
ENSG00000103150.7	729.969	1.17568	0.165785	7.09161	1.32559e-12	1.63048e-10	yes	up	MLYCD	protein_coding
ENSG00000235531.11	602.582	1.3776	0.194711	7.07508	1.49358e-12	1.82787e-10	yes	up	MSC-AS1	lncRNA
ENSG00000169891.18	458.493	1.22755	0.173622	7.07028	1.54625e-12	1.88287e-10	yes	up	REPS2	protein_coding
ENSG00000131351.15	544.038	-1.25811	0.178232	-7.05886	1.67874e-12	2.03403e-10	yes	down	HAUS8	protein_coding
ENSG00000164176.13	19437.4	0.930079	0.131814	7.05601	1.71348e-12	2.06585e-10	yes	up	EDIL3	protein_coding
ENSG00000196208.14	850.688	1.01743	0.144443	7.04382	1.87038e-12	2.2439e-10	yes	up	GREB1	protein_coding
ENSG00000139971.15	2117.93	0.872222	0.124041	7.03171	2.04012e-12	2.43554e-10	yes	up	ARMH4	protein_coding
ENSG00000178947.9	216.052	1.34299	0.19113	7.02658	2.11659e-12	2.5145e-10	yes	up	SMIM10L2A	protein_coding
ENSG00000172346.15	6163.76	0.923797	0.131566	7.02155	2.1942e-12	2.59406e-10	yes	up	CSDC2	protein_coding
ENSG00000242242.6	5961.82	0.825892	0.117703	7.01676	2.27077e-12	2.67121e-10	yes	up	NECTIN3-AS1	lncRNA
ENSG00000144366.16	1838.97	0.959519	0.13676	7.0161	2.28139e-12	2.67121e-10	yes	up	GULP1	protein_coding
ENSG00000180801.14	860.099	-1.02334	0.146504	-6.98504	2.84766e-12	3.31828e-10	yes	down	ARSJ	protein_coding
ENSG00000110076.19	1699.98	-1.00544	0.14396	-6.98415	2.86576e-12	3.32346e-10	yes	down	NRXN2	protein_coding
ENSG00000099194.6	70564.5	-0.82353	0.117948	-6.98213	2.90747e-12	3.35586e-10	yes	down	SCD	protein_coding
ENSG00000255026.1	5789.86	1.13139	0.162182	6.97608	3.0353e-12	3.48688e-10	yes	up	AC136475.3	lncRNA
ENSG00000154118.13	4626.41	0.967326	0.138689	6.9748	3.06301e-12	3.50219e-10	yes	up	JPH3	protein_coding
ENSG00000171811.14	308.534	1.18733	0.170555	6.96158	3.36479e-12	3.81278e-10	yes	up	CFAP46	protein_coding
ENSG00000237186.1	90.1663	1.73769	0.249613	6.96153	3.36597e-12	3.81278e-10	yes	up	AC092418.1	processed_pseudogene
ENSG00000013588.9	23787	-0.799877	0.115089	-6.95007	3.65097e-12	4.11647e-10	yes	down	GPRC5A	protein_coding
ENSG00000108679.13	6204.93	-0.941036	0.135518	-6.94398	3.81206e-12	4.27829e-10	yes	down	LGALS3BP	protein_coding
ENSG00000140600.17	214.189	1.4134	0.203692	6.9389	3.95161e-12	4.41457e-10	yes	up	SH3GL3	protein_coding
ENSG00000141376.23	2018.97	0.907523	0.130901	6.93291	4.12268e-12	4.58465e-10	yes	up	BCAS3	protein_coding
ENSG00000165312.6	693.819	1.11093	0.160935	6.90298	5.09226e-12	5.63713e-10	yes	up	OTUD1	protein_coding
ENSG00000180425.11	218.345	-1.67599	0.243096	-6.89437	5.41049e-12	5.96231e-10	yes	down	C11orf71	protein_coding
ENSG00000105290.13	865.255	-1.09606	0.158997	-6.8936	5.43974e-12	5.96754e-10	yes	down	APLP1	protein_coding
ENSG00000119801.13	4304.82	0.961428	0.139978	6.86842	6.49162e-12	7.08955e-10	yes	up	YPEL5	protein_coding
ENSG00000176697.20	888.216	0.992861	0.14471	6.86104	6.83603e-12	7.43235e-10	yes	up	BDNF	protein_coding
ENSG00000142102.16	27410.5	1.03152	0.15053	6.85262	7.25073e-12	7.84819e-10	yes	up	PGGHG	protein_coding
ENSG00000129910.8	127.497	1.68141	0.245531	6.84803	7.48729e-12	8.06838e-10	yes	up	CDH15	protein_coding
ENSG00000168077.14	9309.61	0.773058	0.112959	6.84372	7.71629e-12	8.27852e-10	yes	up	SCARA3	protein_coding
ENSG00000005238.20	1833.41	0.888108	0.130636	6.79835	1.05827e-11	1.1304e-09	yes	up	FAM214B	protein_coding
ENSG00000105856.14	1871.33	0.960638	0.141454	6.79115	1.11244e-11	1.18307e-09	yes	up	HBP1	protein_coding
ENSG00000031003.10	2874.99	-0.862151	0.127049	-6.78595	1.15327e-11	1.22116e-09	yes	down	FAM13B	protein_coding
ENSG00000139266.6	1201.75	1.04999	0.155018	6.77336	1.25826e-11	1.32657e-09	yes	up	MARCHF9	protein_coding
ENSG00000151012.13	2982.9	0.977585	0.144364	6.77166	1.27314e-11	1.33647e-09	yes	up	SLC7A11	protein_coding
ENSG00000159753.14	747.356	-0.973161	0.144033	-6.75652	1.41343e-11	1.47737e-09	yes	down	CARMIL2	protein_coding
ENSG00000273760.1	3367.38	0.860267	0.127477	6.74839	1.49499e-11	1.55594e-09	yes	up	AC245041.1	lncRNA
ENSG00000141542.11	623.644	1.11266	0.1649	6.74748	1.5043e-11	1.55897e-09	yes	up	RAB40B	protein_coding
ENSG00000114999.8	5184.21	-0.787843	0.116791	-6.74573	1.52261e-11	1.57003e-09	yes	down	TTL	protein_coding
ENSG00000261824.7	14672.2	1.09885	0.162908	6.74523	1.52787e-11	1.57003e-09	yes	up	LINC00662	lncRNA
ENSG00000163412.13	1371.98	1.05001	0.155742	6.74196	1.56269e-11	1.59906e-09	yes	up	EIF4E3	protein_coding
ENSG00000165240.20	3135.08	0.818815	0.121854	6.71964	1.82174e-11	1.85635e-09	yes	up	ATP7A	protein_coding
ENSG00000261780.3	5939.21	1.09512	0.163135	6.71299	1.90676e-11	1.93489e-09	yes	up	LINC02582	lncRNA
ENSG00000140678.17	303.896	-1.27994	0.191142	-6.69629	2.1378e-11	2.16034e-09	yes	down	ITGAX	protein_coding
ENSG00000100321.15	1151.38	1.01705	0.151935	6.69398	2.17187e-11	2.18569e-09	yes	up	SYNGR1	protein_coding
ENSG00000082126.18	126.172	-1.53567	0.229646	-6.68715	2.27558e-11	2.28063e-09	yes	down	MPP4	protein_coding
ENSG00000171658.8	181.393	1.48829	0.222924	6.67624	2.45148e-11	2.44686e-09	yes	up	NMRAL2P	transcribed_unprocessed_pseudogene
ENSG00000205269.6	2678.13	0.865073	0.13	6.6544	2.84465e-11	2.8277e-09	yes	up	TMEM170B	protein_coding
ENSG00000164342.13	344.281	-1.18915	0.178726	-6.65349	2.86224e-11	2.83362e-09	yes	down	TLR3	protein_coding
ENSG00000260653.6	424.61	1.03892	0.156267	6.64838	2.9633e-11	2.92179e-09	yes	up	AC237221.1	lncRNA
ENSG00000068971.14	1509.11	0.972398	0.146375	6.64321	3.06933e-11	3.01414e-09	yes	up	PPP2R5B	protein_coding
ENSG00000234630.1	41.16	-1.99269	0.300293	-6.63579	3.22761e-11	3.15684e-09	yes	down	AC245060.2	lncRNA
ENSG00000285722.1	1735.74	1.21683	0.183524	6.63037	3.34856e-11	3.26203e-09	yes	up	AC207130.1	lncRNA
ENSG00000188559.15	4266.11	0.769569	0.116154	6.62544	3.46213e-11	3.35923e-09	yes	up	RALGAPA2	protein_coding
ENSG00000149212.12	6135.93	0.955153	0.144413	6.61402	3.74022e-11	3.61466e-09	yes	up	SESN3	protein_coding
ENSG00000095637.22	1184.82	0.893035	0.135043	6.61296	3.76712e-11	3.62626e-09	yes	up	SORBS1	protein_coding
ENSG00000057294.15	8842.52	0.863236	0.130575	6.61106	3.81589e-11	3.65193e-09	yes	up	PKP2	protein_coding
ENSG00000068024.17	346.908	1.29251	0.195516	6.61075	3.82378e-11	3.65193e-09	yes	up	HDAC4	protein_coding
ENSG00000107242.20	64.7077	-1.92037	0.290755	-6.60478	3.9811e-11	3.78733e-09	yes	down	PIP5K1B	protein_coding
ENSG00000188501.11	379.491	-1.06449	0.161199	-6.60357	4.01364e-11	3.80344e-09	yes	down	LCTL	protein_coding
ENSG00000115380.20	1230.67	-0.88817	0.134563	-6.60041	4.10023e-11	3.87042e-09	yes	down	EFEMP1	protein_coding
ENSG00000125398.8	4158.47	-0.938535	0.142359	-6.59273	4.3182e-11	4.06044e-09	yes	down	SOX9	protein_coding
ENSG00000214655.11	6468.05	0.943479	0.143199	6.58858	4.44067e-11	4.15954e-09	yes	up	ZSWIM8	protein_coding
ENSG00000232294.6	295.96	1.26886	0.192749	6.58298	4.61111e-11	4.30265e-09	yes	up	AL031674.1	lncRNA
ENSG00000121039.10	1502.5	0.827092	0.125723	6.57868	4.74631e-11	4.39512e-09	yes	up	RDH10	protein_coding
ENSG00000005882.12	1482.6	0.943947	0.14348	6.57895	4.7378e-11	4.39512e-09	yes	up	PDK2	protein_coding
ENSG00000164236.12	4039.48	-0.764242	0.116217	-6.576	4.8328e-11	4.45826e-09	yes	down	ANKRD33B	protein_coding
ENSG00000119681.12	14995.4	0.937673	0.143163	6.54969	5.76552e-11	5.29862e-09	yes	up	LTBP2	protein_coding
ENSG00000125657.5	1202.25	1.05533	0.161328	6.5415	6.09034e-11	5.57609e-09	yes	up	TNFSF9	protein_coding
ENSG00000074527.13	1911.7	0.847787	0.129613	6.54092	6.11426e-11	5.57703e-09	yes	up	NTN4	protein_coding
ENSG00000109458.8	695.707	-1.03111	0.157666	-6.53983	6.15899e-11	5.59686e-09	yes	down	GAB1	protein_coding
ENSG00000075213.11	99.0526	-1.5951	0.244046	-6.53607	6.31545e-11	5.71772e-09	yes	down	SEMA3A	protein_coding
ENSG00000253666.2	150.184	1.52295	0.233167	6.53159	6.50735e-11	5.86963e-09	yes	up	AP000424.1	lncRNA
ENSG00000166206.15	3886.41	0.891229	0.1366	6.52437	6.82886e-11	6.1369e-09	yes	up	GABRB3	protein_coding
ENSG00000149633.12	254.097	-1.26041	0.193237	-6.52259	6.91044e-11	6.16472e-09	yes	down	KIAA1755	protein_coding
ENSG00000111863.13	672.248	0.978698	0.150043	6.5228	6.90054e-11	6.16472e-09	yes	up	ADTRP	protein_coding
ENSG00000197852.12	2943.25	-0.910474	0.139668	-6.51882	7.08613e-11	6.28653e-09	yes	down	INKA2	protein_coding
ENSG00000088881.21	774.126	1.08204	0.165993	6.51856	7.09861e-11	6.28653e-09	yes	up	EBF4	protein_coding
ENSG00000113721.14	6062.58	0.891343	0.136792	6.51605	7.21839e-11	6.36944e-09	yes	up	PDGFRB	protein_coding
ENSG00000158292.7	1482.93	1.18885	0.18266	6.50851	7.58975e-11	6.67295e-09	yes	up	GPR153	protein_coding
ENSG00000100307.13	1122.77	1.01934	0.156669	6.50632	7.7012e-11	6.74659e-09	yes	up	CBX7	protein_coding
ENSG00000183688.4	3135.69	-0.823898	0.126855	-6.49482	8.31301e-11	7.25645e-09	yes	down	RFLNB	protein_coding
ENSG00000179361.18	507.022	-1.01034	0.155762	-6.48644	8.7887e-11	7.64429e-09	yes	down	ARID3B	protein_coding
ENSG00000268916.6	303.947	-1.34361	0.207516	-6.47475	9.49661e-11	8.23062e-09	yes	down	CSAG3	protein_coding
ENSG00000187189.11	4205.77	0.772934	0.119414	6.47271	9.62623e-11	8.284e-09	yes	up	TSPYL4	protein_coding
ENSG00000183044.12	2100.26	0.886391	0.136936	6.47301	9.60681e-11	8.284e-09	yes	up	ABAT	protein_coding
ENSG00000151474.23	1340.56	-0.854097	0.132066	-6.4672	9.98365e-11	8.53129e-09	yes	down	FRMD4A	protein_coding
ENSG00000164638.10	4000.03	0.852409	0.1318	6.46743	9.96822e-11	8.53129e-09	yes	up	SLC29A4	protein_coding
ENSG00000185909.15	849.586	0.940672	0.145481	6.46595	1.00665e-10	8.57199e-09	yes	up	KLHDC8B	protein_coding
ENSG00000152527.14	889.479	0.962052	0.149185	6.44872	1.128e-10	9.57192e-09	yes	up	PLEKHH2	protein_coding
ENSG00000120594.17	911.725	0.9438	0.146469	6.44369	1.16606e-10	9.8605e-09	yes	up	PLXDC2	protein_coding
ENSG00000114854.8	932.798	-1.46724	0.227731	-6.44286	1.1724e-10	9.87984e-09	yes	down	TNNC1	protein_coding
ENSG00000144791.10	2631.21	-0.861386	0.133815	-6.43713	1.21752e-10	1.02247e-08	yes	down	LIMD1	protein_coding
ENSG00000163346.17	3285.94	0.906753	0.140935	6.43384	1.2442e-10	1.04128e-08	yes	up	PBXIP1	protein_coding
ENSG00000172687.13	153.129	-1.5408	0.239688	-6.42837	1.28983e-10	1.07577e-08	yes	down	ZNF738	protein_coding
ENSG00000113494.17	994.294	-0.901134	0.140407	-6.41802	1.3806e-10	1.14755e-08	yes	down	PRLR	protein_coding
ENSG00000259129.6	1497.5	0.82894	0.129215	6.41518	1.40658e-10	1.16122e-08	yes	up	LINC00648	lncRNA
ENSG00000284052.1	573.061	0.999901	0.155858	6.41548	1.40383e-10	1.16122e-08	yes	up	AC006460.2	lncRNA
ENSG00000229563.7	170.915	1.33445	0.208599	6.39719	1.58266e-10	1.30217e-08	yes	up	LINC01204	lncRNA
ENSG00000139292.13	452.449	0.998981	0.156195	6.39573	1.5978e-10	1.31019e-08	yes	up	LGR5	protein_coding
ENSG00000143190.23	4759.64	-0.78079	0.122236	-6.38758	1.68529e-10	1.3773e-08	yes	down	POU2F1	protein_coding
ENSG00000172260.15	6272.62	0.908556	0.142369	6.38171	1.75122e-10	1.4264e-08	yes	up	NEGR1	protein_coding
ENSG00000105642.15	330.667	1.1259	0.176677	6.37266	1.85777e-10	1.50814e-08	yes	up	KCNN1	protein_coding
ENSG00000165181.16	9077.54	-0.86422	0.135891	-6.35966	2.02196e-10	1.63597e-08	yes	down	SHOC1	protein_coding
ENSG00000110628.16	983.266	1.26093	0.198674	6.34671	2.19962e-10	1.77383e-08	yes	up	SLC22A18	protein_coding
ENSG00000164220.7	349.689	-1.16888	0.184276	-6.34311	2.25173e-10	1.80986e-08	yes	down	F2RL2	protein_coding
ENSG00000121653.11	3204.59	0.870694	0.13731	6.34108	2.28159e-10	1.82782e-08	yes	up	MAPK8IP1	protein_coding
ENSG00000065325.13	3452.62	0.822973	0.129903	6.33531	2.36863e-10	1.89133e-08	yes	up	GLP2R	protein_coding
ENSG00000103489.12	1306.76	0.939455	0.148338	6.3332	2.4013e-10	1.90619e-08	yes	up	XYLT1	protein_coding
ENSG00000197748.13	218.322	1.33049	0.210085	6.3331	2.4029e-10	1.90619e-08	yes	up	CFAP43	protein_coding
ENSG00000140835.10	208.668	-1.29499	0.204603	-6.32931	2.46261e-10	1.94689e-08	yes	down	CHST4	protein_coding
ENSG00000099785.10	858.897	0.892297	0.140989	6.32884	2.47019e-10	1.94689e-08	yes	up	MARCHF2	protein_coding
ENSG00000196335.13	360.435	-1.04153	0.164663	-6.32521	2.52881e-10	1.98667e-08	yes	down	STK31	protein_coding
ENSG00000144677.15	1394.51	-0.81535	0.129171	-6.31219	2.7512e-10	2.15443e-08	yes	down	CTDSPL	protein_coding
ENSG00000106537.8	329.624	1.05209	0.166711	6.31087	2.77479e-10	2.16594e-08	yes	up	TSPAN13	protein_coding
ENSG00000168404.13	479.034	-0.992803	0.157465	-6.30491	2.88363e-10	2.2437e-08	yes	down	MLKL	protein_coding
ENSG00000158089.15	1213.34	-0.807936	0.128185	-6.3029	2.92125e-10	2.26573e-08	yes	down	GALNT14	protein_coding
ENSG00000116299.17	784.85	-1.02111	0.162046	-6.30135	2.95067e-10	2.28129e-08	yes	down	ELAPOR1	protein_coding
ENSG00000070718.12	2185.27	-0.783814	0.124443	-6.29856	3.00419e-10	2.31532e-08	yes	down	AP3M2	protein_coding
ENSG00000145349.17	3046.03	0.771067	0.122535	6.29263	3.12126e-10	2.39796e-08	yes	up	CAMK2D	protein_coding
ENSG00000169884.14	213.897	-1.25769	0.19997	-6.28939	3.18714e-10	2.44087e-08	yes	down	WNT10B	protein_coding
ENSG00000112365.5	1074	-0.980518	0.155953	-6.28727	3.23092e-10	2.46664e-08	yes	down	ZBTB24	protein_coding
ENSG00000084731.15	3556.46	-0.812149	0.129278	-6.2822	3.33823e-10	2.54061e-08	yes	down	KIF3C	protein_coding
ENSG00000095539.15	1009.9	0.908632	0.144784	6.27579	3.4787e-10	2.63926e-08	yes	up	SEMA4G	protein_coding
ENSG00000104888.10	469.603	0.996089	0.158925	6.26768	3.66463e-10	2.77169e-08	yes	up	SLC17A7	protein_coding
ENSG00000258535.1	64.4166	-1.63624	0.261553	-6.25585	3.95354e-10	2.98094e-08	yes	down	AL079307.1	lncRNA
ENSG00000225980.4	934.216	1.22787	0.196304	6.25492	3.9773e-10	2.98961e-08	yes	up	OR7E19P	transcribed_unprocessed_pseudogene
ENSG00000164400.6	103.205	-1.45877	0.233399	-6.25011	4.10163e-10	3.07357e-08	yes	down	CSF2	protein_coding
ENSG00000100342.21	1615.89	-0.85837	0.13742	-6.24631	4.20266e-10	3.13962e-08	yes	down	APOL1	protein_coding
ENSG00000006283.18	265.832	-1.38148	0.22155	-6.23551	4.50313e-10	3.3538e-08	yes	down	CACNA1G	protein_coding
ENSG00000176658.17	3632.08	0.769067	0.123706	6.21689	5.07117e-10	3.76534e-08	yes	up	MYO1D	protein_coding
ENSG00000286295.1	28.261	1.89785	0.305427	6.21378	5.17264e-10	3.82901e-08	yes	up	AL450307.1	lncRNA
ENSG00000143320.9	259.848	-1.13278	0.182691	-6.20053	5.62725e-10	4.15291e-08	yes	down	CRABP2	protein_coding
ENSG00000087301.9	1442.14	0.877451	0.1417	6.19232	5.92832e-10	4.36188e-08	yes	up	TXNDC16	protein_coding
ENSG00000101197.13	89.6076	1.56483	0.252976	6.18566	6.18428e-10	4.53651e-08	yes	up	BIRC7	protein_coding
ENSG00000204564.12	176.575	-1.23526	0.199913	-6.17899	6.45141e-10	4.71825e-08	yes	down	C6orf136	protein_coding
ENSG00000235944.8	189.742	1.29957	0.210403	6.17655	6.55159e-10	4.77717e-08	yes	up	ZNF815P	transcribed_unprocessed_pseudogene
ENSG00000221963.6	1034.18	-0.932577	0.151049	-6.174	6.65842e-10	4.84057e-08	yes	down	APOL6	protein_coding
ENSG00000086619.14	1237.06	0.880615	0.142767	6.16822	6.90637e-10	5.00589e-08	yes	up	ERO1B	protein_coding
ENSG00000160188.10	93.3482	1.58591	0.257205	6.16593	7.00687e-10	5.06366e-08	yes	up	RSPH1	protein_coding
ENSG00000268879.1	884.277	0.960057	0.155833	6.16079	7.23849e-10	5.21556e-08	yes	up	IGFL1P1	unprocessed_pseudogene
ENSG00000112394.17	226.362	1.11485	0.181297	6.14929	7.78303e-10	5.59139e-08	yes	up	SLC16A10	protein_coding
ENSG00000114626.18	960.276	0.981252	0.15976	6.14202	8.14768e-10	5.83614e-08	yes	up	ABTB1	protein_coding
ENSG00000110442.12	2188.71	0.824282	0.134244	6.14019	8.24211e-10	5.88646e-08	yes	up	COMMD9	protein_coding
ENSG00000233621.2	442.419	0.999926	0.16295	6.13639	8.44173e-10	6.0114e-08	yes	up	LINC01137	lncRNA
ENSG00000132570.15	627.363	-0.863666	0.140953	-6.12734	8.93628e-10	6.34502e-08	yes	down	PCBD2	protein_coding
ENSG00000236532.6	315.163	1.09106	0.178382	6.1164	9.57137e-10	6.77619e-08	yes	up	LINC01695	lncRNA
ENSG00000138764.15	4014.05	0.797866	0.130466	6.11552	9.62403e-10	6.79373e-08	yes	up	CCNG2	protein_coding
ENSG00000253719.4	2959.54	-0.773754	0.126586	-6.11247	9.8099e-10	6.90492e-08	yes	down	ATXN7L3B	protein_coding
ENSG00000213963.6	37.8233	-1.84419	0.302006	-6.10646	1.01865e-09	7.14937e-08	yes	down	AC019080.1	lncRNA
ENSG00000148450.13	204.635	-1.22131	0.200447	-6.09292	1.10868e-09	7.75886e-08	yes	down	MSRB2	protein_coding
ENSG00000160211.19	15101.5	0.881912	0.144879	6.08724	1.14876e-09	8.01631e-08	yes	up	G6PD	protein_coding
ENSG00000119917.14	168.579	-1.26692	0.208552	-6.07483	1.24119e-09	8.61193e-08	yes	down	IFIT3	protein_coding	common to N3_vs_N3nt
ENSG00000102871.16	1229.21	0.928513	0.152843	6.07496	1.24021e-09	8.61193e-08	yes	up	TRADD	protein_coding
ENSG00000279561.2	266.938	-1.13013	0.186102	-6.07263	1.25833e-09	8.70607e-08	yes	down	AL845472.1	TEC
ENSG00000166908.18	3375.93	0.767142	0.126476	6.06552	1.31528e-09	9.0743e-08	yes	up	PIP4K2C	protein_coding
ENSG00000100311.17	944.351	0.91564	0.150971	6.065	1.31952e-09	9.07785e-08	yes	up	PDGFB	protein_coding
ENSG00000128590.5	1320.87	0.872148	0.143978	6.05749	1.3826e-09	9.48505e-08	yes	up	DNAJB9	protein_coding
ENSG00000131737.5	441.588	1.09337	0.180543	6.05598	1.3957e-09	9.54797e-08	yes	up	KRT34	protein_coding
ENSG00000058668.15	3201.26	-0.733449	0.121347	-6.04421	1.50148e-09	1.02429e-07	yes	down	ATP2B4	protein_coding
ENSG00000246898.1	129.133	-1.40973	0.233417	-6.03953	1.54561e-09	1.05145e-07	yes	down	LINC00920	lncRNA
ENSG00000213585.11	12292.7	-0.787863	0.130526	-6.03605	1.57933e-09	1.0714e-07	yes	down	VDAC1	protein_coding
ENSG00000166342.19	3028.23	-0.736995	0.122108	-6.03559	1.58378e-09	1.07143e-07	yes	down	NETO1	protein_coding
ENSG00000108840.15	3155.43	0.885838	0.147365	6.01117	1.84192e-09	1.24261e-07	yes	up	HDAC5	protein_coding
ENSG00000010278.15	10052.6	-0.742873	0.123609	-6.00986	1.85682e-09	1.2492e-07	yes	down	CD9	protein_coding
ENSG00000282911.1	278.432	1.21908	0.202881	6.00883	1.86863e-09	1.25368e-07	yes	up	DUX4L35	unprocessed_pseudogene
ENSG00000100292.18	1558.58	0.927958	0.154449	6.0082	1.87595e-09	1.25514e-07	yes	up	HMOX1	protein_coding
ENSG00000116016.14	2239.2	0.86865	0.14459	6.00767	1.88205e-09	1.25577e-07	yes	up	EPAS1	protein_coding
ENSG00000148296.7	1824.28	-0.840597	0.140252	-5.99346	2.05422e-09	1.3669e-07	yes	down	SURF6	protein_coding
ENSG00000174607.11	1233.47	-0.772343	0.128979	-5.98812	2.1228e-09	1.40869e-07	yes	down	UGT8	protein_coding
ENSG00000138439.12	1888.46	0.817904	0.136607	5.9873	2.13359e-09	1.412e-07	yes	up	FAM117B	protein_coding
ENSG00000163683.12	674.055	0.976637	0.163347	5.9789	2.24656e-09	1.48273e-07	yes	up	SMIM14	protein_coding
ENSG00000175567.11	2198.57	0.774171	0.129759	5.96623	2.42803e-09	1.59817e-07	yes	up	UCP2	protein_coding
ENSG00000154920.15	1012.72	-0.839909	0.140791	-5.96563	2.43699e-09	1.59974e-07	yes	down	EME1	protein_coding
ENSG00000188596.11	169.049	1.26542	0.212195	5.96349	2.46908e-09	1.61645e-07	yes	up	CFAP54	protein_coding
ENSG00000156113.24	918.212	-0.833284	0.139892	-5.95662	2.57501e-09	1.68064e-07	yes	down	KCNMA1	protein_coding
ENSG00000152518.8	1883.72	-0.791638	0.132919	-5.95581	2.58782e-09	1.68064e-07	yes	down	ZFP36L2	protein_coding
ENSG00000111249.14	536.738	0.908963	0.152607	5.95623	2.58118e-09	1.68064e-07	yes	up	CUX2	protein_coding
ENSG00000134516.18	683.135	0.909605	0.152878	5.94988	2.68335e-09	1.73804e-07	yes	up	DOCK2	protein_coding
ENSG00000156299.13	3152.11	-0.743875	0.125078	-5.94728	2.72631e-09	1.75652e-07	yes	down	TIAM1	protein_coding
ENSG00000008382.16	549.348	1.02698	0.17267	5.94768	2.71969e-09	1.75652e-07	yes	up	MPND	protein_coding
ENSG00000101222.12	108.393	1.57543	0.264989	5.94526	2.76013e-09	1.77362e-07	yes	up	SPEF1	protein_coding
ENSG00000069431.11	388.075	-0.99574	0.167557	-5.94269	2.80378e-09	1.79693e-07	yes	down	ABCC9	protein_coding
ENSG00000229422.2	49.3954	-1.64439	0.277006	-5.9363	2.91525e-09	1.85859e-07	yes	down	AL512625.2	lncRNA
ENSG00000116106.12	105.811	-1.51952	0.255967	-5.93637	2.91409e-09	1.85859e-07	yes	down	EPHA4	protein_coding
ENSG00000070444.15	1781.58	0.79447	0.133859	5.93514	2.93603e-09	1.86695e-07	yes	up	MNT	protein_coding
ENSG00000228509.6	1906.39	0.827587	0.13951	5.93211	2.99069e-09	1.89675e-07	yes	up	AC006460.1	lncRNA
ENSG00000176490.5	1635.89	0.778254	0.131278	5.9283	3.0609e-09	1.93624e-07	yes	up	DIRAS1	protein_coding
ENSG00000180354.16	1161.8	0.798586	0.134744	5.9267	3.09083e-09	1.95011e-07	yes	up	MTURN	protein_coding
ENSG00000162512.16	6976.13	0.712513	0.120543	5.91088	3.40287e-09	2.14144e-07	yes	up	SDC3	protein_coding
ENSG00000072422.17	2302.16	0.723986	0.122589	5.90578	3.50989e-09	2.20309e-07	yes	up	RHOBTB1	protein_coding
ENSG00000198846.6	184.863	1.34467	0.227792	5.90306	3.56825e-09	2.23396e-07	yes	up	TOX	protein_coding
ENSG00000154864.13	2603.4	0.742216	0.125764	5.90166	3.59854e-09	2.24715e-07	yes	up	PIEZO2	protein_coding
ENSG00000152580.8	196.04	-1.11411	0.188921	-5.89723	3.69657e-09	2.30246e-07	yes	down	IGSF10	protein_coding
ENSG00000235750.10	564.74	-0.899576	0.152821	-5.88649	3.94491e-09	2.45088e-07	yes	down	KIAA0040	protein_coding
ENSG00000164647.9	230.608	-1.20268	0.2045	-5.88108	4.07598e-09	2.52587e-07	yes	down	STEAP1	protein_coding
ENSG00000114739.14	5298.13	0.710982	0.121059	5.87304	4.27878e-09	2.64481e-07	yes	up	ACVR2B	protein_coding
ENSG00000129946.10	1113.5	0.990522	0.168912	5.86414	4.5147e-09	2.78357e-07	yes	up	SHC2	protein_coding
ENSG00000203780.12	345.813	1.14621	0.195521	5.86236	4.56324e-09	2.80639e-07	yes	up	FANK1	protein_coding
ENSG00000280587.1	119.897	-1.3985	0.238777	-5.8569	4.71591e-09	2.89298e-07	yes	down	LINC01348	lncRNA
ENSG00000198312.4	27.5246	-1.80489	0.308384	-5.85273	4.83565e-09	2.95898e-07	yes	down	BMS1P9	unprocessed_pseudogene
ENSG00000274070.2	4791.19	0.770647	0.131851	5.84482	5.07117e-09	3.09532e-07	yes	up	CASTOR2	protein_coding
ENSG00000108448.21	2516.65	0.984307	0.168464	5.84283	5.13199e-09	3.12461e-07	yes	up	TRIM16L	protein_coding
ENSG00000115363.14	2991.56	0.731143	0.125454	5.82799	5.61001e-09	3.40713e-07	yes	up	EVA1A	protein_coding
ENSG00000198555.7	448.241	0.895208	0.153772	5.82167	5.82619e-09	3.52963e-07	yes	up	AC133561.1	unprocessed_pseudogene
ENSG00000181754.7	438.618	-0.892369	0.153328	-5.81999	5.88499e-09	3.5564e-07	yes	down	AMIGO1	protein_coding
ENSG00000261888.1	181.662	1.24713	0.214305	5.81942	5.90517e-09	3.55976e-07	yes	up	AC144831.1	lncRNA
ENSG00000128340.15	699.721	-0.969206	0.166768	-5.8117	6.18403e-09	3.71866e-07	yes	down	RAC2	protein_coding
ENSG00000197943.10	1463.85	0.793279	0.136524	5.81053	6.22768e-09	3.73569e-07	yes	up	PLCG2	protein_coding
ENSG00000196405.13	1200.36	0.79299	0.136699	5.80099	6.59259e-09	3.94486e-07	yes	up	EVL	protein_coding
ENSG00000178150.10	1157.43	0.900849	0.15552	5.79249	6.93523e-09	4.13972e-07	yes	up	ZNF114	protein_coding
ENSG00000004799.8	145.742	1.35345	0.233673	5.79207	6.95245e-09	4.13986e-07	yes	up	PDK4	protein_coding
ENSG00000181458.10	6241.9	0.734649	0.126873	5.79045	7.01998e-09	4.16987e-07	yes	up	TMEM45A	protein_coding
ENSG00000115461.5	396.909	-1.16257	0.200918	-5.78627	7.19652e-09	4.26433e-07	yes	down	IGFBP5	protein_coding
ENSG00000143341.12	550.127	-1.00767	0.174366	-5.77902	7.51375e-09	4.4415e-07	yes	down	HMCN1	protein_coding
ENSG00000198722.14	4476.05	0.694679	0.12027	5.77599	7.65019e-09	4.51121e-07	yes	up	UNC13B	protein_coding
ENSG00000166689.16	842.564	0.805594	0.139544	5.77304	7.78524e-09	4.57975e-07	yes	up	PLEKHA7	protein_coding
ENSG00000249158.7	733.378	0.812422	0.140754	5.77192	7.83749e-09	4.59938e-07	yes	up	PCDHA11	protein_coding
ENSG00000128872.10	670.681	0.95181	0.164988	5.76897	7.97596e-09	4.66939e-07	yes	up	TMOD2	protein_coding
ENSG00000261150.3	873.912	1.07301	0.186027	5.76806	8.0188e-09	4.68321e-07	yes	up	EPPK1	protein_coding
ENSG00000086504.17	2354.77	-0.865524	0.150186	-5.76302	8.26237e-09	4.81392e-07	yes	down	MRPL28	protein_coding
ENSG00000160190.14	1085.94	0.810485	0.140653	5.76229	8.29823e-09	4.82327e-07	yes	up	SLC37A1	protein_coding
ENSG00000086730.17	2063.9	-0.757092	0.13151	-5.75692	8.56628e-09	4.96722e-07	yes	down	LAT2	protein_coding
ENSG00000182534.13	4711.25	0.739207	0.128431	5.75569	8.62864e-09	4.97967e-07	yes	up	MXRA7	protein_coding
ENSG00000177628.16	3746.59	0.801152	0.13919	5.75581	8.62278e-09	4.97967e-07	yes	up	GBA	protein_coding
ENSG00000157833.13	3439.53	0.903147	0.156927	5.75521	8.65355e-09	4.98224e-07	yes	up	GAREM2	protein_coding
ENSG00000133640.20	541.222	1.17885	0.204939	5.7522	8.80909e-09	5.05983e-07	yes	up	LRRIQ1	protein_coding
ENSG00000225614.4	1358.45	0.853458	0.148466	5.7485	9.00399e-09	5.15961e-07	yes	up	ZNF469	protein_coding
ENSG00000288105.1	187.98	1.32129	0.229939	5.74627	9.12324e-09	5.21567e-07	yes	up	AC117461.1	lncRNA
ENSG00000176533.13	530.102	1.00393	0.174898	5.74009	9.46286e-09	5.38454e-07	yes	up	GNG7	protein_coding
ENSG00000076864.19	386.682	1.03007	0.179441	5.74043	9.44348e-09	5.38454e-07	yes	up	RAP1GAP	protein_coding
ENSG00000154736.6	116.722	-1.34501	0.23449	-5.73588	9.70087e-09	5.50711e-07	yes	down	ADAMTS5	protein_coding
ENSG00000158457.6	687.194	0.960958	0.167754	5.72838	1.01391e-08	5.74252e-07	yes	up	TSPAN33	protein_coding
ENSG00000135299.17	402.413	0.928999	0.162197	5.72759	1.01868e-08	5.75615e-07	yes	up	ANKRD6	protein_coding
ENSG00000135643.5	270.906	1.02899	0.179683	5.72668	1.02412e-08	5.77349e-07	yes	up	KCNMB4	protein_coding
ENSG00000280798.1	2506.28	0.722568	0.126739	5.70123	1.18943e-08	6.68995e-07	yes	up	LINC00294	lncRNA
ENSG00000119899.13	1882.29	0.761106	0.133535	5.69968	1.20032e-08	6.7356e-07	yes	up	SLC17A5	protein_coding
ENSG00000267279.2	431.258	-1.01277	0.177782	-5.69667	1.22168e-08	6.83975e-07	yes	down	AC090409.1	lncRNA
ENSG00000266977.2	380.325	1.07269	0.188368	5.69464	1.23633e-08	6.90585e-07	yes	up	AC006504.2	lncRNA
ENSG00000206190.12	111.989	1.35672	0.238313	5.69302	1.24812e-08	6.95578e-07	yes	up	ATP10A	protein_coding
ENSG00000112182.15	589.655	0.814887	0.143278	5.68747	1.28935e-08	7.16914e-07	yes	up	BACH2	protein_coding
ENSG00000081087.15	1983.78	0.707586	0.124482	5.68422	1.31413e-08	7.29025e-07	yes	up	OSTM1	protein_coding
ENSG00000235470.5	68.6672	1.45763	0.25648	5.68321	1.32193e-08	7.31687e-07	yes	up	NEURL1-AS1	lncRNA
ENSG00000106178.7	63.161	-1.56966	0.276226	-5.68253	1.3272e-08	7.32937e-07	yes	down	CCL24	protein_coding
ENSG00000183778.17	219.142	-1.0583	0.186483	-5.67501	1.38678e-08	7.64108e-07	yes	down	B3GALT5	protein_coding
ENSG00000236404.10	284.042	1.06213	0.187274	5.67151	1.41543e-08	7.76381e-07	yes	up	VLDLR-AS1	lncRNA
ENSG00000133134.12	243.267	1.15127	0.20298	5.67185	1.41265e-08	7.76381e-07	yes	up	BEX2	protein_coding
ENSG00000151623.15	638.539	0.820552	0.145094	5.6553	1.55576e-08	8.51435e-07	yes	up	NR3C2	protein_coding
ENSG00000235109.7	2784.52	0.837088	0.148038	5.65454	1.56263e-08	8.53282e-07	yes	up	ZSCAN31	protein_coding
ENSG00000189077.11	1760.88	0.734463	0.12991	5.65363	1.57091e-08	8.55884e-07	yes	up	TMEM120A	protein_coding
ENSG00000128739.23	1102.03	0.724134	0.128117	5.65211	1.58487e-08	8.61561e-07	yes	up	SNRPN	protein_coding
ENSG00000187954.13	1672.01	0.828276	0.146771	5.64334	1.66783e-08	9.0464e-07	yes	up	CYHR1	protein_coding
ENSG00000110328.6	854.209	-0.878018	0.155687	-5.63962	1.70422e-08	9.21432e-07	yes	down	GALNT18	protein_coding
ENSG00000139182.15	8601.8	0.856721	0.151917	5.63941	1.70636e-08	9.21432e-07	yes	up	CLSTN3	protein_coding
ENSG00000149582.16	1152.67	0.88079	0.156444	5.63008	1.80122e-08	9.70509e-07	yes	up	TMEM25	protein_coding
ENSG00000154473.18	5878.32	-0.704527	0.125188	-5.62776	1.82564e-08	9.81495e-07	yes	down	BUB3	protein_coding
ENSG00000183762.13	1649	0.805987	0.143341	5.62288	1.87799e-08	1.00741e-06	yes	up	KREMEN1	protein_coding
ENSG00000101445.10	707.511	-0.943823	0.167903	-5.62124	1.89587e-08	1.01477e-06	yes	down	PPP1R16B	protein_coding
ENSG00000124406.16	1592.7	0.709558	0.126245	5.6205	1.90409e-08	1.01694e-06	yes	up	ATP8A1	protein_coding
ENSG00000276600.5	46.4861	-1.6385	0.291596	-5.61907	1.91987e-08	1.02312e-06	yes	down	RAB7B	protein_coding
ENSG00000137501.17	997.443	-0.741293	0.132074	-5.61272	1.99173e-08	1.05909e-06	yes	down	SYTL2	protein_coding
ENSG00000184481.17	551.515	0.94984	0.1693	5.61041	2.01843e-08	1.07096e-06	yes	up	FOXO4	protein_coding
ENSG00000158828.8	841.187	0.813943	0.145188	5.60611	2.06921e-08	1.09551e-06	yes	up	PINK1	protein_coding
ENSG00000079308.19	3329.32	-0.739111	0.131861	-5.60523	2.07979e-08	1.09872e-06	yes	down	TNS1	protein_coding
ENSG00000145022.4	1020.26	0.793435	0.141617	5.6027	2.1104e-08	1.11248e-06	yes	up	TCTA	protein_coding
ENSG00000059728.11	756.416	0.810202	0.144649	5.60117	2.12906e-08	1.11859e-06	yes	up	MXD1	protein_coding
ENSG00000249628.3	438.181	0.854207	0.15251	5.601	2.13117e-08	1.11859e-06	yes	up	LINC00942	lncRNA
ENSG00000171798.18	593.641	1.00291	0.179089	5.60008	2.14259e-08	1.12216e-06	yes	up	KNDC1	protein_coding
ENSG00000120949.15	101.844	-1.3107	0.234448	-5.59057	2.26319e-08	1.18279e-06	yes	down	TNFRSF8	protein_coding
ENSG00000124212.6	970.462	0.810834	0.145071	5.58921	2.28107e-08	1.18957e-06	yes	up	PTGIS	protein_coding
ENSG00000106012.18	3275.72	0.704171	0.126007	5.58834	2.29248e-08	1.19297e-06	yes	up	IQCE	protein_coding
ENSG00000078804.13	4112.64	0.896403	0.160428	5.58758	2.30255e-08	1.19565e-06	yes	up	TP53INP2	protein_coding
ENSG00000106780.9	853.339	0.90279	0.161679	5.58384	2.35263e-08	1.21906e-06	yes	up	MEGF9	protein_coding
ENSG00000137819.14	1151.71	0.780024	0.139713	5.58305	2.36335e-08	1.22202e-06	yes	up	PAQR5	protein_coding
ENSG00000122515.15	9501.78	0.638226	0.114343	5.58167	2.38217e-08	1.22914e-06	yes	up	ZMIZ2	protein_coding
ENSG00000134323.12	54.8216	-1.51418	0.271588	-5.57527	2.47145e-08	1.27251e-06	yes	down	MYCN	protein_coding
ENSG00000250979.1	206.106	1.06654	0.191641	5.56528	2.61733e-08	1.34478e-06	yes	up	AC022905.1	unprocessed_pseudogene
ENSG00000170390.16	423.302	0.946521	0.17039	5.55502	2.77576e-08	1.42317e-06	yes	up	DCLK2	protein_coding
ENSG00000280374.1	25.8318	-1.69861	0.306169	-5.54794	2.8905e-08	1.47889e-06	yes	down	AC019080.5	lncRNA
ENSG00000264230.9	1491.02	0.876999	0.158501	5.53308	3.14664e-08	1.60657e-06	yes	up	ANXA8L1	protein_coding
ENSG00000204967.12	519.365	0.832736	0.150708	5.5255	3.28541e-08	1.67391e-06	yes	up	PCDHA4	protein_coding
ENSG00000089639.11	916.453	0.835689	0.151296	5.52354	3.3224e-08	1.68922e-06	yes	up	GMIP	protein_coding
ENSG00000060762.19	847.042	0.889225	0.161145	5.51818	3.42525e-08	1.73789e-06	yes	up	MPC1	protein_coding
ENSG00000148180.21	2384.3	0.797157	0.144509	5.5163	3.46209e-08	1.75292e-06	yes	up	GSN	protein_coding
ENSG00000116209.12	5036.84	0.670362	0.121579	5.51382	3.51127e-08	1.77414e-06	yes	up	TMEM59	protein_coding
ENSG00000110900.16	2714.53	0.952907	0.172919	5.51072	3.57374e-08	1.80196e-06	yes	up	TSPAN11	protein_coding
ENSG00000255513.1	970.401	-0.782712	0.14213	-5.50701	3.64975e-08	1.83649e-06	yes	down	AC005363.1	transcribed_processed_pseudogene
ENSG00000257596.1	257.953	-0.989204	0.179646	-5.50641	3.66231e-08	1.83901e-06	yes	down	SCAT2	lncRNA
ENSG00000266680.1	152.769	1.16052	0.210935	5.50178	3.75972e-08	1.88404e-06	yes	up	AL135905.1	lncRNA
ENSG00000219438.9	1299.07	0.891476	0.162098	5.49962	3.80612e-08	1.90337e-06	yes	up	TAFA5	protein_coding
ENSG00000075618.18	26611.5	0.840381	0.152863	5.49761	3.84976e-08	1.92125e-06	yes	up	FSCN1	protein_coding
ENSG00000101605.13	393.278	0.944206	0.171781	5.49656	3.8727e-08	1.92874e-06	yes	up	MYOM1	protein_coding
ENSG00000076944.16	1581.17	0.749391	0.136356	5.49585	3.88824e-08	1.93254e-06	yes	up	STXBP2	protein_coding
ENSG00000205325.3	131.145	1.30702	0.238329	5.4841	4.15582e-08	2.06132e-06	yes	up	AC005863.1	lncRNA
ENSG00000184500.16	654.568	-0.867107	0.158128	-5.48357	4.16819e-08	2.06325e-06	yes	down	PROS1	protein_coding
ENSG00000181444.13	399.195	0.873857	0.159419	5.48151	4.21716e-08	2.08326e-06	yes	up	ZNF467	protein_coding
ENSG00000172890.13	4331.79	0.668322	0.12195	5.48031	4.24571e-08	2.09312e-06	yes	up	NADSYN1	protein_coding
ENSG00000105559.12	118.523	-1.23197	0.225166	-5.4714	4.46499e-08	2.19678e-06	yes	down	PLEKHA4	protein_coding
ENSG00000135116.9	346.443	0.977825	0.178761	5.47	4.50034e-08	2.2097e-06	yes	up	HRK	protein_coding
ENSG00000137968.16	770.115	0.794197	0.145384	5.46274	4.68849e-08	2.29284e-06	yes	up	SLC44A5	protein_coding
ENSG00000226480.1	188.922	1.11004	0.203198	5.46285	4.68542e-08	2.29284e-06	yes	up	OR7H1P	unprocessed_pseudogene
ENSG00000206573.9	2259.71	-0.690378	0.126424	-5.4608	4.73985e-08	2.31331e-06	yes	down	THUMPD3-AS1	lncRNA
ENSG00000172461.11	426.075	-0.985577	0.180719	-5.45364	4.93488e-08	2.40368e-06	yes	down	FUT9	protein_coding
ENSG00000153714.6	162.747	1.16836	0.214329	5.45126	5.00145e-08	2.43124e-06	yes	up	LURAP1L	protein_coding
ENSG00000060656.20	6082.26	0.862016	0.158308	5.44518	5.17544e-08	2.51081e-06	yes	up	PTPRU	protein_coding
ENSG00000162825.16	811.58	-0.820226	0.150722	-5.44197	5.26945e-08	2.55134e-06	yes	down	NBPF20	protein_coding
ENSG00000087116.16	732.242	0.941493	0.17315	5.43745	5.40474e-08	2.61165e-06	yes	up	ADAMTS2	protein_coding
ENSG00000111319.13	250.328	1.01582	0.187036	5.43114	5.5996e-08	2.70045e-06	yes	up	SCNN1A	protein_coding
ENSG00000132879.14	2894.83	0.658649	0.121302	5.42984	5.64044e-08	2.71477e-06	yes	up	FBXO44	protein_coding
ENSG00000174136.13	586.625	-0.793296	0.146271	-5.42346	5.84553e-08	2.80793e-06	yes	down	RGMB	protein_coding
ENSG00000185070.11	7594.15	0.691064	0.127498	5.4202	5.95314e-08	2.85399e-06	yes	up	FLRT2	protein_coding
ENSG00000131242.18	1277.28	0.803136	0.148238	5.41787	6.03118e-08	2.88573e-06	yes	up	RAB11FIP4	protein_coding
ENSG00000204941.14	424.845	0.953523	0.176176	5.41235	6.22046e-08	2.97045e-06	yes	up	PSG5	protein_coding
ENSG00000113396.13	121.912	-1.15908	0.214298	-5.40871	6.34786e-08	3.02536e-06	yes	down	SLC27A6	protein_coding
ENSG00000235173.7	1199.58	-0.949004	0.175471	-5.40833	6.36137e-08	3.02588e-06	yes	down	HGH1	protein_coding
ENSG00000123685.9	345.111	-0.895502	0.165932	-5.3968	6.78415e-08	3.22069e-06	yes	down	BATF3	protein_coding
ENSG00000154099.18	84.3729	1.29731	0.24045	5.39533	6.83977e-08	3.24078e-06	yes	up	DNAAF1	protein_coding
ENSG00000134278.15	2476.85	0.659629	0.122395	5.38936	7.07074e-08	3.34371e-06	yes	up	SPIRE1	protein_coding
ENSG00000151834.16	789.019	0.798455	0.148248	5.38593	7.20701e-08	3.40154e-06	yes	up	GABRA2	protein_coding
ENSG00000168589.15	41.8143	1.56702	0.291138	5.38241	7.34967e-08	3.46216e-06	yes	up	DYNLRB2	protein_coding
ENSG00000272031.3	681.021	-0.762775	0.141751	-5.38108	7.40403e-08	3.47433e-06	yes	down	ANKRD34A	protein_coding
ENSG00000117461.15	2204.73	0.659891	0.122631	5.3811	7.40302e-08	3.47433e-06	yes	up	PIK3R3	protein_coding
ENSG00000173511.10	4871.81	0.710512	0.132095	5.3788	7.49824e-08	3.50503e-06	yes	up	VEGFB	protein_coding
ENSG00000171931.13	320.276	0.905068	0.168256	5.37911	7.48552e-08	3.50503e-06	yes	up	FBXW10	protein_coding
ENSG00000135144.7	502.793	0.826887	0.153793	5.37662	7.58972e-08	3.541e-06	yes	up	DTX1	protein_coding
ENSG00000164938.14	5735.84	0.695761	0.12945	5.37474	7.66943e-08	3.57135e-06	yes	up	TP53INP1	protein_coding
ENSG00000094916.16	25728.3	-0.613173	0.114266	-5.36617	8.04267e-08	3.738e-06	yes	down	CBX5	protein_coding
ENSG00000126705.15	2185.44	-0.85161	0.158799	-5.36281	8.19349e-08	3.80084e-06	yes	down	AHDC1	protein_coding
ENSG00000100897.18	2548.28	0.724132	0.135057	5.36167	8.24545e-08	3.81768e-06	yes	up	DCAF11	protein_coding
ENSG00000170667.15	723.581	0.854332	0.159537	5.35506	8.55273e-08	3.95243e-06	yes	up	RASA4B	protein_coding
ENSG00000058056.9	3904.95	-0.650997	0.121884	-5.34112	9.23755e-08	4.26082e-06	yes	down	USP13	protein_coding
ENSG00000144354.14	987.385	-0.738225	0.138272	-5.33895	9.34851e-08	4.30385e-06	yes	down	CDCA7	protein_coding
ENSG00000155380.12	13461.4	-0.62923	0.117869	-5.33839	9.37763e-08	4.30911e-06	yes	down	SLC16A1	protein_coding
ENSG00000135439.11	530.39	-0.782805	0.146854	-5.3305	9.79418e-08	4.49204e-06	yes	down	AGAP2	protein_coding
ENSG00000182389.20	505.939	-0.895417	0.168132	-5.32567	1.0058e-07	4.60435e-06	yes	down	CACNB4	protein_coding
ENSG00000114573.10	7351.16	0.696011	0.130906	5.31689	1.05555e-07	4.82304e-06	yes	up	ATP6V1A	protein_coding
ENSG00000119950.21	1980.09	0.83462	0.157051	5.31433	1.07049e-07	4.88217e-06	yes	up	MXI1	protein_coding
ENSG00000152620.13	1533.07	0.836697	0.157495	5.31252	1.0812e-07	4.92176e-06	yes	up	NADK2	protein_coding
ENSG00000165861.14	4144.76	0.667058	0.125632	5.3096	1.09867e-07	4.99199e-06	yes	up	ZFYVE1	protein_coding
ENSG00000256673.1	400.219	-0.828724	0.156288	-5.30253	1.14209e-07	5.17962e-06	yes	down	AC141557.1	unprocessed_pseudogene
ENSG00000198718.13	3724.52	0.613862	0.115837	5.29936	1.16211e-07	5.26062e-06	yes	up	TOGARAM1	protein_coding
ENSG00000181192.12	1791.06	0.702751	0.132787	5.29232	1.20774e-07	5.457e-06	yes	up	DHTKD1	protein_coding
ENSG00000172915.18	2097.31	0.679489	0.128434	5.29056	1.21943e-07	5.49962e-06	yes	up	NBEA	protein_coding
ENSG00000186369.10	50.6943	-1.44501	0.273168	-5.2898	1.22449e-07	5.51225e-06	yes	down	LINC00643	transcribed_unitary_pseudogene
ENSG00000155367.15	451.351	0.81541	0.154158	5.28945	1.22687e-07	5.51278e-06	yes	up	PPM1J	protein_coding
ENSG00000187634.12	453.671	0.976663	0.184684	5.2883	1.23459e-07	5.5295e-06	yes	up	SAMD11	protein_coding
ENSG00000260158.1	72.4377	1.376	0.260201	5.28822	1.23513e-07	5.5295e-06	yes	up	AC137761.1	lncRNA
ENSG00000139044.12	855.777	0.830214	0.157349	5.27625	1.31854e-07	5.89206e-06	yes	up	B4GALNT3	protein_coding
ENSG00000145681.11	867.086	-1.05336	0.199659	-5.27582	1.32164e-07	5.89509e-06	yes	down	HAPLN1	protein_coding
ENSG00000114646.10	765.931	0.76543	0.145156	5.27316	1.34091e-07	5.97013e-06	yes	up	CSPG5	protein_coding
ENSG00000106330.12	778.939	0.831434	0.157698	5.2723	1.34722e-07	5.98725e-06	yes	up	MOSPD3	protein_coding
ENSG00000087076.9	472.753	0.817181	0.155148	5.26712	1.38581e-07	6.14755e-06	yes	up	HSD17B14	protein_coding
ENSG00000235636.1	364.647	0.958437	0.181989	5.26645	1.39089e-07	6.15884e-06	yes	up	NUS1P1	processed_pseudogene
ENSG00000161714.12	21731.3	0.71713	0.136224	5.26437	1.40674e-07	6.21774e-06	yes	up	PLCD3	protein_coding
ENSG00000269113.4	1255.83	-0.724655	0.137761	-5.26022	1.43885e-07	6.34813e-06	yes	down	TRABD2B	protein_coding
ENSG00000101198.15	94.9535	1.28845	0.245089	5.25705	1.46382e-07	6.44663e-06	yes	up	NKAIN4	protein_coding
ENSG00000165071.15	88.344	-1.26904	0.241549	-5.25377	1.49014e-07	6.55068e-06	yes	down	TMEM71	protein_coding
ENSG00000206432.4	2154.27	0.813731	0.155181	5.24376	1.57335e-07	6.90405e-06	yes	up	TMEM200C	protein_coding
ENSG00000178773.15	210.363	1.19321	0.22798	5.23384	1.66022e-07	7.2721e-06	yes	up	CPNE7	protein_coding
ENSG00000165704.15	1421	-0.724288	0.13843	-5.23216	1.67537e-07	7.32529e-06	yes	down	HPRT1	protein_coding
ENSG00000171385.10	1247.13	0.770939	0.14738	5.23097	1.68625e-07	7.34714e-06	yes	up	KCND3	protein_coding
ENSG00000179364.14	2101.41	0.832998	0.159244	5.23095	1.6864e-07	7.34714e-06	yes	up	PACS2	protein_coding
ENSG00000166272.18	5695.79	0.645732	0.123526	5.22748	1.71834e-07	7.46609e-06	yes	up	WBP1L	protein_coding
ENSG00000067840.12	1250.53	0.708161	0.135473	5.22732	1.71983e-07	7.46609e-06	yes	up	PDZD4	protein_coding
ENSG00000197301.7	251.68	-1.14566	0.219247	-5.22546	1.73724e-07	7.52825e-06	yes	down	HMGA2-AS1	lncRNA
ENSG00000164463.12	1377.76	0.777969	0.149049	5.21953	1.79374e-07	7.75926e-06	yes	up	CREBRF	protein_coding
ENSG00000135677.11	20570.5	0.641689	0.123252	5.20632	1.92623e-07	8.31761e-06	yes	up	GNS	protein_coding
ENSG00000163590.14	1200.84	0.751121	0.144412	5.20122	1.97987e-07	8.53412e-06	yes	up	PPM1L	protein_coding
ENSG00000196922.10	3343.99	-0.72549	0.139722	-5.19237	2.07629e-07	8.93391e-06	yes	down	ZNF252P	transcribed_unprocessed_pseudogene
ENSG00000132688.11	6640.64	-0.758738	0.146145	-5.19169	2.08392e-07	8.95095e-06	yes	down	NES	protein_coding
ENSG00000228221.6	177.241	1.08453	0.209088	5.18696	2.13756e-07	9.16518e-06	yes	up	LINC00578	lncRNA
ENSG00000143951.16	1239.89	0.697601	0.134591	5.1831	2.18226e-07	9.3404e-06	yes	up	WDPCP	protein_coding
ENSG00000130294.17	1502.29	-0.735121	0.141919	-5.17987	2.22039e-07	9.4869e-06	yes	down	KIF1A	protein_coding
ENSG00000139737.22	371.817	0.943548	0.182198	5.1787	2.23436e-07	9.52989e-06	yes	up	SLAIN1	protein_coding
ENSG00000163328.14	1251.46	0.756485	0.146086	5.17835	2.23853e-07	9.53096e-06	yes	up	GPR155	protein_coding
ENSG00000108306.13	3174.37	0.631934	0.122064	5.17706	2.25413e-07	9.58063e-06	yes	up	FBXL20	protein_coding
ENSG00000166741.8	8494.76	0.617835	0.119409	5.17412	2.28992e-07	9.71581e-06	yes	up	NNMT	protein_coding
ENSG00000125851.10	41.2141	-1.54366	0.298694	-5.16802	2.36582e-07	1.00204e-05	yes	down	PCSK2	protein_coding
ENSG00000265100.1	60.7093	-1.39202	0.269544	-5.16437	2.41255e-07	1.02006e-05	yes	down	AC005332.1	lncRNA
ENSG00000123892.12	56.7033	-1.45254	0.281512	-5.15977	2.4725e-07	1.04359e-05	yes	down	RAB38	protein_coding	common to N3_vs_N3nt; different sign
ENSG00000118855.21	4814.05	0.614897	0.119211	5.15804	2.49542e-07	1.04963e-05	yes	up	MFSD1	protein_coding
ENSG00000182463.16	1081.57	0.70159	0.136015	5.15816	2.49383e-07	1.04963e-05	yes	up	TSHZ2	protein_coding
ENSG00000078053.17	1289.47	-0.746389	0.144753	-5.15628	2.51899e-07	1.05771e-05	yes	down	AMPH	protein_coding
ENSG00000136155.17	271.01	-1.10557	0.21443	-5.15587	2.52454e-07	1.05822e-05	yes	down	SCEL	protein_coding
ENSG00000184949.16	1002.94	0.728543	0.141331	5.15487	2.53813e-07	1.06209e-05	yes	up	FAM227A	protein_coding
ENSG00000104884.16	2400.8	0.670065	0.130017	5.15369	2.55412e-07	1.06695e-05	yes	up	ERCC2	protein_coding
ENSG00000114115.10	2759.31	0.745536	0.14489	5.14555	2.66745e-07	1.11238e-05	yes	up	RBP1	protein_coding
ENSG00000215417.13	892.492	-0.802988	0.156274	-5.13835	2.77164e-07	1.15386e-05	yes	down	MIR17HG	lncRNA
ENSG00000126107.15	4826.55	0.626406	0.122052	5.13227	2.86266e-07	1.18971e-05	yes	up	HECTD3	protein_coding
ENSG00000135074.16	16405	0.64726	0.126172	5.12999	2.89764e-07	1.20015e-05	yes	up	ADAM19	protein_coding
ENSG00000181004.10	590.366	0.783039	0.152636	5.13011	2.8957e-07	1.20015e-05	yes	up	BBS12	protein_coding
ENSG00000189171.14	191.881	-0.97098	0.189307	-5.12912	2.91099e-07	1.20364e-05	yes	down	S100A13	protein_coding
ENSG00000198324.13	2098.83	0.765241	0.149226	5.12805	2.92754e-07	1.20843e-05	yes	up	PHETA1	protein_coding
ENSG00000198796.7	5022.99	0.663513	0.129413	5.12711	2.94226e-07	1.21245e-05	yes	up	ALPK2	protein_coding
ENSG00000254632.2	29.528	1.54898	0.302439	5.12165	3.02875e-07	1.24598e-05	yes	up	AP003119.1	lncRNA
ENSG00000164187.7	2656.04	0.66872	0.130606	5.12011	3.05355e-07	1.25407e-05	yes	up	LMBRD2	protein_coding
ENSG00000132510.10	3208.03	0.631938	0.123515	5.11627	3.1164e-07	1.27772e-05	yes	up	KDM6B	protein_coding
ENSG00000121152.10	5489.34	-0.739238	0.144544	-5.11429	3.14918e-07	1.28762e-05	yes	down	NCAPH	protein_coding
ENSG00000110057.8	1856.84	0.887269	0.173492	5.11418	3.15112e-07	1.28762e-05	yes	up	UNC93B1	protein_coding
ENSG00000167925.16	1239.73	0.860678	0.168497	5.10797	3.25638e-07	1.32841e-05	yes	up	GHDC	protein_coding
ENSG00000124615.20	900.89	0.741972	0.145465	5.1007	3.38398e-07	1.37815e-05	yes	up	MOCS1	protein_coding
ENSG00000165591.6	377.691	0.892433	0.174982	5.10013	3.39418e-07	1.38e-05	yes	up	FAAH2	protein_coding
ENSG00000215218.4	164.859	1.05433	0.20688	5.09632	3.46319e-07	1.40571e-05	yes	up	UBE2QL1	protein_coding
ENSG00000174837.15	382.557	-0.844905	0.165858	-5.09414	3.50331e-07	1.4166e-05	yes	down	ADGRE1	protein_coding
ENSG00000203721.7	868.948	0.866675	0.170139	5.09391	3.50748e-07	1.4166e-05	yes	up	LINC00862	lncRNA
ENSG00000170412.18	1305.99	0.871445	0.171068	5.09414	3.50319e-07	1.4166e-05	yes	up	GPRC5C	protein_coding
ENSG00000160446.19	1429.9	0.767987	0.150831	5.09171	3.54851e-07	1.4308e-05	yes	up	ZDHHC12	protein_coding
ENSG00000153093.20	243.072	0.945201	0.186054	5.08026	3.76921e-07	1.51728e-05	yes	up	ACOXL	protein_coding
ENSG00000138801.9	3186.63	-0.669184	0.13181	-5.07689	3.83672e-07	1.54191e-05	yes	down	PAPSS1	protein_coding
ENSG00000099864.18	1938.15	0.670511	0.132156	5.07363	3.90304e-07	1.56597e-05	yes	up	PALM	protein_coding
ENSG00000213859.7	1199.24	0.724496	0.142891	5.07028	3.97234e-07	1.59116e-05	yes	up	KCTD11	protein_coding
ENSG00000153064.12	130.21	1.12378	0.221821	5.06614	4.05966e-07	1.62347e-05	yes	up	BANK1	protein_coding
ENSG00000181035.14	468.369	0.937534	0.185227	5.06153	4.15907e-07	1.66049e-05	yes	up	SLC25A42	protein_coding
ENSG00000114670.14	556.129	0.825265	0.163075	5.06066	4.1781e-07	1.66536e-05	yes	up	NEK11	protein_coding
ENSG00000135063.19	33.1861	-1.52796	0.30227	-5.05496	4.30483e-07	1.71307e-05	yes	down	FAM189A2	protein_coding
ENSG00000115525.18	378.444	0.813429	0.160977	5.05307	4.34767e-07	1.72729e-05	yes	up	ST3GAL5	protein_coding
ENSG00000095397.16	362.886	0.856532	0.169728	5.04651	4.49949e-07	1.7847e-05	yes	up	WHRN	protein_coding
ENSG00000121064.13	3787.27	0.650728	0.128956	5.04612	4.50869e-07	1.78544e-05	yes	up	SCPEP1	protein_coding
ENSG00000168243.11	544.551	0.992037	0.196608	5.04577	4.51691e-07	1.78579e-05	yes	up	GNG4	protein_coding
ENSG00000006210.7	69.4141	-1.30768	0.259421	-5.04077	4.63657e-07	1.83013e-05	yes	down	CX3CL1	protein_coding
ENSG00000162104.10	3465.25	0.73648	0.14613	5.0399	4.65781e-07	1.83554e-05	yes	up	ADCY9	protein_coding
ENSG00000158062.20	2566.27	0.626942	0.124618	5.03092	4.88126e-07	1.92049e-05	yes	up	UBXN11	protein_coding
ENSG00000151690.15	1843.33	0.656385	0.130499	5.02981	4.90954e-07	1.92598e-05	yes	up	MFSD6	protein_coding
ENSG00000176845.13	750.157	0.935866	0.186066	5.02976	4.91104e-07	1.92598e-05	yes	up	METRNL	protein_coding
ENSG00000240602.7	99.2682	-1.20793	0.240252	-5.02774	4.96287e-07	1.94318e-05	yes	down	AADACP1	transcribed_unprocessed_pseudogene
ENSG00000143845.15	1253.13	0.770752	0.153326	5.02687	4.98546e-07	1.94889e-05	yes	up	ETNK2	protein_coding
ENSG00000107518.18	1277.98	0.682836	0.135859	5.02606	5.00661e-07	1.95402e-05	yes	up	ATRNL1	protein_coding
ENSG00000134072.11	628.973	-0.778431	0.154996	-5.02226	5.10661e-07	1.98986e-05	yes	down	CAMK1	protein_coding
ENSG00000109321.11	626.209	-0.953353	0.189853	-5.02154	5.12593e-07	1.9942e-05	yes	down	AREG	protein_coding
ENSG00000119185.13	2193.03	-0.707366	0.140993	-5.01704	5.2474e-07	2.0382e-05	yes	down	ITGB1BP1	protein_coding
ENSG00000276308.1	61.0937	-1.35327	0.269885	-5.01426	5.32373e-07	2.06455e-05	yes	down	AC078880.4	lncRNA
ENSG00000168778.12	1567.48	0.635412	0.126752	5.01303	5.3579e-07	2.0745e-05	yes	up	TCTN2	protein_coding
ENSG00000090674.16	1414.05	0.745173	0.148716	5.01072	5.42259e-07	2.09622e-05	yes	up	MCOLN1	protein_coding
ENSG00000197355.11	2048.45	0.742509	0.148467	5.00119	5.69786e-07	2.19914e-05	yes	up	UAP1L1	protein_coding
ENSG00000103042.9	4568.2	0.675581	0.135095	5.00078	5.70993e-07	2.20031e-05	yes	up	SLC38A7	protein_coding
ENSG00000124126.14	3199.18	0.687053	0.137419	4.9997	5.74209e-07	2.20921e-05	yes	up	PREX1	protein_coding
ENSG00000159023.22	5592.2	0.652914	0.130627	4.99831	5.7836e-07	2.22167e-05	yes	up	EPB41	protein_coding
ENSG00000164050.13	4686.08	0.866393	0.173373	4.99728	5.81443e-07	2.23e-05	yes	up	PLXNB1	protein_coding
ENSG00000115257.15	467.114	0.925676	0.185257	4.99671	5.83181e-07	2.23314e-05	yes	up	PCSK4	protein_coding
ENSG00000167702.13	5752.72	0.931849	0.186623	4.99321	5.93853e-07	2.27044e-05	yes	up	KIFC2	protein_coding
ENSG00000013619.14	502.583	-0.753405	0.150918	-4.99214	5.97142e-07	2.27944e-05	yes	down	MAMLD1	protein_coding
ENSG00000055118.16	328.022	1.03766	0.207919	4.9907	6.01607e-07	2.29288e-05	yes	up	KCNH2	protein_coding
ENSG00000271737.1	25.721	-1.54574	0.309803	-4.98942	6.05601e-07	2.3045e-05	yes	down	AC008608.2	lncRNA
ENSG00000125872.8	179.161	-1.17943	0.236468	-4.98768	6.1108e-07	2.32172e-05	yes	down	LRRN4	protein_coding
ENSG00000039319.17	3023.72	-0.585452	0.117406	-4.98656	6.14624e-07	2.33155e-05	yes	down	ZFYVE16	protein_coding
ENSG00000111110.12	1177.52	0.64873	0.13012	4.98561	6.17666e-07	2.33945e-05	yes	up	PPM1H	protein_coding
ENSG00000103021.9	982.899	0.770505	0.154721	4.97995	6.35994e-07	2.40139e-05	yes	up	CCDC113	protein_coding
ENSG00000114698.15	609.539	0.81595	0.163846	4.97997	6.35936e-07	2.40139e-05	yes	up	PLSCR4	protein_coding
ENSG00000174132.9	326.962	0.887744	0.178511	4.97305	6.59069e-07	2.48467e-05	yes	up	FAM174A	protein_coding
ENSG00000134453.16	3845.03	-0.824267	0.165762	-4.9726	6.60606e-07	2.48661e-05	yes	down	RBM17	protein_coding
ENSG00000164976.9	6405.49	0.636551	0.128023	4.97217	6.62086e-07	2.48689e-05	yes	up	MYORG	protein_coding
ENSG00000168038.11	1037.63	0.741709	0.149178	4.97198	6.62722e-07	2.48689e-05	yes	up	ULK4	protein_coding
ENSG00000142303.14	936.604	0.768856	0.1547	4.96998	6.69601e-07	2.50884e-05	yes	up	ADAMTS10	protein_coding
ENSG00000112992.18	2365	-0.633537	0.127615	-4.96445	6.88948e-07	2.57736e-05	yes	down	NNT	protein_coding
ENSG00000139112.11	2990.58	0.739646	0.149118	4.96013	7.04467e-07	2.63138e-05	yes	up	GABARAPL1	protein_coding
ENSG00000177409.12	572.204	-0.921924	0.185888	-4.95958	7.06448e-07	2.63474e-05	yes	down	SAMD9L	protein_coding	common to N3_vs_N3nt
ENSG00000197724.11	3187.2	0.59973	0.121042	4.95471	7.24397e-07	2.69755e-05	yes	up	PHF2	protein_coding
ENSG00000078018.20	772.679	0.752563	0.152081	4.94843	7.4814e-07	2.78171e-05	yes	up	MAP2	protein_coding
ENSG00000247081.8	465.455	0.79041	0.160046	4.93863	7.86741e-07	2.91633e-05	yes	up	BAALC-AS1	lncRNA
ENSG00000166246.14	200.338	1.11753	0.22628	4.93872	7.86378e-07	2.91633e-05	yes	up	C16orf71	protein_coding
ENSG00000138356.14	5225.25	-0.640364	0.129691	-4.93761	7.90868e-07	2.92717e-05	yes	down	AOX1	protein_coding
ENSG00000138166.6	898.535	-0.727789	0.147449	-4.93586	7.97978e-07	2.94901e-05	yes	down	DUSP5	protein_coding
ENSG00000144644.14	81.2459	-1.1931	0.241971	-4.93077	8.19082e-07	3.02241e-05	yes	down	GADL1	protein_coding
ENSG00000115750.17	2030.21	-0.651838	0.132483	-4.92015	8.6477e-07	3.18618e-05	yes	down	TAF1B	protein_coding
ENSG00000204754.3	81.1178	1.26839	0.257921	4.91775	8.75436e-07	3.2206e-05	yes	up	LINC01951	lncRNA
ENSG00000089127.14	30.6073	-1.49174	0.303501	-4.91511	8.87318e-07	3.25939e-05	yes	down	OAS1	protein_coding
ENSG00000261122.6	170.376	1.1559	0.235189	4.91478	8.88835e-07	3.26004e-05	yes	up	LINC02167	lncRNA
ENSG00000205683.11	645.476	-0.872669	0.177836	-4.90717	9.24009e-07	3.37381e-05	yes	down	DPF3	protein_coding
ENSG00000157796.18	4434.61	0.635558	0.129516	4.90719	9.23889e-07	3.37381e-05	yes	up	WDR19	protein_coding
ENSG00000155530.3	232.037	1.00144	0.20406	4.9076	9.21987e-07	3.37381e-05	yes	up	LRGUK	protein_coding
ENSG00000228649.9	2558.17	-0.573733	0.117023	-4.90274	9.45091e-07	3.44562e-05	yes	down	SNHG26	lncRNA
ENSG00000151176.8	7882.3	0.591124	0.120597	4.90166	9.50305e-07	3.45945e-05	yes	up	PLBD2	protein_coding
ENSG00000165695.10	77.215	1.2761	0.260528	4.89815	9.67446e-07	3.51659e-05	yes	up	AK8	protein_coding
ENSG00000120693.14	544.011	0.840982	0.171777	4.89576	9.79258e-07	3.55423e-05	yes	up	SMAD9	protein_coding
ENSG00000091542.9	3526.24	-0.697005	0.142398	-4.89476	9.84241e-07	3.56699e-05	yes	down	ALKBH5	protein_coding
ENSG00000071073.13	1523.41	0.641484	0.131068	4.89429	9.86611e-07	3.57027e-05	yes	up	MGAT4A	protein_coding
ENSG00000236609.4	2033.68	0.743117	0.151911	4.89179	9.99254e-07	3.60531e-05	yes	up	ZNF853	protein_coding
ENSG00000214530.9	1259.95	0.754669	0.154271	4.89184	9.98997e-07	3.60531e-05	yes	up	STARD10	protein_coding
ENSG00000172061.9	151.062	-1.11726	0.228545	-4.88857	1.01569e-06	3.65918e-05	yes	down	LRRC15	protein_coding
ENSG00000125505.17	3200.39	-0.711157	0.145603	-4.88422	1.03839e-06	3.73543e-05	yes	down	MBOAT7	protein_coding
ENSG00000104419.17	5902.01	0.62663	0.128323	4.88323	1.0436e-06	3.74866e-05	yes	up	NDRG1	protein_coding
ENSG00000107796.13	575.955	0.809641	0.165868	4.88123	1.05427e-06	3.78139e-05	yes	up	ACTA2	protein_coding
ENSG00000204054.14	7827.87	0.567088	0.116216	4.87959	1.06307e-06	3.80735e-05	yes	up	LINC00963	lncRNA
ENSG00000070404.10	9121.99	0.745603	0.152861	4.87765	1.07356e-06	3.83928e-05	yes	up	FSTL3	protein_coding
ENSG00000019186.10	848.281	-0.726698	0.149008	-4.8769	1.07766e-06	3.8483e-05	yes	down	CYP24A1	protein_coding
ENSG00000274487.2	228.707	-0.931529	0.191039	-4.87612	1.08193e-06	3.85787e-05	yes	down	NPEPPSP1	transcribed_unprocessed_pseudogene
ENSG00000161011.20	9902.02	0.66041	0.135516	4.8733	1.0975e-06	3.90769e-05	yes	up	SQSTM1	protein_coding
ENSG00000164576.12	2657.71	0.589064	0.120885	4.87291	1.09964e-06	3.90958e-05	yes	up	SAP30L	protein_coding
ENSG00000101115.13	383.018	0.829183	0.170199	4.87186	1.10555e-06	3.92485e-05	yes	up	SALL4	protein_coding
ENSG00000048471.14	1386.43	0.719179	0.147715	4.86869	1.12342e-06	3.9825e-05	yes	up	SNX29	protein_coding
ENSG00000184445.12	9172.86	-0.551767	0.11339	-4.86612	1.13811e-06	4.02873e-05	yes	down	KNTC1	protein_coding
ENSG00000251664.5	864.755	0.926317	0.190452	4.86379	1.15157e-06	4.07043e-05	yes	up	PCDHA12	protein_coding
ENSG00000175662.18	1833.27	0.722935	0.148664	4.86287	1.15697e-06	4.0836e-05	yes	up	TOM1L2	protein_coding
ENSG00000172244.9	735.715	-0.688377	0.141627	-4.86048	1.171e-06	4.12714e-05	yes	down	C5orf34	protein_coding
ENSG00000211584.14	1998.34	0.681508	0.140241	4.85954	1.17657e-06	4.14076e-05	yes	up	SLC48A1	protein_coding
ENSG00000064961.19	3877	0.619363	0.127469	4.85892	1.18026e-06	4.14776e-05	yes	up	HMG20B	protein_coding
ENSG00000168453.15	4101.4	0.704587	0.145047	4.85766	1.1878e-06	4.16824e-05	yes	up	HR	protein_coding
ENSG00000230928.1	505.614	0.775425	0.15979	4.85279	1.21739e-06	4.26594e-05	yes	up	AL139241.1	lncRNA
ENSG00000229256.1	173.077	1.0966	0.226101	4.85006	1.23426e-06	4.31884e-05	yes	up	ST13P13	processed_pseudogene
ENSG00000128849.11	1443	0.735558	0.151802	4.8455	1.26293e-06	4.41283e-05	yes	up	CGNL1	protein_coding
ENSG00000214517.10	7359.57	0.610187	0.125948	4.84475	1.26773e-06	4.42324e-05	yes	up	PPME1	protein_coding
ENSG00000145476.16	348.676	0.855346	0.176599	4.84343	1.27618e-06	4.44002e-05	yes	up	CYP4V2	protein_coding
ENSG00000237206.1	52.6981	1.37466	0.283805	4.84368	1.27455e-06	4.44002e-05	yes	up	IMPDH1P4	processed_pseudogene
ENSG00000137812.20	11315.6	-0.668956	0.138213	-4.84002	1.29825e-06	4.51034e-05	yes	down	KNL1	protein_coding
ENSG00000167202.11	4344.11	0.633086	0.130817	4.83947	1.30189e-06	4.51656e-05	yes	up	TBC1D2B	protein_coding
ENSG00000147027.4	566.804	0.780475	0.161347	4.83724	1.31656e-06	4.56097e-05	yes	up	TMEM47	protein_coding
ENSG00000030582.18	13246.2	0.817534	0.169271	4.82974	1.36709e-06	4.72927e-05	yes	up	GRN	protein_coding
ENSG00000244694.7	657.905	0.696479	0.144346	4.82506	1.39958e-06	4.82898e-05	yes	up	PTCHD4	protein_coding
ENSG00000182568.17	1738.6	0.737678	0.152886	4.82502	1.39988e-06	4.82898e-05	yes	up	SATB1	protein_coding
ENSG00000104823.9	709.446	0.724246	0.150194	4.82206	1.42084e-06	4.89438e-05	yes	up	ECH1	protein_coding
ENSG00000124496.12	817.093	-0.65929	0.13674	-4.8215	1.42481e-06	4.9011e-05	yes	down	TRERF1	protein_coding
ENSG00000118960.13	2934.97	0.641465	0.133093	4.81968	1.43788e-06	4.9391e-05	yes	up	HS1BP3	protein_coding
ENSG00000197381.16	2696.39	0.593812	0.123304	4.81583	1.46592e-06	5.02832e-05	yes	up	ADARB1	protein_coding
ENSG00000092853.14	8888.74	-0.7716	0.160308	-4.81325	1.48498e-06	5.08654e-05	yes	down	CLSPN	protein_coding
ENSG00000104327.7	172.355	1.03224	0.2148	4.80558	1.54306e-06	5.27805e-05	yes	up	CALB1	protein_coding
ENSG00000135205.15	237.221	1.04348	0.217257	4.80297	1.56326e-06	5.33965e-05	yes	up	CCDC146	protein_coding
ENSG00000254791.1	30.6043	-1.44166	0.300776	-4.79313	1.64199e-06	5.60071e-05	yes	down	FAR1-IT1	lncRNA
ENSG00000198554.12	7587.35	-0.660891	0.137916	-4.79199	1.65131e-06	5.62462e-05	yes	down	WDHD1	protein_coding
ENSG00000260584.1	127.609	1.15427	0.240975	4.79	1.66782e-06	5.6729e-05	yes	up	AC142381.2	processed_pseudogene
ENSG00000106034.18	177.621	-0.942799	0.196918	-4.78777	1.68641e-06	5.72815e-05	yes	down	CPED1	protein_coding
ENSG00000169679.15	8208.25	-0.63373	0.132404	-4.78632	1.69864e-06	5.76165e-05	yes	down	BUB1	protein_coding
ENSG00000130635.16	17678.9	0.706045	0.147557	4.78489	1.71082e-06	5.79489e-05	yes	up	COL5A1	protein_coding
ENSG00000187650.4	181.873	1.11395	0.23284	4.78419	1.71682e-06	5.80713e-05	yes	up	VMAC	protein_coding
ENSG00000268460.2	619.718	0.732421	0.153185	4.78128	1.7418e-06	5.88346e-05	yes	up	AC006262.1	lncRNA
ENSG00000132906.18	476.661	0.795526	0.166419	4.78028	1.75055e-06	5.90482e-05	yes	up	CASP9	protein_coding
ENSG00000110429.14	3465.54	0.59485	0.12457	4.77522	1.79509e-06	6.04668e-05	yes	up	FBXO3	protein_coding
ENSG00000069974.16	343.11	-0.926026	0.194067	-4.77167	1.82702e-06	6.12883e-05	yes	down	RAB27A	protein_coding
ENSG00000108846.16	2910.09	0.608541	0.127527	4.77186	1.82533e-06	6.12883e-05	yes	up	ABCC3	protein_coding
ENSG00000141431.12	215.455	0.879948	0.184402	4.77191	1.82485e-06	6.12883e-05	yes	up	ASXL3	protein_coding
ENSG00000151718.16	7921.54	0.589784	0.12361	4.77132	1.83019e-06	6.13103e-05	yes	up	WWC2	protein_coding
ENSG00000196730.13	285.176	0.862851	0.180862	4.77077	1.83526e-06	6.1316e-05	yes	up	DAPK1	protein_coding
ENSG00000229920.2	551.88	0.92581	0.19406	4.77075	1.8354e-06	6.1316e-05	yes	up	RPS4XP5	transcribed_processed_pseudogene
ENSG00000228437.5	2254.48	0.934714	0.196039	4.76799	1.86071e-06	6.20764e-05	yes	up	LINC02474	lncRNA
ENSG00000160886.13	250.911	-1.06706	0.224169	-4.76007	1.9353e-06	6.44766e-05	yes	down	LY6K	protein_coding
ENSG00000117410.14	4118.48	0.664455	0.139683	4.75687	1.9662e-06	6.53318e-05	yes	up	ATP6V0B	protein_coding
ENSG00000177169.10	3258.31	0.686887	0.144399	4.75685	1.96634e-06	6.53318e-05	yes	up	ULK1	protein_coding
ENSG00000177614.11	861.456	0.72003	0.151394	4.75601	1.97458e-06	6.55161e-05	yes	up	PGBD5	protein_coding
ENSG00000173599.15	1994.57	0.812053	0.17079	4.7547	1.98744e-06	6.58531e-05	yes	up	PC	protein_coding
ENSG00000247809.9	141.275	-1.05554	0.22225	-4.74934	2.0408e-06	6.75294e-05	yes	down	NR2F2-AS1	lncRNA
ENSG00000165300.7	56.0505	-1.32006	0.277974	-4.74886	2.04564e-06	6.75976e-05	yes	down	SLITRK5	protein_coding
ENSG00000276399.1	882.419	-0.746064	0.157336	-4.74184	2.11785e-06	6.97e-05	yes	down	FLJ36000	lncRNA
ENSG00000236144.8	807.962	-0.655976	0.13833	-4.74211	2.11504e-06	6.97e-05	yes	down	TMEM147-AS1	lncRNA
ENSG00000134198.10	373.247	0.775738	0.16358	4.74224	2.11363e-06	6.97e-05	yes	up	TSPAN2	protein_coding
ENSG00000129493.15	2531.12	0.62897	0.132675	4.7407	2.1298e-06	6.99989e-05	yes	up	HEATR5A	protein_coding
ENSG00000105894.12	359.653	-1.08251	0.22841	-4.73933	2.14431e-06	7.03806e-05	yes	down	PTN	protein_coding
ENSG00000169439.12	3253.94	0.649629	0.137157	4.73641	2.17542e-06	7.12099e-05	yes	up	SDC2	protein_coding
ENSG00000169733.12	2614.67	0.80324	0.169584	4.73653	2.17407e-06	7.12099e-05	yes	up	RFNG	protein_coding
ENSG00000138798.13	45.4101	-1.36737	0.288753	-4.73542	2.18597e-06	7.14591e-05	yes	down	EGF	protein_coding
ENSG00000205356.10	3111.28	0.734868	0.155282	4.73247	2.21807e-06	7.24114e-05	yes	up	TECPR1	protein_coding
ENSG00000064999.15	2083.17	0.626208	0.132373	4.73061	2.23843e-06	7.29153e-05	yes	up	ANKS1A	protein_coding
ENSG00000087085.16	1149.26	0.742465	0.156952	4.73052	2.23949e-06	7.29153e-05	yes	up	ACHE	protein_coding
ENSG00000271270.7	955.735	-0.818007	0.173039	-4.7273	2.27528e-06	7.38828e-05	yes	down	TMCC1-AS1	lncRNA
ENSG00000183508.5	348.146	0.769621	0.162795	4.72756	2.27233e-06	7.38828e-05	yes	up	TENT5C	protein_coding
ENSG00000178038.17	2442.12	0.777206	0.164437	4.72646	2.28463e-06	7.40877e-05	yes	up	ALS2CL	protein_coding
ENSG00000105701.16	7346.67	0.673895	0.142591	4.72606	2.28913e-06	7.41348e-05	yes	up	FKBP8	protein_coding
ENSG00000124374.9	1425.89	0.75233	0.159297	4.72281	2.3261e-06	7.52321e-05	yes	up	PAIP2B	protein_coding
ENSG00000198205.6	5078.31	0.605936	0.128335	4.72151	2.34097e-06	7.56126e-05	yes	up	ZXDA	protein_coding
ENSG00000224383.8	154.092	1.02129	0.216365	4.7202	2.35616e-06	7.60027e-05	yes	up	PRR29	protein_coding
ENSG00000175115.13	4818.67	0.571288	0.121126	4.71648	2.3996e-06	7.73014e-05	yes	up	PACS1	protein_coding
ENSG00000177337.8	1413.86	0.606259	0.128588	4.71472	2.42038e-06	7.7868e-05	yes	up	DLGAP1-AS1	lncRNA
ENSG00000124766.7	3942.21	0.601255	0.127552	4.7138	2.43145e-06	7.81206e-05	yes	up	SOX4	protein_coding
ENSG00000149260.18	1687.73	0.647495	0.137544	4.70754	2.5072e-06	8.04484e-05	yes	up	CAPN5	protein_coding
ENSG00000120217.14	443.884	-0.818603	0.174055	-4.70313	2.56208e-06	8.21011e-05	yes	down	CD274	protein_coding
ENSG00000196979.1	135.401	1.0076	0.214252	4.70285	2.56551e-06	8.2103e-05	yes	up	GPRACR	lncRNA
ENSG00000159792.10	1751.79	0.743083	0.158085	4.70054	2.59478e-06	8.29306e-05	yes	up	PSKH1	protein_coding
ENSG00000268621.6	3964.5	0.834446	0.177597	4.69854	2.6203e-06	8.36365e-05	yes	up	IGFL2-AS1	lncRNA
ENSG00000064601.20	5490.68	0.570506	0.121442	4.69776	2.63036e-06	8.3848e-05	yes	up	CTSA	protein_coding
ENSG00000101311.16	1220.29	-0.703042	0.149913	-4.68967	2.73652e-06	8.7118e-05	yes	down	FERMT1	protein_coding
ENSG00000170027.7	13558.1	-0.665894	0.142129	-4.68512	2.79791e-06	8.8956e-05	yes	down	YWHAG	protein_coding
ENSG00000285244.1	135.326	1.05583	0.225398	4.68428	2.80944e-06	8.92063e-05	yes	up	DINOL	lncRNA
ENSG00000261963.3	142.808	1.22439	0.261476	4.68259	2.83269e-06	8.98272e-05	yes	up	CCDC92B	unitary_pseudogene
ENSG00000117016.10	1907.53	0.682929	0.145868	4.68184	2.84314e-06	9.00414e-05	yes	up	RIMS3	protein_coding
ENSG00000175928.6	3584.76	0.645709	0.137934	4.6813	2.85065e-06	9.0162e-05	yes	up	LRRN1	protein_coding
ENSG00000223495.2	81.6327	1.2251	0.261954	4.67679	2.91394e-06	9.20443e-05	yes	up	AC239859.2	processed_pseudogene
ENSG00000170190.16	36.2778	-1.38591	0.296395	-4.67587	2.92707e-06	9.23393e-05	yes	down	SLC16A5	protein_coding
ENSG00000254343.2	23.3862	1.45047	0.310312	4.67422	2.95074e-06	9.29653e-05	yes	up	AC091563.1	lncRNA
ENSG00000140807.7	809.399	0.74612	0.159652	4.67342	2.96223e-06	9.32069e-05	yes	up	NKD1	protein_coding
ENSG00000182050.13	282.298	0.892175	0.190965	4.67192	2.98404e-06	9.3772e-05	yes	up	MGAT4C	protein_coding
ENSG00000104774.13	3079.75	0.712103	0.152474	4.67031	3.00744e-06	9.43855e-05	yes	up	MAN2B1	protein_coding
ENSG00000174516.15	1034.48	0.739329	0.158439	4.66633	3.0663e-06	9.61091e-05	yes	up	PELI3	protein_coding
ENSG00000171155.8	911.079	-0.698706	0.149751	-4.6658	3.0742e-06	9.62327e-05	yes	down	C1GALT1C1	protein_coding
ENSG00000066382.16	97.3349	1.127	0.241561	4.66547	3.07914e-06	9.62638e-05	yes	up	MPPED2	protein_coding
ENSG00000001461.17	2390.44	0.58465	0.125336	4.66466	3.09126e-06	9.65187e-05	yes	up	NIPAL3	protein_coding
ENSG00000213614.10	1734.48	0.678516	0.145508	4.66309	3.11493e-06	9.71332e-05	yes	up	HEXA	protein_coding
ENSG00000258314.3	389.993	0.805193	0.172798	4.65974	3.16612e-06	9.86033e-05	yes	up	AL589182.1	lncRNA
ENSG00000226137.5	2999.49	0.613222	0.131641	4.65828	3.18857e-06	9.91754e-05	yes	up	BAIAP2-DT	lncRNA
ENSG00000196177.13	1023.62	0.745493	0.160058	4.65765	3.1984e-06	9.93544e-05	yes	up	ACADSB	protein_coding
ENSG00000213420.8	560.408	0.832769	0.178921	4.65439	3.24943e-06	0.000100811	yes	up	GPC2	protein_coding
ENSG00000173227.14	1049.43	0.69703	0.149817	4.65254	3.27878e-06	0.000101592	yes	up	SYT12	protein_coding
ENSG00000188021.9	3570.66	-0.607069	0.13054	-4.65046	3.312e-06	0.000102491	yes	down	UBQLN2	protein_coding
ENSG00000128596.17	751.542	-0.662579	0.142502	-4.6496	3.32582e-06	0.000102788	yes	down	CCDC136	protein_coding
ENSG00000197530.12	1333.77	0.932555	0.200591	4.64904	3.33478e-06	0.000102934	yes	up	MIB2	protein_coding
ENSG00000124145.6	10288.7	-0.558078	0.120188	-4.64336	3.42786e-06	0.000105673	yes	down	SDC4	protein_coding
ENSG00000112218.9	639.683	-0.687679	0.148154	-4.64165	3.4563e-06	0.000106281	yes	down	GPR63	protein_coding
ENSG00000121671.12	1241.01	0.622428	0.134095	4.64171	3.45541e-06	0.000106281	yes	up	CRY2	protein_coding
ENSG00000167632.18	2569.73	0.660036	0.142255	4.6398	3.48751e-06	0.000107106	yes	up	TRAPPC9	protein_coding
ENSG00000170581.14	5441.79	0.571857	0.123336	4.63656	3.54255e-06	0.00010858	yes	up	STAT2	protein_coding
ENSG00000159714.12	685.864	0.832479	0.179551	4.63645	3.54444e-06	0.00010858	yes	up	ZDHHC1	protein_coding
ENSG00000166473.17	3625	0.767523	0.165679	4.6326	3.611e-06	0.00011048	yes	up	PKD1L2	polymorphic_pseudogene
ENSG00000116525.14	1239.45	0.597489	0.129085	4.62865	3.68061e-06	0.000112426	yes	up	TRIM62	protein_coding
ENSG00000168268.11	4703.82	0.627564	0.135588	4.62847	3.68382e-06	0.000112426	yes	up	NT5DC2	protein_coding
ENSG00000149231.15	3356.37	-0.705203	0.152414	-4.62688	3.71215e-06	0.000113148	yes	down	CCDC82	protein_coding
ENSG00000163818.17	2546.84	0.699937	0.151505	4.61988	3.83964e-06	0.000116888	yes	up	LZTFL1	protein_coding
ENSG00000132024.17	1934.91	0.643003	0.139252	4.61755	3.88297e-06	0.00011806	yes	up	CC2D1A	protein_coding
ENSG00000182158.15	3358.67	0.561296	0.121587	4.61641	3.90435e-06	0.000118562	yes	up	CREB3L2	protein_coding
ENSG00000140854.13	3304.3	0.742545	0.160868	4.61585	3.9148e-06	0.000118731	yes	up	KATNB1	protein_coding
ENSG00000111859.17	2102.82	0.577715	0.125228	4.61329	3.96338e-06	0.000120055	yes	up	NEDD9	protein_coding
ENSG00000143036.17	243.211	-0.873596	0.189425	-4.61183	3.99146e-06	0.000120605	yes	down	SLC44A3	protein_coding
ENSG00000108963.19	771.177	0.674492	0.146247	4.61202	3.98782e-06	0.000120605	yes	up	DPH1	protein_coding
ENSG00000233614.6	78.1635	-1.31193	0.284495	-4.61142	3.99921e-06	0.00012069	yes	down	DDX11L10	transcribed_unprocessed_pseudogene
ENSG00000228606.3	108.096	-1.0684	0.231765	-4.60987	4.02919e-06	0.000121444	yes	down	AL139011.1	lncRNA
ENSG00000229153.5	184.392	0.907173	0.19682	4.60914	4.04335e-06	0.00012172	yes	up	EPHA1-AS1	lncRNA
ENSG00000167800.9	242.818	0.915634	0.198815	4.60545	4.11574e-06	0.000123746	yes	up	TBX10	protein_coding
ENSG00000109099.16	680.508	-0.887626	0.192846	-4.60276	4.16925e-06	0.000125201	yes	down	PMP22	protein_coding
ENSG00000128266.9	1075.07	0.658697	0.143177	4.60057	4.21338e-06	0.00012637	yes	up	GNAZ	protein_coding
ENSG00000151632.17	39.4428	1.41663	0.307967	4.59994	4.22608e-06	0.000126595	yes	up	AKR1C2	protein_coding
ENSG00000166887.16	4159.42	0.582635	0.12672	4.59783	4.26904e-06	0.000127725	yes	up	VPS39	protein_coding
ENSG00000090013.11	2305.92	0.713178	0.155145	4.59685	4.28929e-06	0.000128174	yes	up	BLVRB	protein_coding
ENSG00000185669.6	600.883	0.838395	0.182406	4.59631	4.30035e-06	0.000128347	yes	up	SNAI3	protein_coding
ENSG00000101665.9	2414.44	0.773312	0.168543	4.58821	4.47052e-06	0.000133262	yes	up	SMAD7	protein_coding
ENSG00000160233.8	3338.2	0.684513	0.149234	4.58685	4.49994e-06	0.000133975	yes	up	LRRC3	protein_coding
ENSG00000197933.13	294.266	-0.799141	0.174461	-4.58062	4.63604e-06	0.000137859	yes	down	ZNF823	protein_coding
ENSG00000197324.9	13920.2	0.613962	0.134069	4.57946	4.66185e-06	0.000138457	yes	up	LRP10	protein_coding
ENSG00000164588.8	79.7165	1.14647	0.250381	4.57891	4.67396e-06	0.000138648	yes	up	HCN1	protein_coding
ENSG00000103479.16	4761.7	0.538207	0.117557	4.57826	4.68864e-06	0.000138914	yes	up	RBL2	protein_coding
ENSG00000164307.13	2544.7	-0.5536	0.121145	-4.56974	4.88332e-06	0.000144506	yes	down	ERAP1	protein_coding
ENSG00000013016.16	1314.42	0.683285	0.149592	4.56765	4.93231e-06	0.000145779	yes	up	EHD3	protein_coding
ENSG00000275552.1	108.928	1.08772	0.238365	4.56328	5.03614e-06	0.000148667	yes	up	AC243965.2	lncRNA
ENSG00000174130.12	1312.99	-0.635178	0.139246	-4.56156	5.07753e-06	0.00014954	yes	down	TLR6	protein_coding
ENSG00000113083.15	1548.93	0.579027	0.126937	4.56154	5.078e-06	0.00014954	yes	up	LOX	protein_coding
ENSG00000160345.13	277.046	0.998582	0.218934	4.56112	5.08826e-06	0.000149661	yes	up	C9orf116	protein_coding
ENSG00000050030.16	330.909	0.762011	0.167173	4.55821	5.15926e-06	0.000151566	yes	up	NEXMIF	protein_coding
ENSG00000261534.1	84.7533	1.08306	0.237744	4.55556	5.22451e-06	0.000153298	yes	up	AL596244.1	lncRNA
ENSG00000102359.8	1089.03	-0.587467	0.129087	-4.55096	5.34028e-06	0.000156507	yes	down	SRPX2	protein_coding
ENSG00000187800.13	1059.73	-0.750437	0.16513	-4.54451	5.50626e-06	0.000160984	yes	down	PEAR1	protein_coding
ENSG00000113369.9	1296.3	0.858518	0.188905	4.54472	5.50088e-06	0.000160984	yes	up	ARRDC3	protein_coding
ENSG00000176148.16	5888.03	0.615907	0.135614	4.54161	5.58252e-06	0.000163018	yes	up	TCP11L1	protein_coding
ENSG00000267136.1	933.718	0.951146	0.209473	4.54066	5.60783e-06	0.00016356	yes	up	AP005131.1	lncRNA
ENSG00000134698.11	1394.7	0.595752	0.131276	4.53815	5.675e-06	0.000165322	yes	up	38200	protein_coding
ENSG00000259404.5	111.937	-1.05917	0.233414	-4.53775	5.68579e-06	0.000165438	yes	down	EFL1P1	transcribed_unprocessed_pseudogene
ENSG00000229981.8	211.133	0.848628	0.18703	4.5374	5.69514e-06	0.000165512	yes	up	LINC01435	lncRNA
ENSG00000107798.18	7630.6	0.548232	0.120903	4.53448	5.77452e-06	0.000167619	yes	up	LIPA	protein_coding
ENSG00000168542.16	1174.71	0.603588	0.133208	4.53117	5.86567e-06	0.000170062	yes	up	COL3A1	protein_coding
ENSG00000237222.4	68.9	-1.19526	0.263966	-4.52808	5.95207e-06	0.000172362	yes	down	LINC01968	lncRNA
ENSG00000183010.17	5321.24	0.762411	0.168558	4.52315	6.09272e-06	0.000176226	yes	up	PYCR1	protein_coding
ENSG00000168918.14	1738.94	0.596305	0.131867	4.52203	6.12489e-06	0.000176946	yes	up	INPP5D	protein_coding
ENSG00000183023.18	113.396	-1.00602	0.222655	-4.51829	6.23409e-06	0.000179887	yes	down	SLC8A1	protein_coding
ENSG00000071889.17	1476.52	0.709629	0.157121	4.51645	6.2884e-06	0.00018124	yes	up	FAM3A	protein_coding
ENSG00000132768.14	3343.59	0.62697	0.138942	4.51247	6.40773e-06	0.000184461	yes	up	DPH2	protein_coding
ENSG00000254991.1	540.727	0.697427	0.154575	4.5119	6.42487e-06	0.000184736	yes	up	AC124276.1	lncRNA
ENSG00000237596.7	536.763	-0.707972	0.156948	-4.51086	6.45668e-06	0.000185431	yes	down	AL138828.1	lncRNA
ENSG00000245571.7	476.804	0.707921	0.156984	4.50952	6.49742e-06	0.000186382	yes	up	FAM111A-DT	lncRNA
ENSG00000213976.4	34.7959	-1.33749	0.29672	-4.50759	6.55678e-06	0.000187863	yes	down	AC010615.1	unprocessed_pseudogene
ENSG00000266369.1	626.338	-0.797577	0.176965	-4.50698	6.57578e-06	0.000188186	yes	down	AC090774.2	lncRNA
ENSG00000187720.14	235.306	-0.857767	0.190508	-4.50252	6.71513e-06	0.000191949	yes	down	THSD4	protein_coding
ENSG00000080031.10	162.106	-0.955893	0.212332	-4.50188	6.73543e-06	0.000192303	yes	down	PTPRH	protein_coding
ENSG00000072954.7	691.142	0.800035	0.177832	4.49883	6.83283e-06	0.000194856	yes	up	TMEM38A	protein_coding
ENSG00000229221.1	275.299	0.828057	0.184088	4.49816	6.85433e-06	0.00019524	yes	up	HNRNPA1P66	processed_pseudogene
ENSG00000186868.16	199.848	0.875626	0.194769	4.49571	6.93382e-06	0.000197274	yes	up	MAPT	protein_coding
ENSG00000096696.14	455.412	-0.762475	0.169637	-4.49474	6.96545e-06	0.000197712	yes	down	DSP	protein_coding
ENSG00000145431.11	2994.84	0.646936	0.14393	4.4948	6.9635e-06	0.000197712	yes	up	PDGFC	protein_coding
ENSG00000058091.17	6153.54	0.547393	0.121797	4.49429	6.98016e-06	0.000197899	yes	up	CDK14	protein_coding
ENSG00000176769.9	288.689	0.783191	0.17428	4.49387	6.99413e-06	0.000198064	yes	up	TCERG1L	protein_coding
ENSG00000141562.18	3529.78	0.552395	0.123009	4.49068	7.09973e-06	0.000200821	yes	up	NARF	protein_coding
ENSG00000128422.17	17878.6	0.596424	0.132881	4.48841	7.17561e-06	0.000202732	yes	up	KRT17	protein_coding
ENSG00000243232.6	133.126	-1.03078	0.230033	-4.48102	7.42881e-06	0.000209614	yes	down	PCDHAC2	protein_coding
ENSG00000112297.18	264.523	-0.782009	0.174534	-4.48056	7.44466e-06	0.000209614	yes	down	CRYBG1	protein_coding
ENSG00000104833.12	386.869	0.747159	0.166756	4.48055	7.44504e-06	0.000209614	yes	up	TUBB4A	protein_coding
ENSG00000253819.2	53.453	-1.24518	0.278068	-4.47798	7.5351e-06	0.000211905	yes	down	LINC01151	lncRNA
ENSG00000172725.14	4230.9	0.649028	0.145	4.47605	7.60377e-06	0.00021359	yes	up	CORO1B	protein_coding
ENSG00000279833.1	277.727	0.907691	0.202955	4.47238	7.73555e-06	0.000217041	yes	up	AL031846.2	lncRNA
ENSG00000120738.8	1842.48	-0.827041	0.184946	-4.4718	7.75636e-06	0.000217374	yes	down	EGR1	protein_coding
ENSG00000173611.18	1275.41	-0.63015	0.141032	-4.46814	7.89011e-06	0.000220869	yes	down	SCAI	protein_coding
ENSG00000166073.11	6020.2	0.609488	0.136462	4.46636	7.95628e-06	0.000222465	yes	up	GPR176	protein_coding
ENSG00000109846.9	1871.28	0.927654	0.207771	4.46478	8.01502e-06	0.000223851	yes	up	CRYAB	protein_coding
ENSG00000115317.12	1133.57	0.605011	0.135555	4.46321	8.07411e-06	0.000225071	yes	up	HTRA2	protein_coding
ENSG00000128602.11	2142.05	0.679646	0.152289	4.46288	8.08645e-06	0.000225071	yes	up	SMO	protein_coding
ENSG00000286393.1	62.6732	1.15782	0.259423	4.46304	8.08055e-06	0.000225071	yes	up	Z97192.4	lncRNA
ENSG00000166340.17	10463.8	0.655916	0.147084	4.45948	8.21601e-06	0.000228416	yes	up	TPP1	protein_coding
ENSG00000178184.16	4890.73	0.592048	0.132843	4.45674	8.32154e-06	0.000231086	yes	up	PARD6G	protein_coding
ENSG00000182732.18	188.843	1.0156	0.228109	4.45224	8.49773e-06	0.00023571	yes	up	RGS6	protein_coding
ENSG00000075399.14	1809.31	0.744935	0.167416	4.44961	8.60269e-06	0.00023835	yes	up	VPS9D1	protein_coding
ENSG00000143434.16	1120.94	0.685746	0.154142	4.4488	8.63533e-06	0.000238983	yes	up	SEMA6C	protein_coding
ENSG00000183454.18	50.4727	-1.238	0.278309	-4.44829	8.65583e-06	0.000239278	yes	down	GRIN2A	protein_coding
ENSG00000067082.15	5496.95	-0.555692	0.124954	-4.44718	8.70029e-06	0.000240235	yes	down	KLF6	protein_coding
ENSG00000177822.8	2856.59	0.538002	0.121138	4.44123	8.94472e-06	0.000246704	yes	up	TENM3-AS1	lncRNA
ENSG00000198691.13	101.895	-1.18027	0.265821	-4.44009	8.99204e-06	0.000247729	yes	down	ABCA4	protein_coding
ENSG00000163624.6	852.528	0.651225	0.146685	4.43961	9.01227e-06	0.000248005	yes	up	CDS1	protein_coding
ENSG00000080824.19	72471.9	-0.799008	0.179983	-4.43936	9.02277e-06	0.000248014	yes	down	HSP90AA1	protein_coding
ENSG00000170927.15	464.562	0.665418	0.149911	4.43875	9.04822e-06	0.000248433	yes	up	PKHD1	protein_coding
ENSG00000167733.14	403.296	0.782946	0.176645	4.4323	9.32328e-06	0.000255697	yes	up	HSD11B1L	protein_coding
ENSG00000172663.9	861.761	0.653715	0.147685	4.42643	9.58065e-06	0.000261871	yes	up	TMEM134	protein_coding
ENSG00000158882.15	658.972	0.738356	0.166805	4.42646	9.57906e-06	0.000261871	yes	up	TOMM40L	protein_coding
ENSG00000184489.12	312.688	0.770339	0.174014	4.42687	9.56097e-06	0.000261871	yes	up	PTP4A3	protein_coding
ENSG00000128510.12	15493.6	-0.508946	0.115045	-4.42388	9.69434e-06	0.000264682	yes	down	CPA4	protein_coding
ENSG00000033122.21	131.763	-0.919507	0.208126	-4.41803	9.96037e-06	0.00027164	yes	down	LRRC7	protein_coding
ENSG00000136048.14	2627.68	0.547286	0.123894	4.41737	9.99098e-06	0.000272103	yes	up	DRAM1	protein_coding
ENSG00000117305.15	910.767	0.589815	0.133528	4.41718	9.99967e-06	0.000272103	yes	up	HMGCL	protein_coding
ENSG00000103249.18	6178.15	0.708826	0.160518	4.41586	1.00609e-05	0.000273462	yes	up	CLCN7	protein_coding
ENSG00000243449.6	612.093	0.744504	0.168639	4.41479	1.01108e-05	0.000274514	yes	up	C4orf48	protein_coding
ENSG00000122641.11	7329.45	-0.645921	0.146331	-4.41411	1.01424e-05	0.000275066	yes	down	INHBA	protein_coding
ENSG00000178449.9	598.674	0.666904	0.151125	4.41294	1.01976e-05	0.000276255	yes	up	COX14	protein_coding
ENSG00000103043.15	4898.79	0.617574	0.139967	4.41228	1.02288e-05	0.000276792	yes	up	VAC14	protein_coding
ENSG00000197948.11	2078.56	0.528557	0.119832	4.4108	1.02988e-05	0.000278153	yes	up	FCHSD1	protein_coding
ENSG00000160991.16	5603.15	0.645149	0.146268	4.41074	1.03019e-05	0.000278153	yes	up	ORAI2	protein_coding
ENSG00000171703.17	886.687	0.694395	0.157447	4.41035	1.03203e-05	0.00027834	yes	up	TCEA2	protein_coding
ENSG00000248008.3	1314.78	0.663965	0.150566	4.40979	1.03469e-05	0.000278748	yes	up	NRAV	lncRNA
ENSG00000186871.7	2223.66	-0.592963	0.134655	-4.40358	1.06481e-05	0.000286546	yes	down	ERCC6L	protein_coding
ENSG00000162545.6	1375.56	-0.639499	0.145295	-4.40139	1.07562e-05	0.000289134	yes	down	CAMK2N1	protein_coding
ENSG00000159348.13	1470.18	0.588947	0.133836	4.4005	1.08002e-05	0.000289999	yes	up	CYB5R1	protein_coding
ENSG00000217275.2	78.9703	1.11179	0.252698	4.3997	1.08401e-05	0.000290748	yes	up	AL031777.1	processed_pseudogene
ENSG00000125247.16	1060.13	-0.591402	0.134512	-4.39666	1.0993e-05	0.000294525	yes	down	TMTC4	protein_coding
ENSG00000168461.13	7002.23	0.654746	0.148942	4.39598	1.10272e-05	0.000295118	yes	up	RAB31	protein_coding
ENSG00000100228.12	307.052	0.79634	0.181221	4.3943	1.11128e-05	0.000297082	yes	up	RAB36	protein_coding
ENSG00000162976.13	628.036	0.644238	0.146657	4.39283	1.11885e-05	0.000298778	yes	up	SLC66A3	protein_coding
ENSG00000237172.4	396.641	0.815315	0.185666	4.39131	1.12672e-05	0.00030055	yes	up	B3GNT9	protein_coding
ENSG00000105612.9	1270.61	0.618894	0.141047	4.38787	1.14466e-05	0.000305002	yes	up	DNASE2	protein_coding
ENSG00000150051.14	390.75	0.846966	0.193113	4.38585	1.15535e-05	0.000307512	yes	up	MKX	protein_coding
ENSG00000075303.13	1460.82	-0.633338	0.144522	-4.38231	1.17427e-05	0.000311868	yes	down	SLC25A40	protein_coding
ENSG00000282870.1	1514.3	0.692177	0.157947	4.38233	1.17419e-05	0.000311868	yes	up	FRG1DP	unprocessed_pseudogene
ENSG00000161921.17	537.713	0.658643	0.150324	4.3815	1.17865e-05	0.000312688	yes	up	CXCL16	protein_coding
ENSG00000130734.10	1089.62	0.776424	0.177237	4.3807	1.18297e-05	0.000313494	yes	up	ATG4D	protein_coding
ENSG00000189410.12	3448.29	0.662333	0.151226	4.37976	1.18808e-05	0.000314505	yes	up	SH2D5	protein_coding
ENSG00000246174.9	203.637	-0.881816	0.201532	-4.37556	1.21119e-05	0.000320276	yes	down	KCTD21-AS1	lncRNA
ENSG00000146411.6	754.828	0.608707	0.139144	4.37466	1.2162e-05	0.00032125	yes	up	SLC2A12	protein_coding
ENSG00000176438.12	574.42	-0.76749	0.175567	-4.37149	1.23402e-05	0.000325606	yes	down	SYNE3	protein_coding
ENSG00000120820.12	261.733	-0.856926	0.196064	-4.37064	1.23885e-05	0.000326527	yes	down	GLT8D2	protein_coding
ENSG00000066739.12	2266.27	0.539442	0.123431	4.37038	1.2403e-05	0.000326554	yes	up	ATG2B	protein_coding
ENSG00000164039.15	561.018	0.666767	0.152595	4.36953	1.24514e-05	0.000327121	yes	up	BDH2	protein_coding
ENSG00000110786.18	54.2164	1.25501	0.287214	4.36962	1.24462e-05	0.000327121	yes	up	PTPN5	protein_coding
ENSG00000100379.17	1675.83	0.622115	0.142452	4.36719	1.25858e-05	0.000330295	yes	up	KCTD17	protein_coding
ENSG00000179148.10	563.626	-0.655422	0.150188	-4.36402	1.27697e-05	0.000334761	yes	down	ALOXE3	protein_coding
ENSG00000128284.19	123.707	-0.95951	0.219921	-4.36297	1.28307e-05	0.000335999	yes	down	APOL3	protein_coding
ENSG00000143797.12	6733.02	0.523737	0.120072	4.36187	1.28955e-05	0.000337333	yes	up	MBOAT2	protein_coding
ENSG00000067191.16	1104.97	-0.569635	0.130604	-4.36156	1.29139e-05	0.000337451	yes	down	CACNB1	protein_coding
ENSG00000105825.14	490.894	-0.760929	0.174571	-4.35884	1.30752e-05	0.000341222	yes	down	TFPI2	protein_coding
ENSG00000140470.15	330.462	0.901584	0.206849	4.35866	1.30862e-05	0.000341222	yes	up	ADAMTS17	protein_coding
ENSG00000087245.13	7659.14	0.554565	0.127262	4.35768	1.31448e-05	0.000342383	yes	up	MMP2	protein_coding
ENSG00000213339.9	1496.64	0.639601	0.146784	4.35742	1.31605e-05	0.000342427	yes	up	QTRT1	protein_coding
ENSG00000239779.7	423.601	0.70597	0.162125	4.35448	1.33382e-05	0.000346679	yes	up	WBP1	protein_coding
ENSG00000172828.13	183.915	-0.892683	0.205123	-4.35194	1.34938e-05	0.00035035	yes	down	CES3	protein_coding
ENSG00000013503.10	1247.28	-0.634309	0.145809	-4.35027	1.35969e-05	0.000352651	yes	down	POLR3B	protein_coding
ENSG00000107521.19	3344.23	0.607345	0.139623	4.34988	1.3621e-05	0.000352901	yes	up	HPS1	protein_coding
ENSG00000120457.12	48.8469	-1.19362	0.274438	-4.34932	1.36563e-05	0.000353437	yes	down	KCNJ5	protein_coding
ENSG00000132849.21	5504.32	0.512192	0.117779	4.34876	1.36912e-05	0.000353966	yes	up	PATJ	protein_coding
ENSG00000257126.6	112.173	-0.965801	0.222195	-4.34663	1.38243e-05	0.000357027	yes	down	FOXG1-AS1	lncRNA
ENSG00000224152.1	357.306	0.870877	0.200391	4.34589	1.38709e-05	0.000357852	yes	up	AC009506.1	lncRNA
ENSG00000269964.3	21.5378	1.34522	0.30963	4.34462	1.39515e-05	0.000359551	yes	up	MEI4	protein_coding
ENSG00000076053.12	1784.56	-0.634438	0.146055	-4.34383	1.4002e-05	0.000360471	yes	down	RBM7	protein_coding
ENSG00000158109.15	1033.67	0.627416	0.144464	4.34307	1.40506e-05	0.00036134	yes	up	TPRG1L	protein_coding
ENSG00000164694.17	93.3029	1.17286	0.2701	4.34232	1.40983e-05	0.000362184	yes	up	FNDC1	protein_coding
ENSG00000183960.9	157.443	0.948798	0.21852	4.34192	1.41243e-05	0.00036247	yes	up	KCNH8	protein_coding
ENSG00000174059.17	89.3856	-1.03028	0.237378	-4.34026	1.42316e-05	0.000364531	yes	down	CD34	protein_coding
ENSG00000105327.18	1121.56	0.6347	0.146237	4.34021	1.42346e-05	0.000364531	yes	up	BBC3	protein_coding
ENSG00000273472.1	109.032	1.01831	0.234848	4.33606	1.45062e-05	0.000371096	yes	up	AC096733.2	lncRNA
ENSG00000027075.15	2259.96	0.592965	0.136851	4.33292	1.47142e-05	0.000376023	yes	up	PRKCH	protein_coding
ENSG00000145743.17	1458.8	0.576161	0.132985	4.33254	1.47402e-05	0.000376292	yes	up	FBXL17	protein_coding
ENSG00000129295.9	1748.81	0.794789	0.183464	4.33213	1.47676e-05	0.000376597	yes	up	LRRC6	protein_coding
ENSG00000225151.10	218.381	0.802453	0.185361	4.32913	1.49702e-05	0.000381364	yes	up	GOLGA2P7	transcribed_unprocessed_pseudogene
ENSG00000013288.9	3088.36	0.606422	0.140097	4.32859	1.50068e-05	0.000381898	yes	up	MAN2B2	protein_coding
ENSG00000223638.3	250.221	-0.842565	0.194783	-4.32565	1.5208e-05	0.000386613	yes	down	RFPL4A	protein_coding
ENSG00000108984.15	63.8647	-1.18142	0.27334	-4.32215	1.54515e-05	0.000392393	yes	down	MAP2K6	protein_coding
ENSG00000141295.14	2311.14	0.576877	0.133508	4.32093	1.55376e-05	0.00039417	yes	up	SCRN2	protein_coding
ENSG00000136997.21	5142.67	-0.779065	0.18038	-4.31902	1.56727e-05	0.000397183	yes	down	MYC	protein_coding
ENSG00000138606.19	517.782	0.661967	0.153361	4.31639	1.58604e-05	0.000401521	yes	up	SHF	protein_coding
ENSG00000124098.10	3812.02	0.625936	0.14511	4.31353	1.60667e-05	0.000405901	yes	up	FAM210B	protein_coding
ENSG00000134917.10	323.145	0.715869	0.165952	4.31371	1.60535e-05	0.000405901	yes	up	ADAMTS8	protein_coding
ENSG00000180921.7	1003.34	0.681668	0.158059	4.31274	1.61241e-05	0.000406928	yes	up	FAM83H	protein_coding
ENSG00000077092.19	264.282	0.797476	0.184971	4.31136	1.62251e-05	0.000409053	yes	up	RARB	protein_coding
ENSG00000109805.10	4210.86	-0.58535	0.135867	-4.30826	1.6454e-05	0.000414397	yes	down	NCAPG	protein_coding
ENSG00000171903.16	522.989	0.643125	0.149376	4.30541	1.66679e-05	0.000419349	yes	up	CYP4F11	protein_coding
ENSG00000279799.1	61.7594	-1.10999	0.258002	-4.30228	1.69049e-05	0.000424435	yes	down	AC006077.2	TEC
ENSG00000174370.11	756.922	-0.600392	0.139546	-4.30248	1.68898e-05	0.000424435	yes	down	C11orf45	protein_coding
ENSG00000177181.15	80.5125	-1.0548	0.24537	-4.29882	1.71707e-05	0.000430361	yes	down	RIMKLA	protein_coding
ENSG00000130758.8	931.6	0.708704	0.164864	4.29872	1.71787e-05	0.000430361	yes	up	MAP3K10	protein_coding
ENSG00000280043.1	430.694	0.71319	0.165915	4.29852	1.7194e-05	0.000430361	yes	up	AC118282.4	TEC
ENSG00000168389.18	197.058	-0.832497	0.1937	-4.29787	1.72447e-05	0.000431189	yes	down	MFSD2A	protein_coding
ENSG00000129675.16	84.2712	-1.03038	0.239824	-4.2964	1.73596e-05	0.000433171	yes	down	ARHGEF6	protein_coding
ENSG00000130816.17	11399.9	-0.517867	0.120529	-4.29661	1.73426e-05	0.000433171	yes	down	DNMT1	protein_coding
ENSG00000130270.16	1704.83	-0.648281	0.150976	-4.29392	1.75543e-05	0.000437583	yes	down	ATP8B3	protein_coding
ENSG00000204852.16	681.686	0.60799	0.141663	4.2918	1.77232e-05	0.000441258	yes	up	TCTN1	protein_coding
ENSG00000123989.14	5303.67	0.792735	0.184717	4.29161	1.7738e-05	0.000441258	yes	up	CHPF	protein_coding
ENSG00000064547.14	534.88	0.713788	0.166347	4.29095	1.77911e-05	0.000442126	yes	up	LPAR2	protein_coding
ENSG00000178996.14	3415.85	0.584898	0.136373	4.28895	1.79521e-05	0.000445673	yes	up	SNX18	protein_coding
ENSG00000215105.4	2249.06	0.638728	0.14894	4.28848	1.79902e-05	0.000446164	yes	up	TTC3P1	processed_pseudogene
ENSG00000154153.13	250.565	0.770686	0.17974	4.28778	1.80467e-05	0.00044711	yes	up	RETREG1	protein_coding
ENSG00000138092.11	3985.92	-0.497772	0.116202	-4.28368	1.83828e-05	0.000454975	yes	down	CENPO	protein_coding
ENSG00000137142.5	600.578	-0.636084	0.148516	-4.28294	1.84439e-05	0.000456023	yes	down	IGFBPL1	protein_coding
ENSG00000134871.19	40043.5	0.542145	0.1266	4.28236	1.84922e-05	0.000456753	yes	up	COL4A2	protein_coding
ENSG00000108947.5	367.31	-0.683736	0.159709	-4.28114	1.85938e-05	0.000458798	yes	down	EFNB3	protein_coding
ENSG00000111052.7	614.432	0.754032	0.176138	4.28091	1.86129e-05	0.000458804	yes	up	LIN7A	protein_coding
ENSG00000160445.11	2071.97	0.583027	0.136244	4.2793	1.87483e-05	0.000461674	yes	up	ZER1	protein_coding
ENSG00000110013.13	1246.33	0.569777	0.13317	4.27856	1.88106e-05	0.00046274	yes	up	SIAE	protein_coding
ENSG00000253824.2	33.7906	1.30247	0.304593	4.27609	1.90201e-05	0.000467422	yes	up	AP003472.1	lncRNA
ENSG00000232956.9	1441.62	-0.581596	0.136025	-4.27565	1.90583e-05	0.000467889	yes	down	SNHG15	lncRNA
ENSG00000178467.18	1197.07	0.772971	0.180812	4.275	1.91134e-05	0.00046877	yes	up	P4HTM	protein_coding
ENSG00000166171.13	641.102	0.678044	0.158616	4.27476	1.91344e-05	0.000468811	yes	up	DPCD	protein_coding
ENSG00000249471.8	483.424	0.656548	0.153706	4.27145	1.94208e-05	0.000475351	yes	up	ZNF324B	protein_coding
ENSG00000079102.16	81.8039	-1.09408	0.256261	-4.26941	1.95991e-05	0.000477597	yes	down	RUNX1T1	protein_coding
ENSG00000182742.6	94.58	-0.991807	0.232285	-4.26979	1.95654e-05	0.000477597	yes	down	HOXB4	protein_coding
ENSG00000105223.20	3045.31	0.572469	0.134086	4.26943	1.95972e-05	0.000477597	yes	up	PLD3	protein_coding
ENSG00000100284.21	1632.22	0.605345	0.141791	4.26928	1.96106e-05	0.000477597	yes	up	TOM1	protein_coding
ENSG00000115255.12	658.1	0.641867	0.150337	4.26953	1.95885e-05	0.000477597	yes	up	REEP6	protein_coding
ENSG00000087077.14	6022.83	0.629187	0.147422	4.26793	1.97294e-05	0.000480009	yes	up	TRIP6	protein_coding
ENSG00000076641.4	362.615	-0.690361	0.161822	-4.26619	1.98841e-05	0.000483291	yes	down	PAG1	protein_coding
ENSG00000152137.8	3807.43	0.536028	0.125672	4.2653	1.99637e-05	0.000484742	yes	up	HSPB8	protein_coding
ENSG00000237649.8	2680.65	-0.574093	0.134628	-4.26429	2.0054e-05	0.000486313	yes	down	KIFC1	protein_coding
ENSG00000163235.16	1319.98	0.57412	0.134639	4.26413	2.00684e-05	0.000486313	yes	up	TGFA	protein_coding
ENSG00000128011.5	819.216	0.697899	0.163721	4.26273	2.01948e-05	0.000488892	yes	up	LRFN1	protein_coding
ENSG00000124216.4	227.674	-0.792171	0.185903	-4.2612	2.0333e-05	0.000491747	yes	down	SNAI1	protein_coding
ENSG00000155918.8	92.2515	-1.05225	0.24698	-4.26048	2.03991e-05	0.000492858	yes	down	RAET1L	protein_coding
ENSG00000154096.14	1989.32	-0.62458	0.146608	-4.26022	2.04227e-05	0.000492938	yes	down	THY1	protein_coding
ENSG00000130956.14	1063.58	0.748054	0.175638	4.25906	2.05292e-05	0.000495017	yes	up	HABP4	protein_coding
ENSG00000180879.14	3445.64	0.52705	0.12376	4.25866	2.05657e-05	0.000495409	yes	up	SSR4	protein_coding
ENSG00000071575.11	2277.6	0.574088	0.134865	4.25676	2.07411e-05	0.000499139	yes	up	TRIB2	protein_coding
ENSG00000271579.1	56.4578	-1.16278	0.273293	-4.25468	2.09344e-05	0.000503294	yes	down	AC078880.3	lncRNA
ENSG00000107625.13	2744.16	-0.616619	0.144957	-4.25382	2.10157e-05	0.000504751	yes	down	DDX50	protein_coding
ENSG00000116544.12	212.715	0.898616	0.211341	4.25197	2.11902e-05	0.00050844	yes	up	DLGAP3	protein_coding
ENSG00000119661.15	3767.38	0.514628	0.121076	4.25045	2.13346e-05	0.000511399	yes	up	DNAL1	protein_coding
ENSG00000148841.17	1522.69	-0.643112	0.151336	-4.24957	2.14186e-05	0.000512827	yes	down	ITPRIP	protein_coding
ENSG00000135919.14	1283.83	-0.541468	0.127423	-4.24938	2.14362e-05	0.000512827	yes	down	SERPINE2	protein_coding
ENSG00000172638.13	2817.8	0.512416	0.120737	4.24407	2.19505e-05	0.0005241	yes	up	EFEMP2	protein_coding
ENSG00000198018.7	3918.45	0.518329	0.122128	4.24414	2.19435e-05	0.0005241	yes	up	ENTPD7	protein_coding
ENSG00000164713.10	4501.95	0.685676	0.161662	4.24142	2.2211e-05	0.0005298	yes	up	BRI3	protein_coding
ENSG00000286966.1	178.953	1.15	0.271193	4.24053	2.22988e-05	0.000531375	yes	up	AL137800.1	lncRNA
ENSG00000047346.12	1087.84	0.6396	0.150923	4.23793	2.2559e-05	0.00053705	yes	up	FAM214A	protein_coding
ENSG00000087338.5	3896.31	0.611807	0.144395	4.23702	2.26501e-05	0.000538693	yes	up	GMCL1	protein_coding
ENSG00000165304.8	6231.79	-0.630561	0.148864	-4.23582	2.27722e-05	0.000541069	yes	down	MELK	protein_coding
ENSG00000276972.1	46.4334	-1.22518	0.289378	-4.23383	2.29744e-05	0.00054534	yes	down	AC078880.5	lncRNA
ENSG00000175711.8	529.937	-0.644383	0.152211	-4.23348	2.30106e-05	0.000545666	yes	down	B3GNTL1	protein_coding
ENSG00000120278.16	1478.68	0.589093	0.139333	4.22794	2.3584e-05	0.000558722	yes	up	PLEKHG1	protein_coding
ENSG00000253227.2	1282.33	0.646955	0.153039	4.2274	2.36411e-05	0.000559529	yes	up	AC090192.2	lncRNA
ENSG00000065609.14	230.904	0.821872	0.194446	4.22673	2.3711e-05	0.000560639	yes	up	SNAP91	protein_coding
ENSG00000204789.4	184.936	0.977905	0.231474	4.22469	2.39266e-05	0.000565187	yes	up	ZNF204P	processed_pseudogene
ENSG00000168071.22	186.433	-0.806824	0.191048	-4.22315	2.40911e-05	0.000568522	yes	down	CCDC88B	protein_coding
ENSG00000143942.5	474.506	-0.776145	0.183862	-4.22134	2.4285e-05	0.000572543	yes	down	CHAC2	protein_coding
ENSG00000285294.1	822.011	0.636134	0.150714	4.22079	2.43444e-05	0.000573388	yes	up	LINC00842	lncRNA
ENSG00000272556.2	794.058	-0.610941	0.144753	-4.22057	2.43691e-05	0.000573415	yes	down	GTF2IP13	transcribed_unprocessed_pseudogene
ENSG00000248713.1	70.7238	-1.16877	0.276965	-4.21991	2.44399e-05	0.000574526	yes	down	C4orf54	protein_coding
ENSG00000144476.6	238.788	-0.818265	0.193994	-4.218	2.4648e-05	0.000578861	yes	down	ACKR3	protein_coding
ENSG00000259953.2	231.651	-0.815928	0.193454	-4.21769	2.46816e-05	0.00057909	yes	down	AL138756.1	lncRNA
ENSG00000196976.7	582.857	0.833165	0.197574	4.21697	2.47605e-05	0.000580382	yes	up	LAGE3	protein_coding
ENSG00000160284.15	732.168	0.610452	0.144805	4.21568	2.49026e-05	0.000583152	yes	up	SPATC1L	protein_coding
ENSG00000139438.6	411.646	0.755086	0.179152	4.21479	2.50012e-05	0.000584897	yes	up	FAM222A	protein_coding
ENSG00000111801.16	260.863	-0.733349	0.174053	-4.21337	2.51589e-05	0.000588023	yes	down	BTN3A3	protein_coding
ENSG00000165672.7	4866.37	-0.584706	0.138781	-4.21315	2.51831e-05	0.000588024	yes	down	PRDX3	protein_coding
ENSG00000131127.14	543.095	-0.677922	0.160928	-4.21259	2.52464e-05	0.000588171	yes	down	ZNF141	protein_coding
ENSG00000167291.16	15136.8	0.591927	0.140519	4.21245	2.52618e-05	0.000588171	yes	up	TBC1D16	protein_coding
ENSG00000004059.11	2347.79	0.688377	0.163404	4.21273	2.52303e-05	0.000588171	yes	up	ARF5	protein_coding
ENSG00000228061.7	285.523	0.783992	0.18621	4.21025	2.55083e-05	0.000593342	yes	up	AC131571.1	lncRNA
ENSG00000069667.16	2169	0.58853	0.139813	4.20942	2.5603e-05	0.000594976	yes	up	RORA	protein_coding
ENSG00000111832.13	1329.86	-0.886652	0.210704	-4.20805	2.57582e-05	0.000597444	yes	down	RWDD1	protein_coding
ENSG00000063241.8	1687.64	0.647324	0.153822	4.20826	2.5735e-05	0.000597444	yes	up	ISOC2	protein_coding
ENSG00000160401.15	507.419	0.810855	0.192765	4.20644	2.5942e-05	0.000601135	yes	up	CFAP157	protein_coding
ENSG00000125652.8	892.91	0.794809	0.189018	4.20493	2.61165e-05	0.000604602	yes	up	ALKBH7	protein_coding
ENSG00000084453.16	387.836	0.68542	0.163238	4.19889	2.68229e-05	0.000620365	yes	up	SLCO1A2	protein_coding
ENSG00000159640.17	27.5435	-1.28852	0.307003	-4.19708	2.70375e-05	0.000624736	yes	down	ACE	protein_coding
ENSG00000165782.11	2300.16	0.551201	0.131351	4.19641	2.71174e-05	0.000625988	yes	up	PIP4P1	protein_coding
ENSG00000184584.13	308.344	-0.734837	0.175261	-4.19282	2.75511e-05	0.000635397	yes	down	STING1	protein_coding
ENSG00000134897.14	596.808	0.610596	0.145749	4.18936	2.79748e-05	0.000644558	yes	up	BIVM	protein_coding
ENSG00000129353.15	2105.2	0.58868	0.140568	4.18788	2.81578e-05	0.000648162	yes	up	SLC44A2	protein_coding
ENSG00000229656.7	339.723	-0.687438	0.164297	-4.18411	2.86282e-05	0.000658366	yes	down	ITGB1-DT	lncRNA
ENSG00000083290.20	274.381	0.739278	0.176772	4.18211	2.88812e-05	0.000663559	yes	up	ULK2	protein_coding
ENSG00000254685.6	858.866	0.601257	0.143889	4.17861	2.93297e-05	0.000673229	yes	up	FPGT	protein_coding
ENSG00000187372.11	79.9758	-1.02743	0.246067	-4.17539	2.97471e-05	0.000682166	yes	down	PCDHB13	protein_coding
ENSG00000255717.7	5126.39	-0.5207	0.124778	-4.17303	3.0058e-05	0.000688648	yes	down	SNHG1	lncRNA
ENSG00000104998.4	2195.13	-0.612157	0.146787	-4.17037	3.04107e-05	0.000696073	yes	down	IL27RA	protein_coding
ENSG00000130717.13	1841.93	0.579766	0.139034	4.16997	3.04637e-05	0.000696632	yes	up	UCK1	protein_coding
ENSG00000236618.2	21.6133	-1.29542	0.310731	-4.16895	3.06012e-05	0.000699121	yes	down	PITPNA-AS1	lncRNA
ENSG00000266145.1	191.298	0.788573	0.189284	4.16609	3.09875e-05	0.000707282	yes	up	RHOT1P1	processed_pseudogene
ENSG00000235726.7	17.6066	-1.2916	0.310125	-4.16478	3.11652e-05	0.000710671	yes	down	AC010148.1	lncRNA
ENSG00000007237.19	976.689	0.666378	0.160082	4.16272	3.14481e-05	0.000716452	yes	up	GAS7	protein_coding
ENSG00000260423.2	510.681	-0.706048	0.169656	-4.16165	3.15957e-05	0.000719142	yes	down	LINC02367	lncRNA
ENSG00000054392.13	5157.86	0.475106	0.114184	4.16086	3.17054e-05	0.000720964	yes	up	HHAT	protein_coding
ENSG00000107140.16	2447.77	0.495064	0.119081	4.15739	3.21909e-05	0.000731322	yes	up	TESK1	protein_coding
ENSG00000136824.19	9045.16	-0.688139	0.16559	-4.15567	3.24334e-05	0.000736145	yes	down	SMC2	protein_coding
ENSG00000102786.15	3049.42	-0.539076	0.129738	-4.1551	3.25147e-05	0.000737303	yes	down	INTS6	protein_coding
ENSG00000173848.19	2853.6	-0.640731	0.15425	-4.15384	3.26942e-05	0.000739996	yes	down	NET1	protein_coding
ENSG00000182809.11	1188.07	0.666233	0.160387	4.15392	3.26831e-05	0.000739996	yes	up	CRIP2	protein_coding
ENSG00000165644.11	979.577	0.698423	0.168234	4.15149	3.3032e-05	0.000746947	yes	up	COMTD1	protein_coding
ENSG00000117616.18	3481.69	-0.6143	0.148028	-4.14989	3.32629e-05	0.000751471	yes	down	RSRP1	protein_coding
ENSG00000185630.19	1920.74	0.605918	0.146023	4.14947	3.33246e-05	0.000752167	yes	up	PBX1	protein_coding
ENSG00000119969.15	2480.55	-0.581091	0.140053	-4.14909	3.33803e-05	0.000752726	yes	down	HELLS	protein_coding
ENSG00000273172.1	19.2729	1.28835	0.310565	4.1484	3.34814e-05	0.000754306	yes	up	LINC02091	lncRNA
ENSG00000172318.5	94.6417	1.01333	0.244342	4.14717	3.36612e-05	0.000757657	yes	up	B3GALT1	protein_coding
ENSG00000137571.11	216.799	0.795616	0.191875	4.14654	3.37532e-05	0.000759027	yes	up	SLCO5A1	protein_coding
ENSG00000113327.17	533.565	0.628122	0.151521	4.14543	3.39177e-05	0.000762022	yes	up	GABRG2	protein_coding
ENSG00000205213.14	1066.58	0.562584	0.135723	4.14509	3.39673e-05	0.000762433	yes	up	LGR4	protein_coding
ENSG00000006459.11	1032.76	0.62988	0.152074	4.14193	3.444e-05	0.000771636	yes	up	KDM7A	protein_coding
ENSG00000254842.6	554.233	0.678918	0.163914	4.14192	3.44407e-05	0.000771636	yes	up	LINC02551	lncRNA
ENSG00000197557.7	555.105	0.662407	0.159964	4.14098	3.45823e-05	0.000773663	yes	up	TTC30A	protein_coding
ENSG00000223547.10	199.994	0.778373	0.187972	4.1409	3.45947e-05	0.000773663	yes	up	ZNF844	protein_coding
ENSG00000100299.18	2556.89	0.640369	0.154674	4.14012	3.4713e-05	0.000774885	yes	up	ARSA	protein_coding
ENSG00000181234.9	125.419	0.988337	0.238713	4.14027	3.46895e-05	0.000774885	yes	up	TMEM132C	protein_coding
ENSG00000090661.12	816.261	0.606953	0.146625	4.13951	3.48056e-05	0.000776241	yes	up	CERS4	protein_coding
ENSG00000106415.13	512.127	0.62466	0.150972	4.1376	3.50963e-05	0.000782009	yes	up	GLCCI1	protein_coding
ENSG00000144935.15	804.755	0.561489	0.135728	4.13687	3.52068e-05	0.000783753	yes	up	TRPC1	protein_coding
ENSG00000260630.7	1262.6	0.617822	0.149389	4.13566	3.53938e-05	0.000787198	yes	up	SNAI3-AS1	lncRNA
ENSG00000122966.17	9820.52	-0.491392	0.118907	-4.13259	3.58701e-05	0.000797063	yes	down	CIT	protein_coding
ENSG00000132003.9	888.351	0.714366	0.172874	4.1323	3.59145e-05	0.000797322	yes	up	ZSWIM4	protein_coding
ENSG00000071553.18	7389.95	0.554931	0.134319	4.13146	3.6047e-05	0.000798806	yes	up	ATP6AP1	protein_coding
ENSG00000232194.1	445.556	0.805711	0.195016	4.13152	3.60379e-05	0.000798806	yes	up	Z99943.1	lncRNA
ENSG00000135093.13	683.816	0.588152	0.142388	4.13064	3.61754e-05	0.000800922	yes	up	USP30	protein_coding
ENSG00000135778.12	2799.82	0.537716	0.130242	4.1286	3.64981e-05	0.000807334	yes	up	NTPCR	protein_coding
ENSG00000078401.7	943.982	-0.721116	0.174713	-4.12744	3.66827e-05	0.00081068	yes	down	EDN1	protein_coding
ENSG00000205795.4	294.182	0.759885	0.184117	4.12718	3.67245e-05	0.00081087	yes	up	CYS1	protein_coding
ENSG00000174206.13	922.595	0.577436	0.140025	4.12381	3.72652e-05	0.000822063	yes	up	C12orf66	protein_coding
ENSG00000178999.13	1732.71	-0.510343	0.123825	-4.1215	3.76412e-05	0.000829606	yes	down	AURKB	protein_coding
ENSG00000115194.11	675.907	0.591512	0.143553	4.12051	3.78031e-05	0.000832419	yes	up	SLC30A3	protein_coding
ENSG00000185985.11	70.9852	-1.02886	0.249926	-4.11665	3.84413e-05	0.000845708	yes	down	SLITRK2	protein_coding
ENSG00000161980.6	751.968	-0.59158	0.143726	-4.11602	3.85477e-05	0.000847283	yes	down	POLR3K	protein_coding
ENSG00000086205.18	108.082	-0.926987	0.225234	-4.11566	3.86071e-05	0.000847747	yes	down	FOLH1	protein_coding
ENSG00000269927.1	272.338	0.716971	0.174214	4.11547	3.86384e-05	0.000847747	yes	up	AC004817.3	lncRNA
ENSG00000135750.15	763.618	0.565366	0.137396	4.11488	3.87383e-05	0.000849174	yes	up	KCNK1	protein_coding
ENSG00000233532.6	643.253	-0.759635	0.184721	-4.11234	3.91663e-05	0.000857783	yes	down	LINC00460	lncRNA
ENSG00000150961.15	2169.82	0.527354	0.128244	4.11213	3.92028e-05	0.000857813	yes	up	SEC24D	protein_coding
ENSG00000143774.17	3132.63	0.541119	0.131612	4.11146	3.9316e-05	0.000859518	yes	up	GUK1	protein_coding
ENSG00000118946.12	1393.71	0.525055	0.12778	4.10906	3.97269e-05	0.000867721	yes	up	PCDH17	protein_coding
ENSG00000108813.11	689.221	0.699595	0.170312	4.10772	3.9958e-05	0.000871986	yes	up	DLX4	protein_coding
ENSG00000164308.17	396.246	-0.693092	0.168738	-4.1075	3.9996e-05	0.000872034	yes	down	ERAP2	protein_coding
ENSG00000052795.13	2425.69	0.492247	0.119856	4.10698	4.00858e-05	0.000872489	yes	up	FNIP2	protein_coding
ENSG00000165097.16	2711.22	0.637588	0.155246	4.10697	4.00885e-05	0.000872489	yes	up	KDM1B	protein_coding
ENSG00000167302.11	751.951	0.582534	0.141894	4.10541	4.03603e-05	0.00087762	yes	up	TEPSIN	protein_coding
ENSG00000142910.16	7603.18	0.604979	0.147387	4.1047	4.04845e-05	0.000879536	yes	up	TINAGL1	protein_coding
ENSG00000198736.12	1149.28	0.608846	0.148371	4.10354	4.06874e-05	0.000883155	yes	up	MSRB1	protein_coding
ENSG00000137474.22	1412.48	0.593979	0.144773	4.10283	4.08121e-05	0.000885074	yes	up	MYO7A	protein_coding
ENSG00000179222.18	13504.5	0.483375	0.117836	4.1021	4.09415e-05	0.000887091	yes	up	MAGED1	protein_coding
ENSG00000153291.16	1049.05	0.667977	0.162997	4.09811	4.16543e-05	0.000901732	yes	up	SLC25A27	protein_coding
ENSG00000125798.15	488.19	-0.634192	0.154772	-4.09758	4.17498e-05	0.000902997	yes	down	FOXA2	protein_coding
ENSG00000136295.15	39685.2	0.577036	0.140963	4.09354	4.24843e-05	0.000917665	yes	up	TTYH3	protein_coding
ENSG00000124299.15	2435.35	0.604385	0.147648	4.09343	4.25033e-05	0.000917665	yes	up	PEPD	protein_coding
ENSG00000170837.3	876.904	0.601906	0.147053	4.09312	4.25606e-05	0.000918087	yes	up	GPR27	protein_coding
ENSG00000166289.6	419.025	0.822304	0.200916	4.09277	4.26248e-05	0.000918658	yes	up	PLEKHF1	protein_coding
ENSG00000260205.1	152.545	0.833927	0.2038	4.09189	4.27868e-05	0.000921334	yes	up	AL157831.2	lncRNA
ENSG00000237238.3	22.2356	-1.2694	0.310538	-4.08774	4.35595e-05	0.000935906	yes	down	BMS1P10	transcribed_unprocessed_pseudogene
ENSG00000179981.11	1512.35	0.519813	0.127167	4.08764	4.35788e-05	0.000935906	yes	up	TSHZ1	protein_coding
ENSG00000125648.15	5439.87	0.642948	0.157289	4.0877	4.35679e-05	0.000935906	yes	up	SLC25A23	protein_coding
ENSG00000186081.12	35.784	-1.26942	0.310613	-4.08681	4.37345e-05	0.000936771	yes	down	KRT5	protein_coding
ENSG00000258590.5	53.883	-1.10653	0.270745	-4.08698	4.37017e-05	0.000936771	yes	down	NBEAP1	transcribed_unprocessed_pseudogene
ENSG00000163932.15	1345.18	0.55775	0.136469	4.08702	4.36956e-05	0.000936771	yes	up	PRKCD	protein_coding
ENSG00000242802.9	4830.06	0.739497	0.181002	4.08557	4.39697e-05	0.000940982	yes	up	AP5Z1	protein_coding
ENSG00000119636.16	854.488	0.80055	0.196026	4.08389	4.42874e-05	0.000946949	yes	up	BBOF1	protein_coding
ENSG00000238105.7	479.051	0.632524	0.154945	4.08226	4.46005e-05	0.000952808	yes	up	GOLGA2P5	transcribed_unprocessed_pseudogene
ENSG00000148484.18	3024.05	0.637511	0.156263	4.07973	4.50873e-05	0.000962364	yes	up	RSU1	protein_coding
ENSG00000140534.14	6740.92	-0.484606	0.118802	-4.07911	4.52085e-05	0.000964104	yes	down	TICRR	protein_coding
ENSG00000139618.16	6633.46	-0.563732	0.138251	-4.07759	4.55053e-05	0.000969586	yes	down	BRCA2	protein_coding
ENSG00000253368.4	1890.31	0.616096	0.15119	4.07497	4.60202e-05	0.0009797	yes	up	TRNP1	protein_coding
ENSG00000155011.9	32.3573	-1.245	0.305574	-4.07429	4.61548e-05	0.000981706	yes	down	DKK2	protein_coding
ENSG00000229292.2	82.3971	-1.06588	0.261642	-4.07382	4.62475e-05	0.000981963	yes	down	RFPL4AL1	protein_coding
ENSG00000130881.14	1012.84	0.90355	0.221783	4.07402	4.62085e-05	0.000981963	yes	up	LRP3	protein_coding
ENSG00000089057.15	4841.13	0.515399	0.126569	4.07208	4.65943e-05	0.000988465	yes	up	SLC23A2	protein_coding
ENSG00000146352.13	64.3925	-1.0481	0.257453	-4.07104	4.68036e-05	0.000991178	yes	down	CLVS2	protein_coding
ENSG00000198833.7	3533.94	0.637092	0.156486	4.07124	4.67636e-05	0.000991178	yes	up	UBE2J1	protein_coding
ENSG00000161682.15	1061.75	0.893949	0.21982	4.06673	4.76783e-05	0.00100882	yes	up	FAM171A2	protein_coding
ENSG00000019144.19	8511.96	0.561132	0.138081	4.06379	4.82831e-05	0.00102073	yes	up	PHLDB1	protein_coding
ENSG00000196151.11	866.226	0.564515	0.138926	4.06341	4.83614e-05	0.0010215	yes	up	WDSUB1	protein_coding
ENSG00000153012.12	140.777	-0.882045	0.217111	-4.06264	4.85204e-05	0.00102397	yes	down	LGI2	protein_coding
ENSG00000117280.13	2238.89	0.513175	0.1264	4.05992	4.90905e-05	0.00103421	yes	up	RAB29	protein_coding
ENSG00000176871.9	6304.34	0.594203	0.146358	4.05994	4.90859e-05	0.00103421	yes	up	WSB2	protein_coding
ENSG00000085999.13	2337.43	-0.500926	0.123483	-4.05664	4.97842e-05	0.00104792	yes	down	RAD54L	protein_coding
ENSG00000197951.10	632.09	0.600628	0.148106	4.0554	5.00486e-05	0.00105258	yes	up	ZNF71	protein_coding
ENSG00000144619.15	516.347	0.606136	0.149516	4.05399	5.03506e-05	0.00105801	yes	up	CNTN4	protein_coding
ENSG00000168811.7	86.3368	-1.0266	0.253519	-4.04942	5.13449e-05	0.00107798	yes	down	IL12A	protein_coding
ENSG00000172348.15	136.469	0.858114	0.21201	4.04752	5.17621e-05	0.0010858	yes	up	RCAN2	protein_coding
ENSG00000267922.1	112.338	0.933979	0.230773	4.04717	5.18407e-05	0.00108651	yes	up	AC007785.1	lncRNA
ENSG00000131620.17	43.3466	-1.13344	0.280176	-4.04547	5.22173e-05	0.00109346	yes	down	ANO1	protein_coding
ENSG00000079263.19	1118.9	0.729713	0.180405	4.04485	5.23557e-05	0.00109542	yes	up	SP140	protein_coding
ENSG00000260077.1	264.482	0.739518	0.182844	4.04452	5.243e-05	0.00109603	yes	up	AC104794.3	lncRNA
ENSG00000152642.11	1451.21	0.587531	0.145281	4.04411	5.25225e-05	0.00109703	yes	up	GPD1L	protein_coding
ENSG00000206026.7	22.8972	-1.25644	0.31074	-4.04339	5.26843e-05	0.00109946	yes	down	SMIM21	protein_coding
ENSG00000283740.1	35.3946	-1.239	0.30647	-4.04282	5.28112e-05	0.00110117	yes	down	TAF11L11	protein_coding
ENSG00000134548.11	89.9131	-1.0235	0.25323	-4.04176	5.30514e-05	0.00110523	yes	down	SPX	protein_coding
ENSG00000177106.16	7811.68	0.575689	0.142632	4.03618	5.43292e-05	0.00113088	yes	up	EPS8L2	protein_coding
ENSG00000189195.15	803.345	0.600436	0.148823	4.03456	5.47058e-05	0.00113775	yes	up	BTBD8	protein_coding
ENSG00000182866.17	56.6198	-1.06238	0.26336	-4.03397	5.48432e-05	0.00113963	yes	down	LCK	protein_coding
ENSG00000182870.13	184.067	0.802593	0.198973	4.03367	5.49125e-05	0.0011401	yes	up	GALNT9	protein_coding
ENSG00000176092.16	430.654	-0.612988	0.152031	-4.032	5.53032e-05	0.00114626	yes	down	CRYBG2	protein_coding
ENSG00000141971.13	830.003	0.641825	0.159175	4.03219	5.52603e-05	0.00114626	yes	up	MVB12A	protein_coding
ENSG00000160325.15	1242.38	0.711555	0.17652	4.03102	5.55354e-05	0.00115009	yes	up	CACFD1	protein_coding
ENSG00000134463.15	417.629	0.639729	0.158897	4.02607	5.67173e-05	0.00117357	yes	up	ECHDC3	protein_coding
ENSG00000131016.17	10455	-0.755887	0.187851	-4.02386	5.72512e-05	0.00118061	yes	down	AKAP12	protein_coding
ENSG00000026508.20	17515.9	-0.550788	0.136881	-4.02386	5.7252e-05	0.00118061	yes	down	CD44	protein_coding
ENSG00000117139.18	6564.93	0.456565	0.113465	4.02385	5.72552e-05	0.00118061	yes	up	KDM5B	protein_coding
ENSG00000198108.4	783.934	0.603698	0.150037	4.02366	5.72997e-05	0.00118061	yes	up	CHSY3	protein_coding
ENSG00000179292.5	228.978	0.831292	0.206566	4.02434	5.71357e-05	0.00118061	yes	up	TMEM151A	protein_coding
ENSG00000163517.15	1242.41	0.582788	0.14494	4.02088	5.79804e-05	0.00119331	yes	up	HDAC11	protein_coding
ENSG00000178053.20	1287.26	0.611289	0.152034	4.02075	5.80141e-05	0.00119331	yes	up	MLF1	protein_coding
ENSG00000250303.4	285.277	0.757527	0.188506	4.01858	5.85495e-05	0.0012033	yes	up	LINC02762	lncRNA
ENSG00000178295.15	3124.09	-0.53928	0.134224	-4.01775	5.87566e-05	0.00120654	yes	down	36892	protein_coding
ENSG00000124788.19	2797.9	0.474561	0.118222	4.01416	5.96591e-05	0.00122404	yes	up	ATXN1	protein_coding
ENSG00000122756.15	68.1704	-1.00909	0.251476	-4.01267	6.00358e-05	0.00123073	yes	down	CNTFR	protein_coding
ENSG00000204386.12	1426.72	0.723486	0.180312	4.01242	6.01e-05	0.00123101	yes	up	NEU1	protein_coding
ENSG00000248323.7	4279.54	0.499282	0.124456	4.01173	6.02765e-05	0.00123359	yes	up	LUCAT1	lncRNA
ENSG00000160179.19	468.954	0.68487	0.170794	4.00991	6.07408e-05	0.00124126	yes	up	ABCG1	protein_coding
ENSG00000111886.11	68.8134	1.01122	0.252184	4.00987	6.07531e-05	0.00124126	yes	up	GABRR2	protein_coding
ENSG00000003400.15	22.9937	-1.24101	0.309591	-4.00854	6.10959e-05	0.00124722	yes	down	CASP10	protein_coding
ENSG00000215375.6	342.162	0.66426	0.165781	4.00685	6.15343e-05	0.00125511	yes	up	MYL5	protein_coding
ENSG00000083097.14	991.563	0.544373	0.135915	4.00525	6.19517e-05	0.00126257	yes	up	DOP1A	protein_coding
ENSG00000274422.1	148.938	-1.21392	0.303155	-4.00428	6.22073e-05	0.00126392	yes	down	AC245060.5	lncRNA	common to N3_vs_N3nt
ENSG00000104738.18	13229.4	-0.524473	0.130979	-4.00426	6.22124e-05	0.00126392	yes	down	MCM4	protein_coding
ENSG00000047617.15	11517.9	0.470396	0.117475	4.00421	6.22255e-05	0.00126392	yes	up	ANO2	protein_coding
ENSG00000166946.14	1680.25	0.534722	0.133526	4.00464	6.21121e-05	0.00126392	yes	up	CCNDBP1	protein_coding
ENSG00000177728.17	7211.51	0.512036	0.127883	4.00395	6.22923e-05	0.00126422	yes	up	TMEM94	protein_coding
ENSG00000055332.18	7676.64	-0.603043	0.150641	-4.00317	6.24987e-05	0.00126728	yes	down	EIF2AK2	protein_coding
ENSG00000085840.13	2135.52	-0.56593	0.141377	-4.00299	6.25469e-05	0.00126728	yes	down	ORC1	protein_coding
ENSG00000102804.15	2697.33	0.498356	0.12451	4.00253	6.26685e-05	0.00126869	yes	up	TSC22D1	protein_coding
ENSG00000179899.8	765.113	0.626295	0.156518	4.00143	6.2961e-05	0.00127355	yes	up	PHC1P1	processed_pseudogene
ENSG00000165795.23	1101.83	0.566013	0.141473	4.00085	6.31166e-05	0.00127564	yes	up	NDRG2	protein_coding
ENSG00000139946.10	1069.68	0.545931	0.136468	4.00042	6.32301e-05	0.00127687	yes	up	PELI2	protein_coding
ENSG00000073350.14	2426.65	0.653585	0.163408	3.99971	6.34192e-05	0.00127963	yes	up	LLGL2	protein_coding
ENSG00000088727.13	571.383	0.696438	0.174167	3.99868	6.36954e-05	0.00128414	yes	up	KIF9	protein_coding
ENSG00000086991.13	330.924	0.754106	0.188645	3.9975	6.40152e-05	0.00128952	yes	up	NOX4	protein_coding
ENSG00000135956.9	5391.72	0.48978	0.122584	3.99547	6.45662e-05	0.00129954	yes	up	TMEM127	protein_coding
ENSG00000078295.17	105.831	0.912274	0.228353	3.99502	6.469e-05	0.00130096	yes	up	ADCY2	protein_coding
ENSG00000145287.11	6050.26	0.651719	0.163152	3.99455	6.48182e-05	0.00130246	yes	up	PLAC8	protein_coding
ENSG00000169860.7	507.467	-0.608194	0.152383	-3.99122	6.57331e-05	0.00131976	yes	down	P2RY1	protein_coding
ENSG00000032444.17	7027.07	0.773079	0.19373	3.9905	6.59331e-05	0.00132268	yes	up	PNPLA6	protein_coding
ENSG00000083799.18	4567.65	0.490935	0.123049	3.98974	6.61454e-05	0.00132585	yes	up	CYLD	protein_coding
ENSG00000198842.10	21.6145	-1.23716	0.310139	-3.98904	6.63405e-05	0.00132867	yes	down	STYXL2	protein_coding
ENSG00000124549.14	230.951	-0.741198	0.185878	-3.98755	6.6759e-05	0.00133549	yes	down	BTN2A3P	transcribed_unprocessed_pseudogene
ENSG00000180998.12	1320.23	0.539052	0.135187	3.98744	6.67907e-05	0.00133549	yes	up	GPR137C	protein_coding
ENSG00000135913.11	2310.37	-0.482227	0.120962	-3.98658	6.70314e-05	0.0013392	yes	down	USP37	protein_coding
ENSG00000185215.11	1204.93	-0.613346	0.153965	-3.98367	6.7858e-05	0.0013546	yes	down	TNFAIP2	protein_coding
ENSG00000272447.1	586.501	0.573475	0.144056	3.98091	6.86511e-05	0.00136931	yes	up	AL135925.1	lncRNA
ENSG00000176978.14	2522.53	0.524821	0.131852	3.98037	6.8808e-05	0.00137132	yes	up	DPP7	protein_coding
ENSG00000188229.6	20523.5	-0.553079	0.13903	-3.97813	6.94599e-05	0.00138318	yes	down	TUBB4B	protein_coding
ENSG00000141391.14	1001.06	-0.59403	0.149381	-3.97662	6.99026e-05	0.00139086	yes	down	PRELID3A	protein_coding
ENSG00000198517.10	7656.17	0.678207	0.170616	3.97505	7.0364e-05	0.00139889	yes	up	MAFK	protein_coding
ENSG00000281398.4	4895.99	-0.519897	0.130839	-3.97355	7.08084e-05	0.0014065	yes	down	SNHG4	lncRNA
ENSG00000197093.11	223.462	0.735416	0.185086	3.97337	7.08623e-05	0.0014065	yes	up	GAL3ST4	protein_coding
ENSG00000125885.13	2012.08	-0.528237	0.132996	-3.97183	7.13217e-05	0.00141332	yes	down	MCM8	protein_coding
ENSG00000135617.4	839.157	0.591236	0.148855	3.9719	7.13008e-05	0.00141332	yes	up	PRADC1	protein_coding
ENSG00000156535.15	6507.15	-0.472727	0.119026	-3.97162	7.13842e-05	0.00141341	yes	down	CD109	protein_coding
ENSG00000123384.14	42656.2	0.76436	0.192495	3.97081	7.16274e-05	0.00141707	yes	up	LRP1	protein_coding
ENSG00000128699.14	2901.2	-0.562633	0.141804	-3.96768	7.2576e-05	0.00143467	yes	down	ORMDL1	protein_coding
ENSG00000255282.6	373.308	0.647093	0.163168	3.9658	7.315e-05	0.00144485	yes	up	WTAPP1	transcribed_processed_pseudogene
ENSG00000279696.1	192.764	-0.743806	0.18757	-3.96549	7.32463e-05	0.00144558	yes	down	AP001273.1	TEC
ENSG00000102384.13	3471.04	-0.459071	0.115813	-3.96391	7.37319e-05	0.00145398	yes	down	CENPI	protein_coding
ENSG00000105516.11	311.604	0.722009	0.18235	3.95947	7.51153e-05	0.00148006	yes	up	DBP	protein_coding
ENSG00000112033.14	1152.58	0.534161	0.134932	3.95873	7.53493e-05	0.00148347	yes	up	PPARD	protein_coding
ENSG00000189362.12	2304.34	-0.485186	0.122581	-3.95808	7.55549e-05	0.00148392	yes	down	NEMP2	protein_coding
ENSG00000144591.19	2265.96	0.507979	0.128339	3.9581	7.55486e-05	0.00148392	yes	up	GMPPA	protein_coding
ENSG00000129451.12	141.312	0.841848	0.212688	3.95813	7.55389e-05	0.00148392	yes	up	KLK10	protein_coding
ENSG00000156802.13	15404.1	-0.609585	0.154065	-3.95668	7.59984e-05	0.00149143	yes	down	ATAD2	protein_coding
ENSG00000264860.1	46.8792	-1.09032	0.275768	-3.95378	7.69255e-05	0.00150841	yes	down	AC097641.1	lncRNA
ENSG00000143493.13	2516.03	-0.502116	0.127031	-3.95272	7.72676e-05	0.0015139	yes	down	INTS7	protein_coding
ENSG00000087008.16	1009.2	0.608699	0.154026	3.95192	7.75274e-05	0.00151777	yes	up	ACOX3	protein_coding
ENSG00000084764.12	1341.26	0.582637	0.147459	3.95118	7.77654e-05	0.0015212	yes	up	MAPRE3	protein_coding
ENSG00000160209.19	25540.9	0.560813	0.141976	3.95006	7.81306e-05	0.00152712	yes	up	PDXK	protein_coding
ENSG00000134057.15	12122.5	-0.503099	0.127406	-3.94877	7.85529e-05	0.00153414	yes	down	CCNB1	protein_coding
ENSG00000014216.16	9670.47	0.605592	0.153396	3.94791	7.88355e-05	0.00153843	yes	up	CAPN1	protein_coding
ENSG00000198001.14	595.545	0.590775	0.149819	3.94327	8.03791e-05	0.0015673	yes	up	IRAK4	protein_coding
ENSG00000143995.20	1232.64	0.578249	0.146815	3.93863	8.19496e-05	0.00159664	yes	up	MEIS1	protein_coding
ENSG00000184560.8	86.4834	-0.920689	0.233817	-3.93764	8.22855e-05	0.0016015	yes	down	SPEM2	protein_coding
ENSG00000163171.8	3498.41	-0.5715	0.145162	-3.93697	8.25172e-05	0.0016015	yes	down	CDC42EP3	protein_coding
ENSG00000196659.10	298.056	0.660498	0.167765	3.93705	8.24899e-05	0.0016015	yes	up	TTC30B	protein_coding
ENSG00000249992.2	372.643	0.689862	0.175237	3.93675	8.25937e-05	0.0016015	yes	up	TMEM158	protein_coding
ENSG00000158792.16	1380.4	0.778738	0.197811	3.93678	8.25834e-05	0.0016015	yes	up	SPATA2L	protein_coding
ENSG00000225087.2	158.429	0.842818	0.214074	3.93704	8.2493e-05	0.0016015	yes	up	AL583808.1	lncRNA
ENSG00000129480.13	430.795	0.678742	0.172471	3.9354	8.30575e-05	0.00160921	yes	up	DTD2	protein_coding
ENSG00000163673.7	44.8063	-1.0854	0.275824	-3.93511	8.31587e-05	0.0016099	yes	down	DCLK3	protein_coding
ENSG00000274419.6	54.5157	-1.09964	0.279547	-3.93366	8.36624e-05	0.00161451	yes	down	TBC1D3D	protein_coding
ENSG00000072121.17	13769.6	0.549813	0.139769	3.93372	8.36401e-05	0.00161451	yes	up	ZFYVE26	protein_coding
ENSG00000169738.8	1996.78	0.557284	0.141661	3.93393	8.35678e-05	0.00161451	yes	up	DCXR	protein_coding
ENSG00000127220.6	695.761	0.663705	0.168715	3.93389	8.35817e-05	0.00161451	yes	up	ABHD8	protein_coding
ENSG00000154134.15	1202.84	0.554623	0.14101	3.93322	8.3815e-05	0.00161618	yes	up	ROBO3	protein_coding
ENSG00000287534.1	639.525	-0.561139	0.142753	-3.93083	8.4654e-05	0.00163106	yes	down	AC110792.4	lncRNA
ENSG00000165804.16	3391.76	0.692825	0.176296	3.9299	8.49809e-05	0.00163607	yes	up	ZNF219	protein_coding
ENSG00000077348.9	606.083	0.692428	0.17621	3.92955	8.51034e-05	0.00163713	yes	up	EXOSC5	protein_coding
ENSG00000076554.15	2953.31	-0.660315	0.168054	-3.92918	8.52361e-05	0.00163839	yes	down	TPD52	protein_coding
ENSG00000165406.16	838.242	0.55288	0.140745	3.92823	8.55733e-05	0.00164357	yes	up	MARCHF8	protein_coding
ENSG00000136710.10	878.31	0.599276	0.152598	3.92715	8.59568e-05	0.00164964	yes	up	CCDC115	protein_coding
ENSG00000175497.17	456.562	0.601422	0.153174	3.92641	8.62244e-05	0.00165347	yes	up	DPP10	protein_coding
ENSG00000112561.19	292.975	0.691102	0.176028	3.9261	8.6335e-05	0.00165429	yes	up	TFEB	protein_coding
ENSG00000168917.9	434.023	-0.643807	0.164083	-3.92368	8.72075e-05	0.0016697	yes	down	SLC35G2	protein_coding
ENSG00000198300.14	4977.13	0.516722	0.131715	3.92304	8.74382e-05	0.00167148	yes	up	PEG3	protein_coding
ENSG00000165355.7	2126.64	0.531859	0.135568	3.92319	8.73827e-05	0.00167148	yes	up	FBXO33	protein_coding
ENSG00000155962.13	68.6112	0.997769	0.254391	3.92219	8.7749e-05	0.00167611	yes	up	CLIC2	protein_coding
ENSG00000254858.10	1065.99	0.575201	0.146905	3.91547	9.02291e-05	0.00172213	yes	up	MPV17L2	protein_coding
ENSG00000128165.9	699.922	0.533902	0.136378	3.91488	9.04502e-05	0.001725	yes	up	ADM2	protein_coding
ENSG00000147251.15	885.628	0.537687	0.137409	3.91303	9.11441e-05	0.00173687	yes	up	DOCK11	protein_coding
ENSG00000169067.4	70.1902	1.01901	0.260633	3.90974	9.23937e-05	0.00175931	yes	up	ACTBL2	protein_coding
ENSG00000103502.14	1086.44	0.539996	0.138202	3.9073	9.33317e-05	0.00177578	yes	up	CDIPT	protein_coding
ENSG00000110427.17	3194.18	-0.475536	0.121738	-3.90622	9.37498e-05	0.00178234	yes	down	KIAA1549L	protein_coding
ENSG00000117724.13	31741.3	-0.716034	0.183329	-3.90573	9.39398e-05	0.00178456	yes	down	CENPF	protein_coding
ENSG00000141933.9	182.262	1.01477	0.259945	3.9038	9.46927e-05	0.00179746	yes	up	TPGS1	protein_coding
ENSG00000196972.9	101.543	1.01506	0.260087	3.90277	9.50967e-05	0.00180373	yes	up	SMIM10L2B	protein_coding
ENSG00000105402.8	872.966	0.657628	0.168595	3.90063	9.59427e-05	0.00181836	yes	up	NAPA	protein_coding
ENSG00000163075.13	104.199	0.940465	0.24121	3.89895	9.661e-05	0.00182958	yes	up	CFAP221	protein_coding
ENSG00000166387.13	743.516	0.589399	0.151227	3.89744	9.72134e-05	0.00183958	yes	up	PPFIBP2	protein_coding
ENSG00000049089.15	1372.61	0.55249	0.14178	3.8968	9.74707e-05	0.00184301	yes	up	COL9A2	protein_coding
ENSG00000095383.20	1468.55	0.573816	0.147294	3.89572	9.79058e-05	0.00184981	yes	up	TBC1D2	protein_coding
ENSG00000240065.8	141.924	-0.860534	0.220907	-3.89546	9.80106e-05	0.00185035	yes	down	PSMB9	protein_coding
ENSG00000142875.19	1642.8	0.571465	0.146789	3.89311	9.89655e-05	0.00186693	yes	up	PRKACB	protein_coding
ENSG00000137171.15	929.943	0.553694	0.142243	3.8926	9.91761e-05	0.00186945	yes	up	KLC4	protein_coding
ENSG00000103174.13	1061.01	0.681588	0.175158	3.89128	9.97186e-05	0.00187823	yes	up	NAGPA	protein_coding
ENSG00000163884.4	18.3239	1.20624	0.310148	3.88923	0.000100565	0.0018927	yes	up	KLF15	protein_coding
ENSG00000054356.14	14545.3	0.577712	0.148615	3.88731	0.000101363	0.00190478	yes	up	PTPRN	protein_coding
ENSG00000076826.10	668.824	0.62567	0.160951	3.88732	0.000101356	0.00190478	yes	up	CAMSAP3	protein_coding
ENSG00000253298.2	296.967	-0.708092	0.182189	-3.88658	0.000101665	0.00190898	yes	down	LINC01845	lncRNA
ENSG00000255690.3	56.7528	-1.06013	0.272804	-3.88604	0.000101891	0.00191175	yes	down	TRIL	protein_coding
ENSG00000072163.20	1734.82	0.639678	0.16466	3.88484	0.000102399	0.0019198	yes	up	LIMS2	protein_coding
ENSG00000163995.21	216.421	0.762675	0.196354	3.88419	0.00010267	0.00192193	yes	up	ABLIM2	protein_coding
ENSG00000270964.1	158.907	0.835373	0.215063	3.88431	0.000102619	0.00192193	yes	up	AC016355.1	lncRNA
ENSG00000177640.16	243.227	0.739284	0.190355	3.88371	0.000102876	0.0019243	yes	up	CASC2	lncRNA
ENSG00000074317.11	25.9879	-1.19675	0.308177	-3.88333	0.000103036	0.00192582	yes	down	SNCB	protein_coding
ENSG00000132846.6	330.228	-0.648963	0.167149	-3.88253	0.000103374	0.00193065	yes	down	ZBED3	protein_coding
ENSG00000121440.15	75.1006	-1.02624	0.264348	-3.88215	0.000103538	0.00193224	yes	down	PDZRN3	protein_coding
ENSG00000153982.11	885.326	0.592031	0.152564	3.88054	0.000104224	0.00194354	yes	up	GDPD1	protein_coding
ENSG00000125384.7	17.4237	-1.20581	0.310767	-3.88011	0.000104409	0.0019455	yes	down	PTGER2	protein_coding
ENSG00000188681.11	202.563	-0.78968	0.203566	-3.87924	0.000104784	0.00195099	yes	down	TEKT4P2	transcribed_unprocessed_pseudogene
ENSG00000159363.19	3035.34	0.660078	0.170192	3.87843	0.000105133	0.001956	yes	up	ATP13A2	protein_coding
ENSG00000113732.9	1717.8	0.597882	0.154221	3.87678	0.000105848	0.0019678	yes	up	ATP6V0E1	protein_coding
ENSG00000177380.14	1044.56	0.58408	0.150738	3.87481	0.00010671	0.00198231	yes	up	PPFIA3	protein_coding
ENSG00000213563.7	2729.19	0.644463	0.166346	3.87424	0.000106956	0.00198538	yes	up	C8orf82	protein_coding
ENSG00000134962.7	462.034	-0.635219	0.164069	-3.87165	0.000108101	0.0020051	yes	down	KLB	protein_coding
ENSG00000279331.1	234.644	-0.831304	0.214726	-3.87146	0.000108186	0.00200514	yes	down	RBM12B-AS1	TEC
ENSG00000076770.14	311.243	-0.694973	0.179539	-3.87087	0.000108447	0.00200845	yes	down	MBNL3	protein_coding
ENSG00000172059.11	2792.08	0.602351	0.15566	3.86965	0.000108991	0.00201701	yes	up	KLF11	protein_coding
ENSG00000101638.14	78.7029	0.926266	0.239502	3.86747	0.00010997	0.00203357	yes	up	ST8SIA5	protein_coding
ENSG00000158813.18	396.669	0.647479	0.167473	3.86617	0.00011056	0.00204293	yes	up	EDA	protein_coding
ENSG00000146278.11	3796.65	0.619388	0.160232	3.86557	0.000110831	0.00204639	yes	up	PNRC1	protein_coding
ENSG00000287769.1	314	0.695548	0.179974	3.86472	0.000111217	0.00205196	yes	up	AL353748.3	lncRNA
ENSG00000011426.11	24619.4	-0.516643	0.133714	-3.86378	0.000111646	0.00205831	yes	down	ANLN	protein_coding
ENSG00000113368.12	14774	-0.499861	0.129423	-3.86223	0.000112355	0.00206982	yes	down	LMNB1	protein_coding
ENSG00000197275.14	862.476	-0.573572	0.148529	-3.8617	0.000112602	0.00207123	yes	down	RAD54B	protein_coding
ENSG00000172201.12	144.157	0.92253	0.238887	3.86179	0.000112561	0.00207123	yes	up	ID4	protein_coding
ENSG00000117399.14	12250.1	-0.478442	0.123904	-3.86139	0.000112745	0.0020723	yes	down	CDC20	protein_coding
ENSG00000178401.16	233.109	-0.731803	0.189564	-3.86045	0.00011318	0.00207716	yes	down	DNAJC22	protein_coding
ENSG00000081189.16	200.237	0.948382	0.245658	3.86058	0.000113118	0.00207716	yes	up	MEF2C	protein_coding
ENSG00000065833.9	3271.09	0.593528	0.153774	3.85975	0.000113501	0.00208148	yes	up	ME1	protein_coding
ENSG00000167723.15	119.06	-0.880987	0.228262	-3.85954	0.000113599	0.00208171	yes	down	TRPV3	protein_coding
ENSG00000169306.10	21.3926	-1.18609	0.307367	-3.85887	0.000113912	0.00208281	yes	down	IL1RAPL1	protein_coding
ENSG00000227473.1	249.106	-0.774839	0.20078	-3.85914	0.000113789	0.00208281	yes	down	TSSK5P	unitary_pseudogene
ENSG00000264112.1	4027.83	-0.564901	0.146397	-3.85868	0.000114001	0.00208281	yes	down	AC015813.1	lncRNA
ENSG00000178385.15	1756.12	0.468832	0.121498	3.85875	0.000113968	0.00208281	yes	up	PLEKHM3	protein_coding
ENSG00000264301.1	252.163	0.793998	0.205785	3.85839	0.000114138	0.00208374	yes	up	LINC01444	lncRNA
ENSG00000113356.13	890.149	-0.730244	0.189473	-3.85409	0.000116163	0.00211595	yes	down	POLR3G	protein_coding
ENSG00000151240.17	717.96	0.556027	0.144256	3.85444	0.000115995	0.00211595	yes	up	DIP2C	protein_coding
ENSG00000171045.16	1137.14	0.695524	0.180459	3.8542	0.000116108	0.00211595	yes	up	TSNARE1	protein_coding
ENSG00000040275.17	1770.2	-0.627642	0.162883	-3.85332	0.000116525	0.00212097	yes	down	SPDL1	protein_coding
ENSG00000137103.20	1116.07	0.57626	0.149642	3.85092	0.000117674	0.00214027	yes	up	TMEM8B	protein_coding
ENSG00000117245.13	970.238	0.688861	0.178903	3.85047	0.000117893	0.00214266	yes	up	KIF17	protein_coding
ENSG00000166033.13	206.159	0.904391	0.23489	3.85028	0.000117982	0.00214268	yes	up	HTRA1	protein_coding
ENSG00000148842.18	3882.02	0.500989	0.13017	3.84872	0.000118737	0.00215384	yes	up	CNNM2	protein_coding
ENSG00000112511.18	1163.08	0.568491	0.147712	3.84864	0.000118773	0.00215384	yes	up	PHF1	protein_coding
ENSG00000107719.9	1217.15	-0.654313	0.170064	-3.84745	0.000119355	0.00216278	yes	down	PALD1	protein_coding
ENSG00000022567.10	930.134	0.636559	0.165549	3.84513	0.000120488	0.00218168	yes	up	SLC45A4	protein_coding
ENSG00000121621.7	3625.55	-0.562371	0.146263	-3.84494	0.00012058	0.00218173	yes	down	KIF18A	protein_coding
ENSG00000158825.6	1422.21	0.582031	0.151479	3.84232	0.000121876	0.00220237	yes	up	CDA	protein_coding
ENSG00000241322.11	713.302	0.619966	0.161354	3.84227	0.000121902	0.00220237	yes	up	CDRT1	protein_coding
ENSG00000058799.15	1521.71	0.496005	0.129142	3.84077	0.000122651	0.00221426	yes	up	YIPF1	protein_coding
ENSG00000213713.3	780.877	0.536232	0.139698	3.83849	0.000123791	0.00223319	yes	up	PIGCP1	processed_pseudogene
ENSG00000198963.11	131.624	0.811562	0.211455	3.83799	0.000124046	0.00223614	yes	up	RORB	protein_coding
ENSG00000100077.15	5554.92	0.489991	0.127748	3.8356	0.000125259	0.00225633	yes	up	GRK3	protein_coding
ENSG00000013364.19	5920.58	0.512159	0.133632	3.83259	0.000126799	0.00228069	yes	up	MVP	protein_coding
ENSG00000276023.5	387.219	0.609797	0.159107	3.83261	0.000126792	0.00228069	yes	up	DUSP14	protein_coding
ENSG00000011143.19	2045.03	0.47533	0.124064	3.83132	0.000127457	0.00229085	yes	up	MKS1	protein_coding
ENSG00000110042.8	2521.42	0.486256	0.126929	3.83092	0.000127666	0.00229291	yes	up	DTX4	protein_coding
ENSG00000177706.9	505.658	-0.574674	0.150099	-3.82864	0.000128853	0.00231252	yes	down	FAM20C	protein_coding
ENSG00000204131.9	1604.53	-0.489391	0.127836	-3.82827	0.000129045	0.00231426	yes	down	NHSL2	protein_coding
ENSG00000160999.10	466.476	0.651639	0.170229	3.82801	0.000129182	0.00231502	yes	up	SH2B2	protein_coding
ENSG00000111247.15	3306.39	-0.564276	0.147426	-3.82751	0.000129445	0.00231802	yes	down	RAD51AP1	protein_coding
ENSG00000205212.5	3430.12	-0.6045	0.157963	-3.82684	0.000129799	0.00232265	yes	down	CCDC144NL	transcribed_unprocessed_pseudogene
ENSG00000156970.13	5950.97	-0.597196	0.156104	-3.82562	0.000130443	0.00233075	yes	down	BUB1B	protein_coding
ENSG00000055163.20	12801.7	0.491553	0.128485	3.82575	0.000130373	0.00233075	yes	up	CYFIP2	protein_coding
ENSG00000167680.17	3100.83	0.667202	0.174502	3.82346	0.000131592	0.00234955	yes	up	SEMA6B	protein_coding
ENSG00000091490.11	4651.45	0.462605	0.121015	3.82272	0.000131986	0.00235376	yes	up	SEL1L3	protein_coding
ENSG00000169583.13	265.682	0.728422	0.190561	3.82252	0.000132096	0.00235376	yes	up	CLIC3	protein_coding
ENSG00000179344.16	155.369	0.796915	0.208481	3.82248	0.000132117	0.00235376	yes	up	HLA-DQB1	protein_coding
ENSG00000214273.4	76.6372	0.975893	0.25534	3.82194	0.000132405	0.00235716	yes	up	AGGF1P1	processed_pseudogene
ENSG00000108511.10	356.269	-0.631804	0.165321	-3.82168	0.000132544	0.0023579	yes	down	HOXB6	protein_coding
ENSG00000164300.17	1662.63	0.548714	0.14359	3.8214	0.000132694	0.00235886	yes	up	SERINC5	protein_coding
ENSG00000108439.11	3132.48	0.521266	0.136474	3.81951	0.000133715	0.00237526	yes	up	PNPO	protein_coding
ENSG00000196517.13	1038.18	0.556488	0.14571	3.81916	0.000133908	0.00237696	yes	up	SLC6A9	protein_coding
ENSG00000237410.1	20.9881	-1.18112	0.309308	-3.81858	0.000134223	0.00237975	yes	down	NRXN2-AS1	lncRNA
ENSG00000121361.5	359.85	-0.606056	0.158715	-3.81851	0.00013426	0.00237975	yes	down	KCNJ8	protein_coding
ENSG00000156140.10	2546.2	-0.463492	0.121407	-3.81767	0.000134718	0.00238613	yes	down	ADAMTS3	protein_coding
ENSG00000020181.18	1108.89	0.669934	0.175509	3.81709	0.000135035	0.00239001	yes	up	ADGRA2	protein_coding
ENSG00000184602.6	1351.24	0.561744	0.147226	3.81553	0.000135893	0.00240344	yes	up	SNN	protein_coding
ENSG00000106025.9	355.842	-0.649712	0.17032	-3.81464	0.000136379	0.00241013	yes	down	TSPAN12	protein_coding
ENSG00000186472.20	20882.7	0.555281	0.145572	3.81448	0.000136469	0.00241013	yes	up	PCLO	protein_coding
ENSG00000119977.21	4533.32	0.451756	0.11845	3.81388	0.000136801	0.00241423	yes	up	TCTN3	protein_coding
ENSG00000169242.12	419.373	0.601436	0.157743	3.81275	0.000137429	0.00242356	yes	up	EFNA1	protein_coding
ENSG00000252827.1	70.2124	-0.957753	0.251373	-3.81009	0.000138918	0.00244806	yes	down	RN7SKP11	misc_RNA
ENSG00000140525.19	7620.27	-0.447198	0.117393	-3.80941	0.000139301	0.00245302	yes	down	FANCI	protein_coding
ENSG00000112984.12	6916.24	-0.506999	0.133156	-3.80754	0.000140355	0.0024698	yes	down	KIF20A	protein_coding
ENSG00000223764.2	224.68	0.720393	0.189217	3.80723	0.000140533	0.00247115	yes	up	LINC02593	lncRNA
ENSG00000186205.13	538.722	0.566667	0.149107	3.8004	0.000144465	0.00253846	yes	up	MTARC1	protein_coding
ENSG00000215547.1	80.8282	1.05483	0.277576	3.80014	0.000144616	0.00253928	yes	up	DEFB115	protein_coding
ENSG00000111602.12	6072.74	-0.466366	0.122972	-3.79245	0.000149171	0.00261549	yes	down	TIMELESS	protein_coding
ENSG00000239521.9	567.942	0.580098	0.152959	3.79252	0.000149128	0.00261549	yes	up	CASTOR3	transcribed_unprocessed_pseudogene
ENSG00000101096.20	810.849	-0.561831	0.148202	-3.79097	0.00015006	0.002626	yes	down	NFATC2	protein_coding
ENSG00000097046.13	2733.22	-0.560731	0.147915	-3.79089	0.000150107	0.002626	yes	down	CDC7	protein_coding
ENSG00000181804.15	278.533	0.680967	0.17964	3.79074	0.000150202	0.002626	yes	up	SLC9A9	protein_coding
ENSG00000250920.3	254.523	0.782762	0.206483	3.79092	0.000150091	0.002626	yes	up	AC105460.1	lncRNA
ENSG00000100983.12	2475.36	-0.509652	0.134463	-3.79029	0.000150472	0.00262884	yes	down	GSS	protein_coding
ENSG00000111664.11	806.129	-0.620188	0.16368	-3.78902	0.000151244	0.00264043	yes	down	GNB3	protein_coding
ENSG00000118971.9	74469.2	0.469994	0.124063	3.78834	0.000151658	0.00264576	yes	up	CCND2	protein_coding
ENSG00000128965.13	179.698	0.740473	0.195537	3.78687	0.000152557	0.00265954	yes	up	CHAC1	protein_coding
ENSG00000050344.9	250.773	-0.661722	0.174767	-3.7863	0.000152907	0.00266293	yes	down	NFE2L3	protein_coding
ENSG00000144395.18	836.967	-0.636417	0.168089	-3.7862	0.000152971	0.00266293	yes	down	CCDC150	protein_coding
ENSG00000078687.17	1917.31	0.460407	0.121626	3.78544	0.000153439	0.00266918	yes	up	TNRC6C	protein_coding
ENSG00000163320.12	5900.72	-0.549491	0.145268	-3.78259	0.000155202	0.00269793	yes	down	CGGBP1	protein_coding
ENSG00000180233.11	428.416	0.585536	0.154836	3.78166	0.000155787	0.00270615	yes	up	ZNRF2	protein_coding
ENSG00000232155.1	48.8334	1.09073	0.288615	3.77919	0.000157342	0.00273122	yes	up	AC244090.1	processed_pseudogene
ENSG00000133119.13	2244.08	-0.538909	0.142618	-3.7787	0.000157651	0.00273251	yes	down	RFC3	protein_coding
ENSG00000144642.22	2345.47	0.57409	0.151934	3.77854	0.000157753	0.00273251	yes	up	RBMS3	protein_coding
ENSG00000174844.14	94.2508	0.955485	0.252866	3.77862	0.0001577	0.00273251	yes	up	DNAH12	protein_coding
ENSG00000143891.17	93.7554	-0.886231	0.23464	-3.77699	0.000158738	0.00274712	yes	down	GALM	protein_coding
ENSG00000170381.14	924.544	-0.620426	0.16427	-3.77685	0.000158822	0.00274712	yes	down	SEMA3E	protein_coding
ENSG00000158731.2	215.931	0.763963	0.202371	3.77506	0.000159968	0.00276497	yes	up	OR10J6P	unprocessed_pseudogene
ENSG00000205420.11	24.9839	-1.11304	0.294908	-3.7742	0.000160519	0.00277255	yes	down	KRT6A	protein_coding
ENSG00000140961.14	1078.98	0.5912	0.156674	3.77345	0.000161005	0.00277896	yes	up	OSGIN1	protein_coding
ENSG00000213676.13	2381.17	0.513556	0.136107	3.77317	0.000161184	0.00278009	yes	up	ATF6B	protein_coding
ENSG00000151640.13	1826.56	0.616614	0.16346	3.77227	0.000161772	0.00278825	yes	up	DPYSL4	protein_coding
ENSG00000181789.14	8582.85	0.465063	0.123313	3.77139	0.00016234	0.00279409	yes	up	COPG1	protein_coding
ENSG00000136878.14	1320.04	0.570907	0.151377	3.77143	0.000162314	0.00279409	yes	up	USP20	protein_coding
ENSG00000171105.14	2215.96	0.540507	0.143434	3.76833	0.000164344	0.00282458	yes	up	INSR	protein_coding
ENSG00000186481.16	1740.21	0.558928	0.14832	3.76839	0.000164303	0.00282458	yes	up	ANKRD20A5P	transcribed_unprocessed_pseudogene
ENSG00000270429.1	31.1961	-1.15095	0.30547	-3.76779	0.000164699	0.00282869	yes	down	KNOP1P2	processed_pseudogene
ENSG00000101493.11	8132.99	0.504949	0.134034	3.76731	0.000165018	0.00283218	yes	up	ZNF516	protein_coding
ENSG00000146648.19	4298.01	-0.631607	0.167676	-3.76683	0.000165332	0.00283382	yes	down	EGFR	protein_coding
ENSG00000155085.15	493.897	0.675972	0.179455	3.76681	0.000165347	0.00283382	yes	up	AK9	protein_coding
ENSG00000206195.11	11779.8	0.427311	0.113487	3.76529	0.000166355	0.0028491	yes	up	DUXAP8	lncRNA
ENSG00000240891.8	3470.99	0.458303	0.121785	3.76321	0.000167746	0.0028709	yes	up	PLCXD2	protein_coding
ENSG00000187091.14	1340.85	0.533532	0.141795	3.7627	0.000168092	0.0028748	yes	up	PLCD1	protein_coding
ENSG00000070269.14	2244.7	0.473332	0.125805	3.76242	0.000168276	0.00287593	yes	up	TMEM260	protein_coding
ENSG00000114423.23	1043.68	0.508663	0.135236	3.76131	0.000169029	0.00288677	yes	up	CBLB	protein_coding
ENSG00000276234.5	854.134	-0.598042	0.159014	-3.76094	0.000169279	0.00288901	yes	down	TADA2A	protein_coding
ENSG00000123473.16	5565.32	-0.477184	0.126932	-3.75938	0.000170337	0.00290503	yes	down	STIL	protein_coding
ENSG00000100395.15	1678.63	0.489729	0.130329	3.75764	0.000171525	0.00292324	yes	up	L3MBTL2	protein_coding
ENSG00000254639.1	33.3972	-1.13283	0.301494	-3.75738	0.000171705	0.00292426	yes	down	AC116021.1	lncRNA
ENSG00000101361.17	9203.43	-0.509516	0.135642	-3.75634	0.000172418	0.00293436	yes	down	NOP56	protein_coding
ENSG00000174792.11	313.78	0.847937	0.225843	3.75454	0.000173659	0.00295341	yes	up	ODAPH	protein_coding
ENSG00000186469.8	33.896	-1.12409	0.299447	-3.75389	0.000174112	0.00295699	yes	down	GNG2	protein_coding
ENSG00000158270.12	89.2428	-0.895734	0.238613	-3.75392	0.000174088	0.00295699	yes	down	COLEC12	protein_coding
ENSG00000188385.12	348.192	0.644394	0.171711	3.75279	0.000174881	0.00296798	yes	up	JAKMIP3	protein_coding
ENSG00000105607.13	740.943	0.568867	0.151709	3.74973	0.000177025	0.00300227	yes	up	GCDH	protein_coding
ENSG00000142731.11	3059.32	-0.541667	0.144468	-3.74938	0.000177271	0.0030039	yes	down	PLK4	protein_coding
ENSG00000173801.17	1212.93	0.527299	0.140641	3.74925	0.000177367	0.0030039	yes	up	JUP	protein_coding
ENSG00000099949.21	908.667	0.519893	0.138673	3.74905	0.000177507	0.00300417	yes	up	LZTR1	protein_coding
ENSG00000162415.7	160.968	0.820572	0.219	3.74691	0.000179027	0.00302593	yes	up	ZSWIM5	protein_coding
ENSG00000102409.10	351.312	0.834862	0.222815	3.74689	0.000179041	0.00302593	yes	up	BEX4	protein_coding
ENSG00000122550.18	1534.12	0.511503	0.136542	3.74613	0.000179582	0.00303297	yes	up	KLHL7	protein_coding
ENSG00000172006.12	413.996	0.601758	0.160642	3.74595	0.000179713	0.00303308	yes	up	ZNF554	protein_coding
ENSG00000123360.12	26.9038	-1.14345	0.305631	-3.74128	0.000183088	0.00308236	yes	down	PDE1B	protein_coding
ENSG00000030419.16	896.524	0.523128	0.139815	3.74157	0.000182874	0.00308236	yes	up	IKZF2	protein_coding
ENSG00000099338.23	417.031	0.700807	0.187312	3.74139	0.000183004	0.00308236	yes	up	CATSPERG	protein_coding
ENSG00000079150.18	748.305	0.732444	0.195777	3.74121	0.000183139	0.00308236	yes	up	FKBP7	protein_coding
ENSG00000118508.5	2057.95	0.564443	0.150901	3.74049	0.000183659	0.00308897	yes	up	RAB32	protein_coding
ENSG00000112902.12	69.5813	-1.03012	0.275422	-3.74015	0.000183909	0.00309104	yes	down	SEMA5A	protein_coding
ENSG00000118777.12	67.1771	-0.980675	0.262444	-3.73671	0.000186447	0.0031294	yes	down	ABCG2	protein_coding
ENSG00000124762.14	15746.4	0.487313	0.130413	3.7367	0.000186448	0.0031294	yes	up	CDKN1A	protein_coding
ENSG00000221926.13	1268.54	0.534272	0.143023	3.73558	0.000187286	0.0031413	yes	up	TRIM16	protein_coding
ENSG00000103507.14	2325.5	0.489171	0.131025	3.7334	0.00018891	0.00316636	yes	up	BCKDK	protein_coding
ENSG00000273270.1	438.481	0.607703	0.16283	3.73213	0.000189865	0.00318017	yes	up	AC090114.2	lncRNA
ENSG00000224189.8	160.162	-0.762528	0.204413	-3.73032	0.000191236	0.00320093	yes	down	HAGLR	lncRNA
ENSG00000121413.13	1145.85	0.596725	0.160059	3.72817	0.000192876	0.00322618	yes	up	ZSCAN18	protein_coding
ENSG00000146966.13	311.646	-0.740991	0.198796	-3.72739	0.00019347	0.00323389	yes	down	DENND2A	protein_coding
ENSG00000110881.12	1259.48	-0.498425	0.133734	-3.72697	0.000193795	0.00323709	yes	down	ASIC1	protein_coding
ENSG00000153234.15	243.826	0.735607	0.197406	3.72636	0.000194264	0.00324271	yes	up	NR4A2	protein_coding
ENSG00000101335.10	4095.99	0.652379	0.175174	3.72417	0.000195956	0.0032687	yes	up	MYL9	protein_coding
ENSG00000163347.6	2662.04	-0.485639	0.130432	-3.7233	0.000196638	0.00327784	yes	down	CLDN1	protein_coding
ENSG00000159450.12	105.781	-0.9859	0.26485	-3.72249	0.000197271	0.00328614	yes	down	TCHH	protein_coding
ENSG00000264015.2	198.235	0.789701	0.212157	3.72225	0.000197453	0.00328692	yes	up	AC124254.2	lncRNA
ENSG00000051009.11	2285.55	0.507201	0.136292	3.72142	0.000198103	0.00329549	yes	up	FAM160A2	protein_coding
ENSG00000124116.19	82.4818	-0.959933	0.257977	-3.721	0.000198436	0.00329878	yes	down	WFDC3	protein_coding
ENSG00000172733.11	752.884	0.587782	0.158025	3.71955	0.00019958	0.00331554	yes	up	PURG	protein_coding
ENSG00000100055.21	19.3311	-1.15499	0.310546	-3.71921	0.000199845	0.00331767	yes	down	CYTH4	protein_coding
ENSG00000176444.19	1684.45	-0.581038	0.15629	-3.7177	0.000201049	0.00333538	yes	down	CLK2	protein_coding
ENSG00000118526.7	38.951	-1.06205	0.285688	-3.71752	0.000201189	0.00333544	yes	down	TCF21	protein_coding
ENSG00000112559.15	511.975	0.606654	0.163202	3.71719	0.000201452	0.00333752	yes	up	MDFI	protein_coding
ENSG00000135127.11	1916.63	0.522448	0.140563	3.71681	0.000201752	0.00334023	yes	up	BICDL1	protein_coding
ENSG00000047249.18	2615.31	0.46181	0.124302	3.71522	0.000203029	0.00335907	yes	up	ATP6V1H	protein_coding
ENSG00000186951.16	3549.45	0.461812	0.124326	3.71453	0.000203582	0.00336595	yes	up	PPARA	protein_coding
ENSG00000165757.9	2311.85	0.50919	0.137128	3.71324	0.000204625	0.00338089	yes	up	JCAD	protein_coding
ENSG00000172296.13	76.9431	-0.971795	0.26173	-3.71296	0.000204845	0.00338224	yes	down	SPTLC3	protein_coding
ENSG00000117691.10	2289.73	0.504477	0.13588	3.71268	0.000205079	0.0033838	yes	up	NENF	protein_coding
ENSG00000130158.14	2965.87	0.557137	0.150234	3.70847	0.000208513	0.00343814	yes	up	DOCK6	protein_coding
ENSG00000186487.20	174.933	-0.717259	0.193454	-3.70766	0.000209187	0.00344691	yes	down	MYT1L	protein_coding
ENSG00000151948.12	157.303	0.780901	0.21073	3.70569	0.000210818	0.00347144	yes	up	GLT1D1	protein_coding
ENSG00000205593.12	247.559	0.71491	0.192964	3.70488	0.00021149	0.00348016	yes	up	DENND6B	protein_coding
ENSG00000102271.14	140.404	-0.842273	0.227418	-3.70364	0.000212529	0.00349018	yes	down	KLHL4	protein_coding
ENSG00000133466.14	536.047	-0.554234	0.149642	-3.70374	0.000212446	0.00349018	yes	down	C1QTNF6	protein_coding
ENSG00000112406.5	2786.64	0.542213	0.146388	3.70394	0.000212277	0.00349018	yes	up	HECA	protein_coding
ENSG00000122507.21	1095.05	0.537247	0.145076	3.70321	0.000212892	0.00349379	yes	up	BBS9	protein_coding
ENSG00000287593.1	390.709	0.71707	0.193685	3.70224	0.000213702	0.00350471	yes	up	AL022724.3	lncRNA
ENSG00000168334.9	1346.95	0.563945	0.152341	3.70187	0.000214018	0.00350753	yes	up	XIRP1	protein_coding
ENSG00000111907.21	343.934	0.773363	0.208922	3.70168	0.000214174	0.00350774	yes	up	TPD52L1	protein_coding
ENSG00000065413.20	802.841	-0.501651	0.135533	-3.70131	0.000214486	0.00350812	yes	down	ANKRD44	protein_coding
ENSG00000123739.11	1012.67	0.493173	0.133239	3.70141	0.000214402	0.00350812	yes	up	PLA2G12A	protein_coding
ENSG00000106266.11	7153.33	0.533576	0.144181	3.70073	0.000214976	0.00351142	yes	up	SNX8	protein_coding
ENSG00000159069.14	5169.48	0.588528	0.159027	3.70081	0.000214912	0.00351142	yes	up	FBXW5	protein_coding
ENSG00000119599.17	4031.31	0.469055	0.126771	3.70003	0.000215574	0.00351882	yes	up	DCAF4	protein_coding
ENSG00000149932.17	1520.88	0.525264	0.141975	3.6997	0.000215857	0.00352108	yes	up	TMEM219	protein_coding
ENSG00000136574.18	299.327	-0.610175	0.164954	-3.69907	0.000216395	0.00352516	yes	down	GATA4	protein_coding
ENSG00000139187.10	200.286	0.698215	0.188754	3.69906	0.000216396	0.00352516	yes	up	KLRG1	protein_coding
ENSG00000142961.15	761.691	0.525377	0.142046	3.69863	0.00021677	0.00352889	yes	up	MOB3C	protein_coding
ENSG00000117525.14	1234.62	-0.604736	0.163528	-3.69807	0.000217249	0.00353432	yes	down	F3	protein_coding
ENSG00000241697.5	46.5094	1.10811	0.299702	3.69738	0.000217833	0.00354146	yes	up	TMEFF1	protein_coding
ENSG00000167083.7	115.106	-0.8337	0.225631	-3.69497	0.000219916	0.00357294	yes	down	GNGT2	protein_coding
ENSG00000286860.1	23.3008	-1.14402	0.309774	-3.69306	0.000221569	0.00359739	yes	down	AC093840.2	lncRNA
ENSG00000105270.15	2662.35	0.684952	0.185493	3.69261	0.000221967	0.00360145	yes	up	CLIP3	protein_coding
ENSG00000173153.17	2327.32	0.651369	0.176417	3.69221	0.000222312	0.00360465	yes	up	ESRRA	protein_coding
ENSG00000015133.19	22.3747	-1.13603	0.307812	-3.69065	0.000223681	0.00362217	yes	down	CCDC88C	protein_coding
ENSG00000104140.7	60.7612	-0.974265	0.263983	-3.69064	0.00022369	0.00362217	yes	down	RHOV	protein_coding
ENSG00000279302.3	72.7589	0.97506	0.264352	3.68849	0.000225592	0.00365054	yes	up	AC013643.3	TEC
ENSG00000091651.9	1733.21	-0.533904	0.144784	-3.68759	0.000226387	0.00365969	yes	down	ORC6	protein_coding
ENSG00000126351.13	1817.04	0.535159	0.145128	3.68751	0.000226458	0.00365969	yes	up	THRA	protein_coding
ENSG00000104324.16	387.253	0.588857	0.159708	3.68708	0.000226838	0.00366341	yes	up	CPQ	protein_coding
ENSG00000155016.18	255.751	0.688803	0.186896	3.6855	0.000228258	0.0036839	yes	up	CYP2U1	protein_coding
ENSG00000203812.2	112.961	-1.03438	0.280769	-3.68409	0.000229519	0.0037018	yes	down	H2AC18	protein_coding
ENSG00000169715.15	7214.34	-0.556985	0.15123	-3.68303	0.000230475	0.00371389	yes	down	MT1E	protein_coding
ENSG00000146700.9	5336.28	0.499106	0.135519	3.68292	0.000230574	0.00371389	yes	up	SSC4D	protein_coding
ENSG00000139910.20	1008.79	0.515771	0.140051	3.68274	0.000230742	0.00371414	yes	up	NOVA1	protein_coding
ENSG00000225937.3	23.0106	-1.14352	0.310577	-3.68194	0.00023147	0.0037234	yes	down	PCA3	lncRNA
ENSG00000146085.8	3071.08	0.448955	0.12202	3.67937	0.000233815	0.00375444	yes	up	MMUT	protein_coding
ENSG00000248583.1	864.185	0.529237	0.143841	3.67931	0.000233862	0.00375444	yes	up	AC119751.3	unprocessed_pseudogene
ENSG00000127415.13	344.814	0.750978	0.204094	3.67957	0.000233626	0.00375444	yes	up	IDUA	protein_coding
ENSG00000137707.13	229.213	-0.716908	0.194866	-3.67897	0.000234175	0.00375698	yes	down	BTG4	protein_coding
ENSG00000235106.10	2354	0.529342	0.143905	3.67842	0.000234683	0.00376266	yes	up	BRD3OS	protein_coding
ENSG00000175471.19	384.087	-0.609914	0.165884	-3.67675	0.000236224	0.00378487	yes	down	MCTP1	protein_coding
ENSG00000184613.11	1089.14	-0.521316	0.141852	-3.67507	0.000237786	0.00380739	yes	down	NELL2	protein_coding
ENSG00000278730.1	1472.06	0.573514	0.156078	3.67454	0.000238275	0.00381255	yes	up	AC005332.6	lncRNA
ENSG00000206052.11	178.051	0.777902	0.211709	3.67439	0.000238421	0.00381255	yes	up	DOK6	protein_coding
ENSG00000175764.14	164.016	0.788757	0.214693	3.67388	0.000238893	0.00381759	yes	up	TTLL11	protein_coding
ENSG00000136378.15	40.7677	-1.08023	0.294234	-3.67132	0.000241303	0.00385261	yes	down	ADAMTS7	protein_coding
ENSG00000148158.17	2128.79	0.473245	0.128907	3.67121	0.000241401	0.00385261	yes	up	SNX30	protein_coding
ENSG00000254618.1	195.408	-0.70141	0.191076	-3.67085	0.000241746	0.00385558	yes	down	TMED10P1	processed_pseudogene
ENSG00000265298.1	301.09	0.725029	0.197615	3.6689	0.000243595	0.00388254	yes	up	AC132812.1	unprocessed_pseudogene
ENSG00000147166.11	296.533	-0.721442	0.196654	-3.66859	0.000243896	0.00388479	yes	down	ITGB1BP2	protein_coding
ENSG00000164970.15	2186.24	0.450379	0.122782	3.66813	0.000244335	0.00388718	yes	up	FAM219A	protein_coding
ENSG00000064666.15	7769.8	0.456091	0.124346	3.66793	0.000244525	0.00388718	yes	up	CNN2	protein_coding
ENSG00000049323.16	1675.21	0.467834	0.127547	3.66794	0.000244517	0.00388718	yes	up	LTBP1	protein_coding
ENSG00000187323.12	36.8704	-1.08961	0.297131	-3.66709	0.000245325	0.00389735	yes	down	DCC	protein_coding
ENSG00000087111.21	5603.56	0.496562	0.135435	3.66641	0.000245978	0.00390518	yes	up	PIGS	protein_coding
ENSG00000185000.12	3720.03	0.563121	0.153636	3.66529	0.000247056	0.00391975	yes	up	DGAT1	protein_coding
ENSG00000169760.17	566.752	0.630502	0.172051	3.66463	0.000247694	0.00392731	yes	up	NLGN1	protein_coding
ENSG00000180385.8	437.034	-0.577295	0.157552	-3.66417	0.000248146	0.00393191	yes	down	EMC3-AS1	transcribed_unprocessed_pseudogene
ENSG00000165802.23	4825.34	0.517276	0.141189	3.66371	0.000248586	0.00393633	yes	up	NSMF	protein_coding
ENSG00000122335.17	1286.99	0.489183	0.133554	3.66282	0.000249456	0.00394753	yes	up	SERAC1	protein_coding
ENSG00000099954.18	3205.01	0.438916	0.119842	3.66247	0.000249792	0.00395029	yes	up	CECR2	protein_coding
ENSG00000235257.9	208.314	-0.711283	0.194246	-3.66176	0.000250488	0.00395872	yes	down	ITGA9-AS1	lncRNA
ENSG00000111670.16	3815.49	0.450333	0.122995	3.66139	0.000250848	0.00396183	yes	up	GNPTAB	protein_coding
ENSG00000225190.11	2841.79	0.496385	0.135616	3.66023	0.000251992	0.00397732	yes	up	PLEKHM1	protein_coding
ENSG00000088325.16	14953.1	-0.51563	0.140901	-3.65952	0.000252693	0.00398323	yes	down	TPX2	protein_coding
ENSG00000056998.20	676.707	0.533364	0.145743	3.65961	0.000252602	0.00398323	yes	up	GYG2	protein_coding
ENSG00000259485.2	125.009	0.878122	0.240053	3.65803	0.000254159	0.00400375	yes	up	LINC02253	lncRNA
ENSG00000253842.2	42.3949	1.10102	0.301012	3.65771	0.000254477	0.00400616	yes	up	AP003472.2	lncRNA
ENSG00000131669.10	1842.87	0.516385	0.141216	3.65669	0.000255494	0.00401749	yes	up	NINJ1	protein_coding
ENSG00000116574.6	325.223	0.670036	0.183237	3.65666	0.000255526	0.00401749	yes	up	RHOU	protein_coding
ENSG00000259867.6	1031.03	0.576998	0.157803	3.65645	0.000255736	0.00401819	yes	up	AC105411.1	lncRNA
ENSG00000068383.19	1711.52	0.52897	0.144693	3.65581	0.000256373	0.00402301	yes	up	INPP5A	protein_coding
ENSG00000149654.11	62.2641	0.991055	0.271087	3.65586	0.000256321	0.00402301	yes	up	CDH22	protein_coding
ENSG00000007520.4	1673.73	0.522791	0.143087	3.65365	0.000258537	0.0040539	yes	up	TSR3	protein_coding
ENSG00000277200.1	470.772	0.618688	0.16934	3.65352	0.000258674	0.0040539	yes	up	AC005696.4	lncRNA
ENSG00000162076.13	602.409	0.533766	0.146111	3.65316	0.000259031	0.00405687	yes	up	FLYWCH2	protein_coding
ENSG00000147231.14	580.938	0.575829	0.15767	3.6521	0.0002601	0.004071	yes	up	RADX	protein_coding
ENSG00000266401.2	1348.75	0.6357	0.174084	3.65168	0.000260532	0.00407514	yes	up	AP002478.1	lncRNA
ENSG00000171450.6	139.186	0.790568	0.216515	3.65133	0.000260884	0.00407802	yes	up	CDK5R2	protein_coding
ENSG00000149294.17	3762.41	-0.456707	0.125097	-3.65083	0.000261393	0.00408337	yes	down	NCAM1	protein_coding
ENSG00000167600.14	83.8265	-0.893394	0.245024	-3.64615	0.000266194	0.00415569	yes	down	CYP2S1	protein_coding
ENSG00000155970.12	237.194	-0.721866	0.198075	-3.64441	0.000268005	0.00418129	yes	down	MICU3	protein_coding
ENSG00000149177.13	4646.11	0.432183	0.118669	3.64192	0.000270617	0.00421934	yes	up	PTPRJ	protein_coding
ENSG00000174125.8	66.3599	-0.957086	0.262863	-3.64101	0.000271573	0.00423154	yes	down	TLR1	protein_coding
ENSG00000259877.2	478.094	0.575955	0.158204	3.64058	0.000272026	0.00423588	yes	up	AC009113.1	lncRNA
ENSG00000007392.17	2703.97	-0.451405	0.124044	-3.63907	0.000273622	0.00425566	yes	down	LUC7L	protein_coding
ENSG00000140564.12	7493.17	0.449348	0.12348	3.63903	0.000273667	0.00425566	yes	up	FURIN	protein_coding
ENSG00000077585.14	1320.56	0.525069	0.144294	3.63889	0.00027382	0.00425566	yes	up	GPR137B	protein_coding
ENSG00000100060.18	187.648	-0.744141	0.204512	-3.63862	0.000274099	0.00425728	yes	down	MFNG	protein_coding
ENSG00000081052.13	669.262	0.550574	0.151327	3.6383	0.000274445	0.00425993	yes	up	COL4A4	protein_coding
ENSG00000121236.21	1104.27	0.569645	0.156586	3.63791	0.000274857	0.00426362	yes	up	TRIM6	protein_coding
ENSG00000152092.16	614.324	-0.575209	0.158177	-3.6365	0.000276371	0.0042762	yes	down	ASTN1	protein_coding
ENSG00000161249.21	1585.95	-0.538946	0.148203	-3.63653	0.000276335	0.0042762	yes	down	DMKN	protein_coding
ENSG00000196358.11	771.35	0.518177	0.142486	3.63669	0.000276159	0.0042762	yes	up	NTNG2	protein_coding
ENSG00000116661.11	179.927	0.743514	0.204433	3.63695	0.000275882	0.0042762	yes	up	FBXO2	protein_coding
ENSG00000164402.14	7422.05	0.436204	0.120011	3.63471	0.000278293	0.00429775	yes	up	SEPTIN8	protein_coding
ENSG00000111962.8	752.599	0.573672	0.157829	3.63476	0.000278243	0.00429775	yes	up	UST	protein_coding
ENSG00000125388.20	203.443	0.691327	0.190198	3.63477	0.000278233	0.00429775	yes	up	GRK4	protein_coding
ENSG00000162618.15	89.9997	-0.864122	0.237833	-3.63332	0.000279802	0.00431831	yes	down	ADGRL4	protein_coding
ENSG00000111752.11	7488.92	0.44168	0.121598	3.6323	0.000280908	0.00433264	yes	up	PHC1	protein_coding
ENSG00000123689.6	29.6765	-1.09827	0.302382	-3.63206	0.000281169	0.00433392	yes	down	G0S2	protein_coding
ENSG00000142227.11	3796.8	-0.644796	0.177678	-3.62901	0.000284505	0.00438256	yes	down	EMP3	protein_coding
ENSG00000174684.7	1308.54	0.591278	0.16299	3.62769	0.000285969	0.00440234	yes	up	B4GAT1	protein_coding
ENSG00000133069.17	695.009	0.551274	0.151988	3.6271	0.000286623	0.00440962	yes	up	TMCC2	protein_coding
ENSG00000099256.19	160.138	-0.729883	0.201297	-3.62591	0.000287948	0.00442655	yes	down	PRTFDC1	protein_coding
ENSG00000229089.8	3628.57	-0.633235	0.174648	-3.62578	0.000288087	0.00442655	yes	down	ANKRD20A8P	transcribed_unprocessed_pseudogene
ENSG00000065717.15	1497.51	0.467518	0.128971	3.62498	0.00028898	0.00443747	yes	up	TLE2	protein_coding
ENSG00000183087.15	6838.12	0.618335	0.170592	3.62465	0.000289349	0.00444033	yes	up	GAS6	protein_coding
ENSG00000228995.1	79.1746	-0.899581	0.248243	-3.6238	0.000290308	0.00445224	yes	down	MTND1P9	processed_pseudogene
ENSG00000103241.7	771.854	-0.502468	0.138697	-3.62277	0.00029146	0.0044671	yes	down	FOXF1	protein_coding
ENSG00000125462.19	247.343	-0.692221	0.191255	-3.61936	0.000295331	0.00452358	yes	down	MIR9-1HG	lncRNA
ENSG00000137338.5	476.991	-0.582971	0.161094	-3.61883	0.000295932	0.00452426	yes	down	PGBD1	protein_coding
ENSG00000134363.12	1347.4	0.48147	0.13304	3.61897	0.000295776	0.00452426	yes	up	FST	protein_coding
ENSG00000183597.16	808.616	0.586037	0.161934	3.61898	0.000295768	0.00452426	yes	up	TANGO2	protein_coding
ENSG00000181896.12	728.862	0.524867	0.145048	3.61858	0.000296221	0.00452583	yes	up	ZNF101	protein_coding
ENSG00000119397.17	2336.44	-0.58967	0.162973	-3.6182	0.000296664	0.00452975	yes	down	CNTRL	protein_coding
ENSG00000103111.15	4826.92	0.437861	0.12103	3.61778	0.000297143	0.00453422	yes	up	MON1B	protein_coding
ENSG00000160948.14	3480.18	0.512652	0.141742	3.61679	0.000298273	0.00454862	yes	up	VPS28	protein_coding
ENSG00000089041.17	26.0219	-1.12203	0.310286	-3.6161	0.000299073	0.00455797	yes	down	P2RX7	protein_coding
ENSG00000143816.8	278.591	0.785687	0.217284	3.61594	0.000299261	0.00455797	yes	up	WNT9A	protein_coding
ENSG00000006715.16	4323.19	0.465401	0.128731	3.6153	0.000300001	0.00456639	yes	up	VPS41	protein_coding
ENSG00000103160.12	4315.25	0.454194	0.125644	3.61493	0.000300431	0.00457008	yes	up	HSDL1	protein_coding
ENSG00000168785.8	4526.86	0.453864	0.125691	3.61094	0.000305093	0.0046381	yes	up	TSPAN5	protein_coding
ENSG00000198915.12	2258.89	0.485585	0.134554	3.60884	0.000307565	0.00467277	yes	up	RASGEF1A	protein_coding
ENSG00000183060.15	1229.63	0.487384	0.135095	3.60772	0.000308894	0.00469003	yes	up	LYSMD4	protein_coding
ENSG00000124839.13	106.369	0.826978	0.229249	3.60733	0.000309359	0.00469415	yes	up	RAB17	protein_coding
ENSG00000255874.2	37.0075	-1.05015	0.291139	-3.60705	0.0003097	0.0046964	yes	down	PRECSIT	lncRNA
ENSG00000172986.13	1780.52	0.477574	0.132465	3.60529	0.000311807	0.00472542	yes	up	GXYLT2	protein_coding
ENSG00000138347.16	57.054	-0.975197	0.27058	-3.6041	0.00031324	0.00474419	yes	down	MYPN	protein_coding
ENSG00000095066.12	869.164	0.518009	0.143777	3.60288	0.000314715	0.00476356	yes	up	HOOK2	protein_coding
ENSG00000179632.10	7522.84	0.460952	0.128171	3.59639	0.000322667	0.00487785	yes	up	MAF1	protein_coding
ENSG00000132376.20	1433.5	0.498701	0.138662	3.59653	0.000322492	0.00487785	yes	up	INPP5K	protein_coding
ENSG00000104805.16	5229.5	0.469478	0.130555	3.59602	0.000323117	0.00488163	yes	up	NUCB1	protein_coding
ENSG00000198892.7	542.545	0.546965	0.152118	3.59565	0.000323581	0.00488561	yes	up	SHISA4	protein_coding
ENSG00000177076.6	721.307	0.559763	0.155709	3.59493	0.000324484	0.00489621	yes	up	ACER2	protein_coding
ENSG00000116668.13	758.35	0.575177	0.160078	3.59311	0.000326756	0.00492745	yes	up	SWT1	protein_coding
ENSG00000117643.14	221.956	0.683187	0.19031	3.58986	0.000330852	0.00498611	yes	up	MAN1C1	protein_coding
ENSG00000271798.1	78.7001	-0.906568	0.252718	-3.58727	0.000334157	0.00503282	yes	down	SNORA51	snoRNA
ENSG00000171365.17	2489.05	0.472171	0.131637	3.58691	0.000334614	0.00503658	yes	up	CLCN5	protein_coding
ENSG00000091140.14	4609.34	-0.513028	0.14306	-3.58611	0.000335651	0.00504595	yes	down	DLD	protein_coding
ENSG00000168685.15	5125.22	0.462505	0.128968	3.5862	0.000335529	0.00504595	yes	up	IL7R	protein_coding
ENSG00000136159.4	1356.49	-0.578771	0.161409	-3.58574	0.000336129	0.00504691	yes	down	NUDT15	protein_coding
ENSG00000111186.13	1267.48	0.635743	0.177292	3.58584	0.00033599	0.00504691	yes	up	WNT5B	protein_coding
ENSG00000137834.15	393.407	0.721681	0.201282	3.58542	0.000336531	0.00504982	yes	up	SMAD6	protein_coding
ENSG00000013306.16	8061.6	0.474183	0.132332	3.58329	0.000339289	0.00508809	yes	up	SLC25A39	protein_coding
ENSG00000233058.2	91.2735	-0.85561	0.238841	-3.58234	0.000340528	0.00510351	yes	down	LINC00884	lncRNA
ENSG00000235374.2	126.297	0.83685	0.233706	3.58078	0.000342564	0.00513088	yes	up	SSR4P1	transcribed_processed_pseudogene
ENSG00000125966.10	4028.21	0.558238	0.155993	3.5786	0.000345439	0.00517076	yes	up	MMP24	protein_coding
ENSG00000091622.16	745.359	0.558431	0.156072	3.57804	0.000346186	0.00517876	yes	up	PITPNM3	protein_coding
ENSG00000126456.16	1652.48	0.462303	0.129236	3.57721	0.000347288	0.00519205	yes	up	IRF3	protein_coding
ENSG00000215440.12	252.005	0.673714	0.188374	3.57647	0.000348268	0.00520351	yes	up	NPEPL1	protein_coding
ENSG00000183317.17	683.113	0.610392	0.170734	3.5751	0.00035009	0.00522753	yes	up	EPHA10	protein_coding
ENSG00000184809.13	33.4316	-1.04711	0.29294	-3.57447	0.000350932	0.00523688	yes	down	B3GALT5-AS1	lncRNA
ENSG00000143552.9	361.401	-0.625829	0.175105	-3.57403	0.000351535	0.00523946	yes	down	NUP210L	protein_coding
ENSG00000092010.15	5167.33	0.460712	0.128904	3.57407	0.000351477	0.00523946	yes	up	PSME1	protein_coding
ENSG00000270629.6	990.723	-0.495629	0.1387	-3.57339	0.00035239	0.00524579	yes	down	NBPF14	protein_coding
ENSG00000182473.22	8980.32	0.432329	0.120984	3.57345	0.000352309	0.00524579	yes	up	EXOC7	protein_coding
ENSG00000118707.11	1709.78	0.467306	0.130793	3.57286	0.000353108	0.00525326	yes	up	TGIF2	protein_coding
ENSG00000251359.4	185.371	0.705817	0.197622	3.57155	0.000354876	0.00527634	yes	up	WWC2-AS2	lncRNA
ENSG00000126522.17	945.612	0.483263	0.135418	3.56869	0.000358777	0.00532818	yes	up	ASL	protein_coding
ENSG00000160282.14	229.78	0.697595	0.195479	3.56864	0.000358839	0.00532818	yes	up	FTCD	protein_coding
ENSG00000147647.13	24.575	1.10135	0.308629	3.56851	0.000359019	0.00532818	yes	up	DPYS	protein_coding
ENSG00000167306.20	2188.83	0.43108	0.120815	3.56811	0.000359561	0.00533297	yes	up	MYO5B	protein_coding
ENSG00000223564.1	1390.14	-0.45726	0.12816	-3.56788	0.000359883	0.00533451	yes	down	CYP4F32P	unprocessed_pseudogene
ENSG00000108861.9	12034.4	0.459542	0.128815	3.56746	0.000360457	0.00533976	yes	up	DUSP3	protein_coding
ENSG00000196700.9	1382.43	0.477648	0.133925	3.56653	0.000361737	0.00535547	yes	up	ZNF512B	protein_coding
ENSG00000135925.9	446.381	0.624133	0.175046	3.56554	0.000363102	0.00537067	yes	up	WNT10A	protein_coding
ENSG00000182272.12	2197.43	0.646271	0.181258	3.56547	0.000363205	0.00537067	yes	up	B4GALNT4	protein_coding
ENSG00000232310.8	393.422	-0.548816	0.153969	-3.56445	0.000364616	0.005385	yes	down	AL078590.2	lncRNA
ENSG00000092051.17	2589.81	-0.454753	0.127576	-3.56457	0.000364447	0.005385	yes	down	JPH4	protein_coding
ENSG00000154832.15	2582.45	0.469215	0.131672	3.5635	0.000365943	0.00540132	yes	up	CXXC1	protein_coding
ENSG00000283828.1	341.315	0.662527	0.186004	3.56189	0.000368191	0.00543121	yes	up	AL137002.2	lncRNA
ENSG00000176208.9	4876.52	-0.482613	0.135523	-3.56111	0.000369296	0.00544421	yes	down	ATAD5	protein_coding
ENSG00000179841.8	1401.63	-0.529004	0.148603	-3.55985	0.000371062	0.00546694	yes	down	AKAP5	protein_coding
ENSG00000135916.16	2980.08	0.477701	0.134379	3.55488	0.000378145	0.00556792	yes	up	ITM2C	protein_coding
ENSG00000066926.12	1849.08	0.501796	0.141201	3.55376	0.000379759	0.00558831	yes	up	FECH	protein_coding
ENSG00000198431.16	23750.5	0.534605	0.150506	3.55205	0.000382243	0.00562147	yes	up	TXNRD1	protein_coding
ENSG00000135506.16	7045.45	0.4434	0.124868	3.55096	0.000383835	0.00564147	yes	up	OS9	protein_coding
ENSG00000174903.16	3919.63	0.447525	0.126081	3.54952	0.000385939	0.00566897	yes	up	RAB1B	protein_coding
ENSG00000133243.10	1914.88	0.561344	0.15818	3.54877	0.000387034	0.00568163	yes	up	BTBD2	protein_coding
ENSG00000157353.17	1505.26	0.621883	0.175333	3.54686	0.00038985	0.00571953	yes	up	FCSK	protein_coding
ENSG00000027001.10	1172.8	0.508166	0.143284	3.54656	0.000390295	0.0057226	yes	up	MIPEP	protein_coding
ENSG00000162413.16	1782.58	0.631847	0.178197	3.54579	0.00039144	0.00573594	yes	up	KLHL21	protein_coding
ENSG00000228288.7	84.7535	1.01231	0.28554	3.54523	0.000392278	0.00574476	yes	up	PCAT6	lncRNA
ENSG00000197119.13	924.391	0.591337	0.166851	3.5441	0.000393961	0.00576593	yes	up	SLC25A29	protein_coding
ENSG00000111684.11	2678.72	0.467594	0.13195	3.54372	0.000394525	0.00577072	yes	up	LPCAT3	protein_coding
ENSG00000066279.18	13714.4	-0.499313	0.140952	-3.54243	0.000396455	0.00579548	yes	down	ASPM	protein_coding
ENSG00000156973.14	307.372	0.616759	0.174134	3.54187	0.000397302	0.00580438	yes	up	PDE6D	protein_coding
ENSG00000054654.19	20060.7	-0.512612	0.144743	-3.54153	0.000397809	0.00580829	yes	down	SYNE2	protein_coding
ENSG00000131373.15	1130.81	0.452994	0.127974	3.53975	0.00040051	0.00584423	yes	up	HACL1	protein_coding
ENSG00000153253.19	22.6875	-1.08812	0.307533	-3.53824	0.00040281	0.00587427	yes	down	SCN3A	protein_coding
ENSG00000010626.15	1900.57	0.49088	0.138781	3.53708	0.000404578	0.00589653	yes	up	LRRC23	protein_coding
ENSG00000233143.2	57.1946	-0.92988	0.262971	-3.53606	0.000406141	0.00591577	yes	down	DIRC3-AS1	lncRNA
ENSG00000143199.18	174.26	0.705294	0.199489	3.5355	0.000406999	0.00592472	yes	up	ADCY10	protein_coding
ENSG00000148835.11	1036.13	-0.556253	0.157443	-3.53305	0.000410797	0.00597643	yes	down	TAF5	protein_coding
ENSG00000246763.7	136.13	-0.791933	0.224181	-3.53255	0.000411565	0.00598404	yes	down	RGMB-AS1	lncRNA
ENSG00000106560.11	23.4466	-1.08686	0.307724	-3.53195	0.000412514	0.00599425	yes	down	GIMAP2	protein_coding
ENSG00000099797.15	2332.09	-0.549612	0.155631	-3.5315	0.000413206	0.00600055	yes	down	TECR	protein_coding
ENSG00000051341.14	5223.68	-0.461328	0.130638	-3.53135	0.00041344	0.00600055	yes	down	POLQ	protein_coding
ENSG00000137573.14	22.708	-1.09676	0.31066	-3.53043	0.000414892	0.00601803	yes	down	SULF1	protein_coding
ENSG00000123219.13	1823.76	-0.508296	0.144114	-3.52705	0.000420216	0.00608439	yes	down	CENPK	protein_coding
ENSG00000196923.14	6568.08	0.418147	0.118552	3.52713	0.000420093	0.00608439	yes	up	PDLIM7	protein_coding
ENSG00000184986.11	154.882	0.813947	0.230762	3.52722	0.000419948	0.00608439	yes	up	TMEM121	protein_coding
ENSG00000090487.11	5240.64	0.45533	0.129122	3.52637	0.000421302	0.00608678	yes	up	SPG21	protein_coding
ENSG00000137449.17	858.776	0.535125	0.151749	3.52639	0.000421266	0.00608678	yes	up	CPEB2	protein_coding
ENSG00000174292.12	750.178	0.560986	0.159085	3.52632	0.000421381	0.00608678	yes	up	TNK1	protein_coding
ENSG00000223883.2	86.1867	0.872521	0.247403	3.52672	0.000420736	0.00608678	yes	up	LINC01707	lncRNA
ENSG00000186493.13	79.0686	-0.936656	0.265631	-3.52616	0.000421639	0.00608689	yes	down	C5orf38	protein_coding
ENSG00000171992.13	13158.4	0.440989	0.125073	3.52586	0.000422108	0.00609006	yes	up	SYNPO	protein_coding
ENSG00000198455.4	8430.72	0.413419	0.117283	3.52498	0.00042351	0.00610666	yes	up	ZXDB	protein_coding
ENSG00000278918.1	133.853	0.798305	0.226578	3.52331	0.000426197	0.00614177	yes	up	AC080112.3	TEC
ENSG00000160695.15	1319.38	0.462544	0.131302	3.52274	0.000427103	0.00615119	yes	up	VPS11	protein_coding
ENSG00000113810.16	19327.6	-0.65434	0.185814	-3.52147	0.000429158	0.00617714	yes	down	SMC4	protein_coding
ENSG00000101220.18	2751.03	0.567073	0.161053	3.52104	0.000429863	0.00618363	yes	up	C20orf27	protein_coding
ENSG00000157216.15	1878.02	-0.621146	0.176465	-3.51993	0.000431661	0.00620583	yes	down	SSBP3	protein_coding
ENSG00000132164.10	429.504	-0.542369	0.154185	-3.51765	0.000435389	0.00625204	yes	down	SLC6A11	protein_coding
ENSG00000241336.2	25.2871	1.0903	0.309949	3.51766	0.00043537	0.00625204	yes	up	LINC01487	lncRNA
ENSG00000068137.15	1079.94	0.547499	0.155719	3.51593	0.000438213	0.00628888	yes	up	PLEKHH3	protein_coding
ENSG00000103196.12	143.551	-0.785108	0.22336	-3.515	0.000439761	0.00630739	yes	down	CRISPLD2	protein_coding
ENSG00000106617.15	546.779	-0.565584	0.160993	-3.51311	0.0004429	0.00634866	yes	down	PRKAG2	protein_coding
ENSG00000189001.11	23.7085	-1.07874	0.307147	-3.51214	0.000444517	0.0063681	yes	down	SBSN	protein_coding
ENSG00000198720.13	2543.51	0.435154	0.123949	3.51076	0.00044683	0.00639747	yes	up	ANKRD13B	protein_coding
ENSG00000122543.11	18.3478	-1.09044	0.310727	-3.50932	0.000449259	0.00642311	yes	down	OCM	protein_coding
ENSG00000111846.19	250.3	-0.634075	0.180696	-3.50907	0.000449676	0.00642311	yes	down	GCNT2	protein_coding
ENSG00000168014.17	3959.75	0.408104	0.116296	3.50917	0.000449509	0.00642311	yes	up	C2CD3	protein_coding
ENSG00000188735.13	3750.99	0.505253	0.14397	3.50944	0.000449051	0.00642311	yes	up	TMEM120B	protein_coding
ENSG00000117308.15	3814.85	0.452448	0.128975	3.50803	0.00045144	0.00644453	yes	up	GALE	protein_coding
ENSG00000127423.11	569.83	-0.502092	0.143195	-3.50634	0.000454314	0.00648176	yes	down	AUNIP	protein_coding
ENSG00000143228.13	3452.18	-0.590295	0.168374	-3.50585	0.000455147	0.00648985	yes	down	NUF2	protein_coding
ENSG00000153404.14	1392.52	0.488192	0.139289	3.50489	0.00045679	0.00650565	yes	up	PLEKHG4B	protein_coding
ENSG00000147246.10	193.074	0.696022	0.198581	3.50497	0.000456654	0.00650565	yes	up	HTR2C	protein_coding
ENSG00000287865.1	91.6329	0.874978	0.249665	3.50461	0.000457273	0.00650872	yes	up	AC099552.5	lncRNA
ENSG00000033100.16	936.267	0.564082	0.160971	3.50425	0.000457894	0.00651375	yes	up	CHPF2	protein_coding
ENSG00000120896.13	1656.01	-0.564871	0.161206	-3.50404	0.000458259	0.00651514	yes	down	SORBS3	protein_coding
ENSG00000197457.10	1499.4	0.599531	0.171136	3.50324	0.00045964	0.00653096	yes	up	STMN3	protein_coding
ENSG00000172167.8	1758.55	-0.457707	0.130689	-3.50227	0.00046131	0.00655087	yes	down	MTBP	protein_coding
ENSG00000226887.8	625.192	-0.573057	0.163637	-3.50201	0.000461764	0.0065535	yes	down	ERVMER34-1	protein_coding
ENSG00000205413.8	1985.75	-0.596314	0.17029	-3.50176	0.000462198	0.00655584	yes	down	SAMD9	protein_coding
ENSG00000267199.1	570.533	-0.618845	0.176772	-3.50081	0.000463855	0.0065755	yes	down	AP001029.2	lncRNA
ENSG00000104055.16	19.4057	-1.08652	0.310503	-3.49922	0.000466629	0.00660778	yes	down	TGM5	protein_coding
ENSG00000250312.8	110.801	-0.770824	0.220286	-3.49919	0.000466674	0.00660778	yes	down	ZNF718	protein_coding
ENSG00000118762.8	3422.88	0.414854	0.118594	3.4981	0.00046859	0.00663106	yes	up	PKD2	protein_coding
ENSG00000176108.9	1272.44	0.472651	0.135141	3.49747	0.000469689	0.00664275	yes	up	CHMP6	protein_coding
ENSG00000147526.20	6481.14	-0.411436	0.117646	-3.49723	0.000470119	0.00664497	yes	down	TACC1	protein_coding
ENSG00000168062.10	149.098	-0.742176	0.212264	-3.49648	0.000471441	0.00665979	yes	down	BATF2	protein_coding
ENSG00000154217.15	932.386	0.50731	0.1451	3.49627	0.000471809	0.00666112	yes	up	PITPNC1	protein_coding
ENSG00000197989.14	1130.91	-0.525059	0.150223	-3.49519	0.00047373	0.00668049	yes	down	SNHG12	lncRNA
ENSG00000078070.13	1489.75	0.482249	0.137973	3.49523	0.000473646	0.00668049	yes	up	MCCC1	protein_coding
ENSG00000162688.17	6713.87	0.425312	0.121715	3.49434	0.000475239	0.0066979	yes	up	AGL	protein_coding
ENSG00000154914.17	1144.35	0.571217	0.163491	3.49387	0.000476066	0.00670567	yes	up	USP43	protein_coding
ENSG00000233080.3	291.744	-0.590668	0.169066	-3.4937	0.000476372	0.00670611	yes	down	LINC01399	transcribed_processed_pseudogene
ENSG00000285996.1	255.58	-0.624648	0.178825	-3.49306	0.000477511	0.00671826	yes	down	AC006116.9	lncRNA
ENSG00000287151.1	1864.37	0.473179	0.135542	3.491	0.000481217	0.0067646	yes	up	C2orf27A	lncRNA
ENSG00000171298.13	12220.9	0.546949	0.156678	3.49092	0.000481361	0.0067646	yes	up	GAA	protein_coding
ENSG00000284428.1	249.197	0.621611	0.178114	3.48995	0.000483107	0.00678523	yes	up	AC092329.4	lncRNA
ENSG00000168159.14	5149.75	0.558361	0.160046	3.48875	0.000485284	0.00681188	yes	up	RNF187	protein_coding
ENSG00000128881.17	2491.12	0.424754	0.121764	3.48833	0.000486046	0.00681865	yes	up	TTBK2	protein_coding
ENSG00000138160.7	12640	-0.52956	0.15183	-3.48785	0.000486922	0.00682699	yes	down	KIF11	protein_coding
ENSG00000164181.14	2937.52	0.426849	0.122415	3.4869	0.00048865	0.00684728	yes	up	ELOVL7	protein_coding
ENSG00000108823.16	96.4461	0.830722	0.238259	3.48664	0.000489138	0.00685018	yes	up	SGCA	protein_coding
ENSG00000269973.1	317.659	-0.629587	0.18059	-3.48628	0.000489794	0.00685149	yes	down	AC010969.2	lncRNA
ENSG00000244306.11	1753.25	0.490871	0.140796	3.4864	0.00048956	0.00685149	yes	up	DUXAP10	transcribed_processed_pseudogene
ENSG00000101417.12	294.928	0.635968	0.182489	3.48497	0.000492199	0.00688118	yes	up	PXMP4	protein_coding
ENSG00000107021.16	2476.5	0.48485	0.139179	3.48364	0.000494651	0.0069115	yes	up	TBC1D13	protein_coding
ENSG00000126775.9	4020.81	0.414837	0.119111	3.48277	0.000496253	0.0069299	yes	up	ATG14	protein_coding
ENSG00000214776.12	1855.17	-0.495053	0.142207	-3.48122	0.000499126	0.00696603	yes	down	AC092821.1	transcribed_unprocessed_pseudogene
ENSG00000196569.13	282.371	-0.617373	0.177382	-3.48046	0.000500545	0.00698144	yes	down	LAMA2	protein_coding
ENSG00000035499.13	2121.9	-0.471772	0.135554	-3.48033	0.000500804	0.00698144	yes	down	DEPDC1B	protein_coding
ENSG00000130584.12	845.252	0.569394	0.163671	3.4789	0.00050348	0.00701473	yes	up	ZBTB46	protein_coding
ENSG00000184661.14	5194.29	-0.43452	0.124922	-3.47834	0.000504521	0.00702522	yes	down	CDCA2	protein_coding
ENSG00000119820.11	2414.64	0.430604	0.123856	3.47665	0.000507722	0.00706575	yes	up	YIPF4	protein_coding
ENSG00000010404.18	950.352	0.506718	0.145848	3.4743	0.000512189	0.00712384	yes	up	IDS	protein_coding
ENSG00000174307.7	4985.43	0.542645	0.156285	3.47216	0.000516297	0.00717688	yes	up	PHLDA3	protein_coding
ENSG00000262823.1	24.4317	-1.07158	0.30868	-3.4715	0.000517557	0.0071903	yes	down	AC127521.1	lncRNA
ENSG00000205903.7	7264.09	0.589111	0.169775	3.46995	0.000520562	0.00722791	yes	up	ZNF316	protein_coding
ENSG00000026751.17	672.518	-0.529882	0.152743	-3.46912	0.000522174	0.00724204	yes	down	SLAMF7	protein_coding
ENSG00000157510.14	2331.65	-0.438584	0.126422	-3.4692	0.00052201	0.00724204	yes	down	AFAP1L1	protein_coding
ENSG00000112118.20	13723.4	-0.426722	0.123013	-3.46892	0.000522552	0.00724316	yes	down	MCM3	protein_coding
ENSG00000136147.18	281.22	-0.620257	0.178873	-3.46758	0.000525175	0.00727227	yes	down	PHF11	protein_coding
ENSG00000174842.17	1051.92	-0.467314	0.134768	-3.46754	0.000525249	0.00727227	yes	down	GLMN	protein_coding
ENSG00000128203.7	1662.31	0.497458	0.143496	3.46671	0.000526862	0.00729045	yes	up	ASPHD2	protein_coding
ENSG00000231437.3	22.3725	1.07612	0.310432	3.46652	0.000527242	0.00729158	yes	up	LINC01750	lncRNA
ENSG00000197619.14	775.932	0.55173	0.159204	3.46555	0.000529143	0.0073137	yes	up	ZNF615	protein_coding
ENSG00000149541.10	1577.18	0.58484	0.168774	3.46523	0.000529788	0.00731846	yes	up	B3GAT3	protein_coding
ENSG00000197063.11	5174.98	0.452793	0.130736	3.4634	0.00053339	0.00736405	yes	up	MAFG	protein_coding
ENSG00000181019.13	4239.57	0.511395	0.147679	3.46288	0.000534418	0.00737406	yes	up	NQO1	protein_coding
ENSG00000222009.8	2162.5	0.556626	0.160798	3.46164	0.000536891	0.00740399	yes	up	BTBD19	protein_coding
ENSG00000079156.17	950.137	-0.464475	0.134193	-3.46124	0.000537693	0.00741086	yes	down	OSBPL6	protein_coding
ENSG00000162551.14	166.523	-0.772875	0.223381	-3.45989	0.000540398	0.00744392	yes	down	ALPL	protein_coding
ENSG00000186318.16	1158.73	0.441027	0.127489	3.45933	0.000541517	0.00745115	yes	up	BACE1	protein_coding
ENSG00000176641.11	1086.89	0.515782	0.149104	3.45921	0.000541763	0.00745115	yes	up	RNF152	protein_coding
ENSG00000204962.6	79.2152	0.844536	0.244144	3.45917	0.000541841	0.00745115	yes	up	PCDHA8	protein_coding
ENSG00000145014.18	1011.78	-0.495391	0.143231	-3.4587	0.000542795	0.00746006	yes	down	TMEM44	protein_coding
ENSG00000189184.12	142.718	-0.735196	0.21261	-3.45796	0.000544279	0.00747623	yes	down	PCDH18	protein_coding
ENSG00000261468.1	72.5	-0.853331	0.246873	-3.45656	0.000547118	0.007511	yes	down	AC096921.2	lncRNA
ENSG00000186684.14	632.385	0.507088	0.146712	3.45634	0.000547557	0.00751279	yes	up	CYP27C1	protein_coding
ENSG00000054983.17	3703.61	0.441824	0.127879	3.455	0.000550287	0.00754599	yes	up	GALC	protein_coding
ENSG00000188747.8	460.359	0.700858	0.202877	3.4546	0.000551109	0.00755301	yes	up	NOXA1	protein_coding
ENSG00000012048.23	6074.13	-0.479852	0.138909	-3.45442	0.000551468	0.00755369	yes	down	BRCA1	protein_coding
ENSG00000259207.9	153.099	-0.681154	0.197199	-3.45414	0.000552051	0.00755686	yes	down	ITGB3	protein_coding
ENSG00000251539.1	223.022	0.690583	0.199937	3.45401	0.00055232	0.00755686	yes	up	SNX18P24	processed_pseudogene
ENSG00000262001.1	2140.81	0.563411	0.163147	3.45339	0.000553585	0.00756991	yes	up	DLGAP1-AS2	lncRNA
ENSG00000161513.12	7754.89	0.482109	0.139637	3.45259	0.000555224	0.00758806	yes	up	FDXR	protein_coding
ENSG00000165655.17	413.874	0.532689	0.154309	3.4521	0.000556244	0.00759773	yes	up	ZNF503	protein_coding
ENSG00000213699.9	8486.68	0.427736	0.123974	3.45021	0.000560141	0.00764382	yes	up	SLC35F6	protein_coding
ENSG00000131069.20	3089.22	0.456085	0.132195	3.45009	0.000560404	0.00764382	yes	up	ACSS2	protein_coding
ENSG00000185522.9	47.079	0.975809	0.282842	3.45001	0.000560559	0.00764382	yes	up	LMNTD2	protein_coding
ENSG00000069188.17	6128.8	0.465879	0.135046	3.44977	0.000561068	0.00764647	yes	up	SDK2	protein_coding
ENSG00000144741.18	857.648	0.47383	0.137484	3.44644	0.000568035	0.00773709	yes	up	SLC25A26	protein_coding
ENSG00000178226.11	72.7313	-0.867534	0.251994	-3.44268	0.00057599	0.00784107	yes	down	PRSS36	protein_coding
ENSG00000257842.6	125.352	0.754749	0.219329	3.44117	0.000579211	0.0078805	yes	up	LINC02588	lncRNA
ENSG00000148773.14	39612.8	-0.614435	0.17859	-3.44048	0.000580692	0.00789624	yes	down	MKI67	protein_coding
ENSG00000170430.10	425.037	0.616669	0.179356	3.43824	0.000585512	0.00795734	yes	up	MGMT	protein_coding
ENSG00000117362.13	4460.64	0.455379	0.132456	3.43798	0.000586077	0.00796058	yes	up	APH1A	protein_coding
ENSG00000184271.17	185.759	0.646768	0.18814	3.43769	0.000586693	0.00796451	yes	up	POU6F1	protein_coding
ENSG00000143669.14	2295.3	0.46645	0.135701	3.43734	0.000587447	0.0079703	yes	up	LYST	protein_coding
ENSG00000167703.15	756.917	0.62122	0.180744	3.43703	0.00058814	0.00797526	yes	up	SLC43A2	protein_coding
ENSG00000205885.7	2448.96	-0.429172	0.124925	-3.43545	0.00059158	0.00801744	yes	down	C1RL-AS1	lncRNA
ENSG00000107566.14	5474.4	-0.396324	0.115414	-3.43393	0.000594908	0.00805805	yes	down	ERLIN1	protein_coding
ENSG00000198598.6	512.096	0.620031	0.180676	3.43173	0.000599749	0.00811912	yes	up	MMP17	protein_coding
ENSG00000153044.10	1470.88	-0.634356	0.184863	-3.4315	0.000600249	0.00812137	yes	down	CENPH	protein_coding
ENSG00000149577.16	2127.72	0.461061	0.134371	3.43125	0.000600805	0.00812438	yes	up	SIDT2	protein_coding
ENSG00000250120.8	284.786	0.639416	0.186366	3.43097	0.000601435	0.00812839	yes	up	PCDHA10	protein_coding
ENSG00000145555.15	3065.08	-0.480574	0.140094	-3.43037	0.00060276	0.00814177	yes	down	MYO10	protein_coding
ENSG00000229647.2	506.726	0.67982	0.198204	3.42991	0.00060378	0.00815103	yes	up	MYOSLID	lncRNA
ENSG00000172830.13	1744.39	0.492267	0.14357	3.42876	0.000606339	0.00818104	yes	up	SSH3	protein_coding
ENSG00000116701.15	4829.44	0.58511	0.170686	3.42799	0.000608062	0.00819975	yes	up	NCF2	protein_coding
ENSG00000254986.7	3268.81	0.463479	0.135238	3.42714	0.000609975	0.00822099	yes	up	DPP3	protein_coding
ENSG00000130779.21	7214.65	-0.530331	0.154778	-3.42639	0.000611662	0.00823917	yes	down	CLIP1	protein_coding
ENSG00000241343.10	186.814	-0.799087	0.233237	-3.42607	0.00061238	0.00823973	yes	down	RPL36A	protein_coding
ENSG00000103145.11	2580.83	0.489518	0.142879	3.42611	0.000612301	0.00823973	yes	up	HCFC1R1	protein_coding
ENSG00000241749.4	147.224	-0.74984	0.218971	-3.42438	0.000616213	0.00828215	yes	down	RPSAP52	transcribed_processed_pseudogene
ENSG00000186897.5	354.44	-0.580814	0.169605	-3.42451	0.000615915	0.00828215	yes	down	C1QL4	protein_coding
ENSG00000073910.22	333.44	0.566041	0.165306	3.4242	0.00061662	0.00828305	yes	up	FRY	protein_coding
ENSG00000095587.9	82.3194	-0.860521	0.251369	-3.42334	0.000618574	0.00830472	yes	down	TLL2	protein_coding
ENSG00000197296.6	2974.51	0.445112	0.130042	3.42283	0.000619733	0.00831111	yes	up	FITM2	protein_coding
ENSG00000106400.12	1680.27	0.522164	0.152549	3.42293	0.000619493	0.00831111	yes	up	ZNHIT1	protein_coding
ENSG00000198805.12	1302.37	-0.451927	0.132058	-3.42218	0.000621205	0.00832626	yes	down	PNP	protein_coding
ENSG00000048342.17	1758.98	-0.47178	0.137881	-3.42165	0.000622425	0.00833803	yes	down	CC2D2A	protein_coding
ENSG00000127561.15	1011.91	0.557982	0.16309	3.42131	0.000623205	0.00834389	yes	up	SYNGR3	protein_coding
ENSG00000138180.16	7680.19	-0.575079	0.168099	-3.42107	0.000623761	0.00834675	yes	down	CEP55	protein_coding
ENSG00000134755.17	1159.81	-0.458434	0.134055	-3.41974	0.0006268	0.00838281	yes	down	DSC2	protein_coding
ENSG00000095752.7	516.063	0.530364	0.155098	3.41953	0.000627293	0.00838479	yes	up	IL11	protein_coding
ENSG00000173175.15	491.285	0.628304	0.183812	3.41818	0.000630403	0.00842174	yes	up	ADCY5	protein_coding
ENSG00000106333.13	706.224	-0.527823	0.154582	-3.41452	0.000638939	0.0085311	yes	down	PCOLCE	protein_coding
ENSG00000135924.16	8321.75	0.419621	0.122929	3.41353	0.000641272	0.00855755	yes	up	DNAJB2	protein_coding
ENSG00000183723.13	6828.8	0.424978	0.124554	3.412	0.000644869	0.00860085	yes	up	CMTM4	protein_coding
ENSG00000164199.18	789.511	-0.516536	0.151399	-3.41174	0.000645487	0.00860437	yes	down	ADGRV1	protein_coding
ENSG00000127824.14	172.011	0.675273	0.197942	3.41147	0.000646131	0.00860825	yes	up	TUBA4A	protein_coding
ENSG00000100196.11	1287.76	-0.469711	0.137706	-3.41098	0.000647292	0.008619	yes	down	KDELR3	protein_coding
ENSG00000176597.12	1094.57	0.479387	0.140566	3.4104	0.00064868	0.00863276	yes	up	B3GNT5	protein_coding
ENSG00000203867.8	388.465	0.564785	0.165622	3.41008	0.000649439	0.00863814	yes	up	RBM20	protein_coding
ENSG00000196123.13	2839.96	0.429158	0.125883	3.40919	0.000651563	0.00866167	yes	up	KIAA0895L	protein_coding
ENSG00000204308.8	453.49	0.573795	0.168328	3.40878	0.000652533	0.00866982	yes	up	RNF5	protein_coding
ENSG00000111412.6	6074.72	0.450287	0.132106	3.40854	0.00065311	0.00867276	yes	up	SPRING1	protein_coding
ENSG00000255408.4	154.795	0.745967	0.218895	3.40787	0.000654714	0.00868933	yes	up	PCDHA3	protein_coding
ENSG00000183638.6	42.0792	-0.955581	0.280538	-3.40624	0.000658638	0.00873664	yes	down	RP1L1	protein_coding
ENSG00000146828.18	2523.51	0.602414	0.176903	3.40533	0.000660833	0.00876098	yes	up	SLC12A9	protein_coding
ENSG00000172399.6	30.1443	-1.04139	0.305898	-3.40436	0.000663187	0.00878741	yes	down	MYOZ2	protein_coding
ENSG00000199673.1	245.168	-0.640529	0.18818	-3.4038	0.000664545	0.00880061	yes	down	SNORD16	snoRNA
ENSG00000204406.14	1114.04	0.538009	0.158111	3.40274	0.000667148	0.00883028	yes	up	MBD5	protein_coding
ENSG00000168101.14	740.523	0.597462	0.175628	3.40186	0.000669279	0.00885368	yes	up	NUDT16L1	protein_coding
ENSG00000260785.2	70.4011	-0.844728	0.248478	-3.39961	0.000674833	0.0089223	yes	down	CASC17	lncRNA
ENSG00000205084.11	1520.81	0.446763	0.131458	3.39851	0.000677544	0.00895328	yes	up	TMEM231	protein_coding
ENSG00000125848.10	314.782	-0.616762	0.181532	-3.39755	0.000679929	0.00897993	yes	down	FLRT3	protein_coding
ENSG00000231806.3	538.582	0.529193	0.155779	3.39708	0.000681089	0.00899037	yes	up	PCAT7	lncRNA
ENSG00000215305.10	2426.55	0.488682	0.143943	3.39497	0.000686351	0.00905125	yes	up	VPS16	protein_coding
ENSG00000139793.18	3501.2	0.500262	0.147368	3.39464	0.000687188	0.00905125	yes	up	MBNL2	protein_coding
ENSG00000058085.15	8559.71	0.514227	0.151477	3.39474	0.000686933	0.00905125	yes	up	LAMC2	protein_coding
ENSG00000178860.8	35.2613	1.03914	0.306085	3.39492	0.000686481	0.00905125	yes	up	MSC	protein_coding
ENSG00000177666.17	1392.28	0.48608	0.143222	3.3939	0.000689049	0.00907087	yes	up	PNPLA2	protein_coding
ENSG00000100479.13	3401.14	-0.444221	0.130894	-3.39374	0.000689441	0.00907112	yes	down	POLE2	protein_coding
ENSG00000077264.15	892.526	0.473451	0.139537	3.39303	0.00069125	0.00909001	yes	up	PAK3	protein_coding
ENSG00000137216.19	4748.21	0.437373	0.12902	3.38996	0.000699033	0.0091874	yes	up	TMEM63B	protein_coding
ENSG00000227036.8	1044.12	-0.528774	0.156018	-3.38919	0.000700988	0.00920813	yes	down	LINC00511	lncRNA
ENSG00000146233.8	162.222	0.659088	0.19451	3.38845	0.000702878	0.00922797	yes	up	CYP39A1	protein_coding
ENSG00000126243.9	840.681	0.558016	0.164708	3.38792	0.000704252	0.00924104	yes	up	LRFN3	protein_coding
ENSG00000074181.9	4509.25	0.591041	0.174475	3.38755	0.000705202	0.00924851	yes	up	NOTCH3	protein_coding
ENSG00000008394.13	782.189	-0.561896	0.165881	-3.38735	0.000705721	0.00925034	yes	down	MGST1	protein_coding
ENSG00000125503.13	3217.53	0.454719	0.134266	3.38669	0.000707407	0.0092632	yes	up	PPP1R12C	protein_coding
ENSG00000158467.16	1035.28	0.474582	0.140132	3.38667	0.000707463	0.0092632	yes	up	AHCYL2	protein_coding
ENSG00000020129.16	2211.98	0.539353	0.159429	3.38304	0.000716892	0.00938162	yes	up	NCDN	protein_coding
ENSG00000196092.14	21.1587	-1.04522	0.309043	-3.38212	0.000719291	0.00939786	yes	down	PAX5	protein_coding
ENSG00000151090.20	1074.66	-0.444658	0.13147	-3.3822	0.00071907	0.00939786	yes	down	THRB	protein_coding
ENSG00000186462.9	1285.43	0.503827	0.148963	3.38222	0.000719013	0.00939786	yes	up	NAP1L2	protein_coding
ENSG00000137494.14	961.64	0.509595	0.150683	3.38191	0.000719848	0.00940009	yes	up	ANKRD42	protein_coding
ENSG00000278274.1	208.893	-0.663805	0.196332	-3.38103	0.000722152	0.00942513	yes	down	SNORA61	snoRNA
ENSG00000186185.14	7662.3	-0.410081	0.121335	-3.37974	0.000725556	0.00946448	yes	down	KIF18B	protein_coding
ENSG00000184785.6	126.176	-0.906605	0.26828	-3.37933	0.00072664	0.00947355	yes	down	SMIM10	protein_coding
ENSG00000073146.16	1114.09	0.476371	0.141024	3.37794	0.000730302	0.0095162	yes	up	MOV10L1	protein_coding
ENSG00000142173.16	33306.4	0.47111	0.139543	3.37609	0.000735239	0.00957541	yes	up	COL6A2	protein_coding
ENSG00000197892.13	2137.87	0.439591	0.130251	3.37497	0.000738243	0.00959913	yes	up	KIF13B	protein_coding
ENSG00000142185.16	5016.46	0.501282	0.148517	3.37525	0.000737489	0.00959913	yes	up	TRPM2	protein_coding
ENSG00000102547.19	503.759	0.531307	0.157421	3.37506	0.00073799	0.00959913	yes	up	CAB39L	protein_coding
ENSG00000120937.9	292.565	0.604577	0.179168	3.37436	0.000739873	0.00961519	yes	up	NPPB	protein_coding
ENSG00000165138.18	2819.51	0.411651	0.12202	3.37364	0.000741813	0.00963526	yes	up	ANKS6	protein_coding
ENSG00000133424.22	2940.72	0.48125	0.142725	3.37186	0.000746611	0.00969242	yes	up	LARGE1	protein_coding
ENSG00000233101.10	322.885	-0.568393	0.168638	-3.3705	0.000750328	0.00973547	yes	down	HOXB-AS3	lncRNA
ENSG00000127585.12	2006.88	0.535693	0.158987	3.36941	0.000753296	0.00976878	yes	up	FBXL16	protein_coding
ENSG00000149503.13	6953.43	-0.424048	0.125866	-3.36905	0.000754291	0.00977127	yes	down	INCENP	protein_coding
ENSG00000145147.20	964.425	0.492553	0.1462	3.36905	0.000754291	0.00977127	yes	up	SLIT2	protein_coding
ENSG00000213302.3	22.0775	1.03766	0.308036	3.36864	0.000755394	0.00978036	yes	up	AC015983.1	processed_pseudogene
ENSG00000168591.16	2553.32	0.445784	0.13236	3.36797	0.000757242	0.00979908	yes	up	TMUB2	protein_coding
ENSG00000131470.15	413.852	-0.635363	0.188746	-3.36623	0.000762028	0.00985246	yes	down	PSMC3IP	protein_coding
ENSG00000102312.23	974.067	0.478177	0.142053	3.36618	0.000762176	0.00985246	yes	up	PORCN	protein_coding
ENSG00000114541.15	240.786	-0.629534	0.187087	-3.36493	0.000765638	0.00989197	yes	down	FRMD4B	protein_coding
ENSG00000148444.16	621.163	0.524328	0.155829	3.36477	0.000766074	0.00989234	yes	up	COMMD3	protein_coding
ENSG00000196653.12	87.1794	-0.813148	0.241698	-3.36431	0.000767359	0.00990369	yes	down	ZNF502	protein_coding
ENSG00000152359.15	788.605	-0.456763	0.135784	-3.36388	0.00076854	0.00991368	yes	down	POC5	protein_coding
ENSG00000151461.20	5804.85	-0.54545	0.162211	-3.36259	0.000772153	0.00995501	yes	down	UPF2	protein_coding
ENSG00000060971.19	1206.9	0.464023	0.138028	3.3618	0.000774362	0.0099782	yes	up	ACAA1	protein_coding
ENSG00000171160.18	1334.16	0.466248	0.138725	3.36096	0.00077672	0.00999802	yes	up	MORN4	protein_coding
ENSG00000109680.11	342.38	0.574946	0.171064	3.361	0.000776613	0.00999802	yes	up	TBC1D19	protein_coding
ENSG00000197142.10	76.2529	-0.819903	0.244133	-3.35843	0.000783853	0.0100845	yes	down	ACSL5	protein_coding
ENSG00000164794.9	26.823	-1.04008	0.309727	-3.35806	0.000784909	0.0100927	yes	down	KCNV1	protein_coding
ENSG00000149743.14	639.255	0.540589	0.160995	3.35779	0.000785671	0.0100972	yes	up	TRPT1	protein_coding
ENSG00000148154.10	2605.49	-0.426515	0.127029	-3.35762	0.000786158	0.0100981	yes	down	UGCG	protein_coding
ENSG00000116983.13	103.637	-0.797376	0.237524	-3.35703	0.000787851	0.0101146	yes	down	HPCAL4	protein_coding
ENSG00000072274.13	41890.6	-0.378794	0.11286	-3.35632	0.000789861	0.010135	yes	down	TFRC	protein_coding
ENSG00000228412.9	79.3187	0.930807	0.277417	3.35526	0.000792892	0.0101686	yes	up	LNC-LBCS	lncRNA
ENSG00000247746.4	397.25	-0.533455	0.159029	-3.35445	0.000795243	0.0101826	yes	down	USP51	protein_coding
ENSG00000275620.1	196.458	0.680749	0.202937	3.35449	0.000795119	0.0101826	yes	up	FLJ16779	lncRNA
ENSG00000186994.11	347.413	0.744082	0.221804	3.35469	0.000794542	0.0101826	yes	up	KANK3	protein_coding
ENSG00000211514.1	70.7852	-0.866305	0.258303	-3.35384	0.000796987	0.0101996	yes	down	MIR454	miRNA
ENSG00000170425.3	1539.79	-0.558129	0.166472	-3.3527	0.00080028	0.0102338	yes	down	ADORA2B	protein_coding
ENSG00000080986.13	9455.78	-0.478263	0.142653	-3.35262	0.000800497	0.0102338	yes	down	NDC80	protein_coding
ENSG00000255559.1	59.4494	-0.938451	0.279994	-3.35168	0.000803222	0.0102632	yes	down	ZNF252P-AS1	lncRNA
ENSG00000137807.16	12890.2	-0.514357	0.15352	-3.35043	0.000806852	0.0103042	yes	down	KIF23	protein_coding
ENSG00000213711.3	63.5478	0.967073	0.28867	3.3501	0.000807828	0.0103112	yes	up	PHBP7	processed_pseudogene
ENSG00000076604.15	3890.1	0.557147	0.166349	3.34926	0.000810263	0.0103369	yes	up	TRAF4	protein_coding
ENSG00000079277.22	118.306	0.751422	0.224386	3.34879	0.00081164	0.0103491	yes	up	MKNK1	protein_coding
ENSG00000100156.10	709.133	0.698784	0.20872	3.34795	0.000814118	0.0103752	yes	up	SLC16A8	protein_coding
ENSG00000185479.6	18.7594	-1.00727	0.300942	-3.34705	0.000816771	0.0104036	yes	down	KRT6B	protein_coding
ENSG00000124164.16	4239.07	-0.396131	0.118386	-3.3461	0.000819555	0.0104336	yes	down	VAPB	protein_coding
ENSG00000070778.13	7646.74	0.377319	0.112779	3.34565	0.00082091	0.0104438	yes	up	PTPN21	protein_coding
ENSG00000254726.3	2799.83	0.424747	0.126959	3.34554	0.000821218	0.0104438	yes	up	MEX3A	protein_coding
ENSG00000147874.11	3280.73	-0.496973	0.148638	-3.34352	0.000827225	0.0105147	yes	down	HAUS6	protein_coding
ENSG00000169896.18	892.958	-0.493316	0.147629	-3.34159	0.000832996	0.0105792	yes	down	ITGAM	protein_coding
ENSG00000184164.15	3661.47	0.452223	0.135334	3.34154	0.000833165	0.0105792	yes	up	CRELD2	protein_coding
ENSG00000094804.12	7746.92	-0.456517	0.136711	-3.33929	0.000839918	0.0106594	yes	down	CDC6	protein_coding
ENSG00000103460.17	139.331	0.778824	0.233306	3.33821	0.000843199	0.0106954	yes	up	TOX3	protein_coding
ENSG00000177084.18	9685.78	-0.420712	0.126051	-3.33764	0.000844917	0.0107117	yes	down	POLE	protein_coding
ENSG00000146192.15	44.7757	-0.926484	0.27762	-3.33724	0.000846139	0.0107216	yes	down	FGD2	protein_coding
ENSG00000103024.7	1119.54	0.600512	0.179997	3.33623	0.000849223	0.0107551	yes	up	NME3	protein_coding
ENSG00000050748.18	5373.54	0.41359	0.123992	3.33563	0.000851078	0.0107729	yes	up	MAPK9	protein_coding
ENSG00000261061.1	439.995	-0.540905	0.162169	-3.33544	0.000851633	0.0107744	yes	down	AC092718.4	lncRNA
ENSG00000107554.17	4886.59	-0.425305	0.127536	-3.33477	0.000853695	0.0107949	yes	down	DNMBP	protein_coding
ENSG00000127129.10	185.37	-0.664072	0.199229	-3.33321	0.000858504	0.01085	yes	down	EDN2	protein_coding
ENSG00000119865.9	372.944	-0.598145	0.179467	-3.3329	0.000859445	0.010852	yes	down	CNRIP1	protein_coding
ENSG00000204969.7	91.7899	0.885143	0.26558	3.33287	0.000859548	0.010852	yes	up	PCDHA2	protein_coding
ENSG00000116885.18	419.906	0.543586	0.163275	3.32927	0.000870745	0.0109876	yes	up	OSCP1	protein_coding
ENSG00000198520.12	309.668	0.607487	0.182485	3.32897	0.00087169	0.0109939	yes	up	ARMH1	protein_coding
ENSG00000203875.13	1609.31	-0.542298	0.162991	-3.32716	0.000877362	0.0110597	yes	down	SNHG5	lncRNA
ENSG00000134243.12	11619.5	0.410192	0.123294	3.32695	0.000878029	0.0110623	yes	up	SORT1	protein_coding
ENSG00000231741.2	55.5307	0.937485	0.2818	3.32677	0.000878577	0.0110635	yes	up	AL353743.3	processed_pseudogene
ENSG00000171877.21	3872.06	-0.430733	0.129495	-3.32624	0.000880248	0.0110752	yes	down	FRMD5	protein_coding
ENSG00000116171.19	2541.24	0.486023	0.146126	3.32605	0.000880864	0.0110752	yes	up	SCP2	protein_coding
ENSG00000179023.8	388.246	0.561716	0.168877	3.32619	0.00088043	0.0110752	yes	up	KLHDC7A	protein_coding
ENSG00000131408.15	1959.79	0.493077	0.148259	3.32577	0.000881742	0.0110764	yes	up	NR1H2	protein_coding
ENSG00000188266.14	198.69	0.646948	0.194528	3.32573	0.00088187	0.0110764	yes	up	HYKK	protein_coding
ENSG00000175697.11	293.581	-0.564186	0.169692	-3.32477	0.000884909	0.0111031	yes	down	GPR156	protein_coding
ENSG00000128185.10	1415.2	0.480497	0.144519	3.32481	0.0008848	0.0111031	yes	up	DGCR6L	protein_coding
ENSG00000132967.9	202.334	-0.811972	0.244282	-3.32391	0.000887648	0.0111261	yes	down	HMGB1P5	transcribed_processed_pseudogene
ENSG00000167552.14	7627.9	0.426856	0.12842	3.32391	0.000887654	0.0111261	yes	up	TUBA1A	protein_coding
ENSG00000162641.20	38.6427	-0.977545	0.294131	-3.3235	0.000888965	0.0111316	yes	down	AKNAD1	protein_coding
ENSG00000078795.17	103.054	-0.875569	0.263449	-3.32348	0.000889013	0.0111316	yes	down	PKD2L2	protein_coding
ENSG00000166949.16	8912.75	-0.409697	0.123283	-3.32322	0.000889835	0.0111362	yes	down	SMAD3	protein_coding
ENSG00000179388.9	26.5737	-1.02419	0.308223	-3.32288	0.000890948	0.0111423	yes	down	EGR3	protein_coding
ENSG00000159720.12	3447.67	0.453319	0.136427	3.32278	0.00089124	0.0111423	yes	up	ATP6V0D1	protein_coding
ENSG00000257261.6	190.238	0.656756	0.197705	3.32189	0.000894087	0.0111722	yes	up	AC008014.1	lncRNA
ENSG00000287812.1	30.093	-1.01133	0.30448	-3.32149	0.000895389	0.0111827	yes	down	AC105046.2	lncRNA
ENSG00000113638.14	1438.29	0.473651	0.142635	3.32071	0.000897872	0.0112022	yes	up	TTC33	protein_coding
ENSG00000185345.23	59.3859	0.912274	0.27472	3.32075	0.000897772	0.0112022	yes	up	PRKN	protein_coding
ENSG00000127418.15	2889.77	0.490848	0.147839	3.32015	0.000899691	0.0112192	yes	up	FGFRL1	protein_coding
ENSG00000212498.1	147.081	-0.684518	0.206248	-3.31891	0.000903681	0.0112594	yes	down	SNORD86	snoRNA
ENSG00000163710.9	1264.63	-0.434465	0.130912	-3.31875	0.000904222	0.0112594	yes	down	PCOLCE2	protein_coding
ENSG00000114126.18	2234.92	0.414202	0.124808	3.31872	0.000904303	0.0112594	yes	up	TFDP2	protein_coding
ENSG00000206647.1	109.705	-0.775434	0.233669	-3.31852	0.000904962	0.0112619	yes	down	AC007240.1	snoRNA
ENSG00000086544.3	790.779	0.494332	0.148974	3.31823	0.000905889	0.0112676	yes	up	ITPKC	protein_coding
ENSG00000163359.16	1919.33	0.561638	0.169306	3.31729	0.000908936	0.0112998	yes	up	COL6A3	protein_coding
ENSG00000269404.7	58.0958	-0.890881	0.268699	-3.31553	0.000914695	0.0113656	yes	down	SPIB	protein_coding
ENSG00000198046.12	1129.34	0.502703	0.151634	3.31523	0.000915679	0.011372	yes	up	ZNF667	protein_coding
ENSG00000178776.5	84.4125	0.892293	0.269167	3.31502	0.000916379	0.0113749	yes	up	C5orf46	protein_coding
ENSG00000169991.11	1814.9	0.42268	0.127548	3.31388	0.000920094	0.0114035	yes	up	IFFO2	protein_coding
ENSG00000102879.16	283.364	0.68005	0.205201	3.31407	0.000919489	0.0114035	yes	up	CORO1A	protein_coding
ENSG00000165475.15	169.096	0.683724	0.206316	3.31396	0.000919831	0.0114035	yes	up	CRYL1	protein_coding
ENSG00000134333.14	41302.3	-0.49778	0.150245	-3.31312	0.000922599	0.0114288	yes	down	LDHA	protein_coding
ENSG00000109066.14	4017.24	0.487137	0.147053	3.31267	0.0009241	0.0114416	yes	up	TMEM104	protein_coding
ENSG00000212534.1	29.0674	-1.00935	0.304913	-3.3103	0.000931977	0.0115332	yes	down	SNORD70	snoRNA
ENSG00000100968.14	1903.35	0.42474	0.128316	3.3101	0.000932631	0.0115354	yes	up	NFATC4	protein_coding
ENSG00000185480.12	863.343	-0.502193	0.151754	-3.30925	0.000935455	0.0115633	yes	down	PARPBP	protein_coding
ENSG00000269837.1	350.96	0.616727	0.186371	3.30914	0.000935831	0.0115633	yes	up	IPO5P1	transcribed_processed_pseudogene
ENSG00000109674.4	855.233	-0.484508	0.146438	-3.30862	0.000937557	0.0115787	yes	down	NEIL3	protein_coding
ENSG00000164045.12	2942.8	-0.44724	0.135221	-3.30748	0.000941385	0.0116142	yes	down	CDC25A	protein_coding
ENSG00000204991.11	2116.48	0.568533	0.171892	3.3075	0.000941326	0.0116142	yes	up	SPIRE2	protein_coding
ENSG00000157766.19	62.7924	-0.888677	0.268808	-3.30599	0.000946413	0.0116704	yes	down	ACAN	protein_coding
ENSG00000105520.10	442.048	0.535445	0.162042	3.30436	0.000951946	0.0117326	yes	up	PLPPR2	protein_coding
ENSG00000125319.15	1253.02	-0.467869	0.141603	-3.30409	0.000952844	0.0117378	yes	down	HROB	protein_coding
ENSG00000118369.13	1381.08	0.545577	0.165135	3.30383	0.000953736	0.0117428	yes	up	USP35	protein_coding
ENSG00000124207.17	23818.2	-0.457703	0.138547	-3.3036	0.000954513	0.0117464	yes	down	CSE1L	protein_coding
ENSG00000159063.13	3389.12	-0.400799	0.121354	-3.30273	0.000957486	0.0117771	yes	down	ALG8	protein_coding
ENSG00000140675.13	203.733	0.733218	0.222032	3.3023	0.000958945	0.0117891	yes	up	SLC5A2	protein_coding
ENSG00000079482.13	951.566	-0.453708	0.137398	-3.30214	0.00095949	0.0117898	yes	down	OPHN1	protein_coding
ENSG00000166165.13	3344.44	0.491861	0.148964	3.30187	0.000960427	0.0117954	yes	up	CKB	protein_coding
ENSG00000105519.18	115.147	0.814402	0.246697	3.30122	0.000962638	0.0118166	yes	up	CAPS	protein_coding
ENSG00000033327.13	2511.89	0.407585	0.123497	3.30037	0.000965577	0.0118467	yes	up	GAB2	protein_coding
ENSG00000070950.10	2910.05	-0.473534	0.143504	-3.29979	0.000967556	0.011865	yes	down	RAD18	protein_coding
ENSG00000129116.19	24019.9	0.407226	0.123427	3.29933	0.000969161	0.0118787	yes	up	PALLD	protein_coding
ENSG00000104219.13	4555.43	0.438745	0.133012	3.29854	0.000971893	0.0119062	yes	up	ZDHHC2	protein_coding
ENSG00000168772.11	212.929	0.79436	0.240843	3.29825	0.000972884	0.0119123	yes	up	CXXC4	protein_coding
ENSG00000251105.1	192.868	-0.680048	0.206195	-3.29809	0.000973449	0.0119133	yes	down	AC110792.1	processed_pseudogene
ENSG00000109103.12	2634.35	0.405481	0.122983	3.29704	0.000977102	0.01194	yes	up	UNC119	protein_coding
ENSG00000072609.18	1246.15	0.529325	0.160545	3.29705	0.00097705	0.01194	yes	up	CHFR	protein_coding
ENSG00000137331.12	203.283	0.821547	0.249162	3.29725	0.00097638	0.01194	yes	up	IER3	protein_coding
ENSG00000224635.2	208.217	-0.681754	0.206806	-3.2966	0.000978641	0.0119528	yes	down	AL391095.1	lncRNA
ENSG00000225377.6	758.11	0.468691	0.14221	3.29576	0.000981547	0.0119823	yes	up	NRSN2-AS1	lncRNA
ENSG00000245281.8	65.3721	0.903487	0.274184	3.29519	0.000983564	0.0120009	yes	up	AC124242.1	lncRNA
ENSG00000133874.2	391.593	0.52571	0.159606	3.29379	0.00098845	0.0120544	yes	up	RNF122	protein_coding
ENSG00000136869.16	3413.25	-0.435138	0.132122	-3.29344	0.00098968	0.0120634	yes	down	TLR4	protein_coding
[truncated: 58,662 more rows]

## Sheet: nls3 +dox_vs_nls3 -dox
Data file 1b: Differential Expression Analysis results of the comparison of dox treated and untreated nls3 cells.
ENS_GeneID	meanNCounts	log2FC	StdErr	Wald-Stat	P-value	P-adj	Signif	Sign	GeneSymbol	GeneType	Comments
ENSG00000123892.12	130.652	0.464887	0.0699157	6.64924	2.94602e-11	1.35202e-06	yes	up	RAB38	protein_coding	common to S4_vs_S4nt; different sign
ENSG00000160145.15	1612.83	0.435363	0.0689003	6.31874	2.63701e-10	6.051e-06	yes	up	KALRN	protein_coding	common to S4_vs_S4nt; different sign
ENSG00000147894.17	3028.8	0.370997	0.0639982	5.79699	6.75171e-09	0.000103285	yes	up	C9orf72	protein_coding	common to S4_vs_S4nt; different sign
ENSG00000183722.9	949.634	0.391363	0.0712509	5.49274	3.95741e-08	0.000454043	yes	up	LHFPL6	protein_coding	common to S4_vs_S4nt; different sign
ENSG00000137959.16	1270.42	-0.391108	0.0733547	-5.33174	9.72738e-08	0.000892837	yes	down	IFI44L	protein_coding
ENSG00000146409.12	1544.28	-0.356769	0.0677828	-5.26341	1.41406e-07	0.00108159	yes	down	SLC18B1	protein_coding
ENSG00000274422.1	159.333	-0.321749	0.0654957	-4.91253	8.99093e-07	0.00589458	yes	down	AC245060.5	lncRNA	common to S4_vs_S4nt
ENSG00000175105.8	4424.68	0.299384	0.0619123	4.83561	1.32738e-06	0.00676861	yes	up	ZNF654	protein_coding	common to S4_vs_S4nt; different sign
ENSG00000185352.8	43.8206	0.254793	0.0526603	4.83842	1.30873e-06	0.00676861	yes	up	HS6ST3	protein_coding
ENSG00000137965.11	1556.74	-0.353032	0.073333	-4.8141	1.47868e-06	0.00678612	yes	down	IFI44	protein_coding	common to S4_vs_S4nt
ENSG00000137628.17	1750.77	-0.311466	0.0693824	-4.48912	7.15181e-06	0.029838	yes	down	DDX60	protein_coding
ENSG00000177409.12	3305.59	-0.280058	0.0634035	-4.41707	1.0005e-05	0.0348289	yes	down	SAMD9L	protein_coding	common to S4_vs_S4nt
ENSG00000119917.14	1284.15	-0.317034	0.071987	-4.40405	1.06248e-05	0.0348289	yes	down	IFIT3	protein_coding	common to S4_vs_S4nt
ENSG00000185745.10	1197.32	-0.309858	0.0702762	-4.40915	1.03778e-05	0.0348289	yes	down	IFIT1	protein_coding	common to S4_vs_S4nt
ENSG00000279278.1	150.863	-0.25759	0.0594629	-4.33194	1.47804e-05	0.0452212	yes	down	AC245060.6	lncRNA	common to S4_vs_S4nt
ENSG00000187122.17	151.326	0.293587	0.0690122	4.25413	2.09865e-05	0.0601957			SLIT1	protein_coding
ENSG00000111335.13	329.514	-0.317466	0.075013	-4.23215	2.31467e-05	0.0624866			OAS2	protein_coding
ENSG00000134321.12	443.678	-0.313993	0.0750212	-4.1854	2.84667e-05	0.072579			RSAD2	protein_coding
ENSG00000135114.12	274.377	-0.308435	0.0751717	-4.10307	4.0771e-05	0.0984792			OASL	protein_coding
ENSG00000145014.18	1055.24	-0.296452	0.0725106	-4.0884	4.34365e-05	0.0996717			TMEM44	protein_coding
ENSG00000143324.14	5125.83	0.239856	0.0614608	3.90258	9.51736e-05	0.207991			XPR1	protein_coding
ENSG00000167311.14	145.524	-0.244054	0.064059	-3.80984	0.00013906	0.290085			ART5	protein_coding
ENSG00000089127.14	461.994	-0.27416	0.0747098	-3.66967	0.000242864	0.484598			OAS1	protein_coding
ENSG00000223972.5	4.9784	0.0179455	0.0207121	0.866426	0.386257	0.999995			DDX11L1	transcribed_unprocessed_pseudogene
ENSG00000227232.5	253.918	0.093927	0.0728797	1.2888	0.197469	0.999995			WASH7P	unprocessed_pseudogene
ENSG00000278267.1	30.4179	-0.0167347	0.0460216	-0.363628	0.716136	0.999995			MIR6859-1	miRNA
ENSG00000243485.5	2.8546	-0.00250189	0.014263	-0.175411	0.860756	0.999995			MIR1302-2HG	lncRNA
ENSG00000268020.3	0.937278	0.00243318	0.00762447	0.319128	0.749629	0.999995			OR4G4P	unprocessed_pseudogene
ENSG00000240361.2	3.63971	0.00318665	0.0175382	0.181698	0.855819	0.999995			OR4G11P	transcribed_unprocessed_pseudogene
ENSG00000186092.6	1.31249	0.000213171	0.0104221	0.0204538	0.983681	0.999995			OR4F5	protein_coding
ENSG00000238009.6	0.474911	0.00130573	0.00580271	0.22502	0.821964	0.999995			AL627309.1	lncRNA
ENSG00000233750.3	0.865493	-0.00505724	0.00820229	-0.616565	0.537522	0.999995			CICP27	processed_pseudogene
ENSG00000268903.1	1.78462	0.00970841	0.0128257	0.756949	0.449081	0.999995			AL627309.6	processed_pseudogene
ENSG00000269981.1	3.718	0.0210781	0.0174379	1.20876	0.226756	0.999995			AL627309.7	processed_pseudogene
ENSG00000239906.1	1.35596	-0.00379139	0.0104566	-0.362585	0.716915	0.999995			AL627309.2	lncRNA
ENSG00000241860.7	22.4129	0.0433986	0.0391021	1.10988	0.267051	0.999995			AL627309.5	lncRNA
ENSG00000279928.2	32.9303	0.0125585	0.0454246	0.27647	0.782187	0.999995			FO538757.1	unprocessed_pseudogene
ENSG00000279457.4	234.188	0.0187789	0.0743489	0.252578	0.800594	0.999995			WASH9P	unprocessed_pseudogene
ENSG00000273874.1	0.155593	0.00129669	0.00555516	0.233422	0.815434	0.999995			MIR6859-2	miRNA
ENSG00000228463.10	9.95654	-0.0638576	0.0290824	-2.19575	0.0281098	0.999995			AP006222.1	transcribed_processed_pseudogene
ENSG00000286448.1	10.7494	-0.0207094	0.0290478	-0.712944	0.475881	0.999995			AP006222.2	lncRNA
ENSG00000236679.2	1.31769	-0.0105776	0.0104724	-1.01005	0.312472	0.999995			RPL23AP24	processed_pseudogene
ENSG00000237094.12	12.7375	0.0163866	0.0297623	0.550582	0.58192	0.999995			AL732372.2	transcribed_unprocessed_pseudogene
ENSG00000233653.3	1.18102	0.0118045	0.0096047	1.22904	0.219058	0.999995			CICP7	processed_pseudogene
ENSG00000250575.1	2.18893	0.00302422	0.0112101	0.269776	0.787333	0.999995			AL732372.3	unprocessed_pseudogene
ENSG00000278757.1	0.155593	0.00129669	0.00555516	0.233422	0.815434	0.999995			U6	snRNA
ENSG00000230021.10	2.64416	-0.0126914	0.0160647	-0.790019	0.429516	0.999995			AL669831.3	transcribed_processed_pseudogene
ENSG00000225972.1	76.2216	-0.0210002	0.0515838	-0.407109	0.683928	0.999995			MTND1P23	unprocessed_pseudogene
ENSG00000225630.1	340.027	0.00313519	0.0712772	0.043986	0.964916	0.999995			MTND2P28	unprocessed_pseudogene
ENSG00000237973.1	1188.25	-0.010847	0.0736075	-0.147363	0.882846	0.999995			MTCO1P12	unprocessed_pseudogene
ENSG00000229344.1	281.341	-0.0191083	0.0693195	-0.275655	0.782813	0.999995			MTCO2P12	unprocessed_pseudogene
ENSG00000240409.1	4.079	0.0209649	0.0175893	1.19192	0.233294	0.999995			MTATP8P1	unprocessed_pseudogene
ENSG00000248527.1	7206.59	-0.0219751	0.0441151	-0.49813	0.618392	0.999995			MTATP6P1	unprocessed_pseudogene
ENSG00000198744.5	252.729	-0.00513185	0.0638432	-0.080382	0.935933	0.999995			MTCO3P12	unprocessed_pseudogene
ENSG00000284662.1	0.163725	-0.00132203	0.00555516	-0.237983	0.811894	0.999995			OR4F16	protein_coding
ENSG00000229376.3	31.9414	-0.0418418	0.0417203	-1.00291	0.315904	0.999995			CICP3	processed_pseudogene
ENSG00000228327.3	655.76	-0.00558476	0.0749974	-0.074466	0.94064	0.999995			AL669831.1	transcribed_unprocessed_pseudogene
ENSG00000223181.1	4.85748	0.024096	0.0203251	1.18553	0.23581	0.999995			RNU6-1199P	snRNA
ENSG00000229905.1	5.05064	-0.00426913	0.0182026	-0.234535	0.81457	0.999995			AL669831.2	lncRNA
ENSG00000237491.10	116.761	0.0405524	0.0658951	0.615409	0.538285	0.999995			LINC01409	lncRNA
ENSG00000230092.7	11.9852	-0.00396655	0.0285169	-0.139095	0.889375	0.999995			AL669831.4	transcribed_unprocessed_pseudogene
ENSG00000177757.2	30.1175	-0.0131476	0.0424192	-0.309945	0.756603	0.999995			FAM87B	lncRNA
ENSG00000228794.10	1381.31	-0.00284126	0.070567	-0.0402633	0.967883	0.999995			LINC01128	lncRNA
ENSG00000225880.5	90.8369	-0.0529514	0.0635475	-0.833257	0.4047	0.999995			LINC00115	lncRNA
ENSG00000288531.1	5.96715	0.000848194	0.0210079	0.040375	0.967794	0.999995			AL669831.7	lncRNA
ENSG00000230368.2	2.9354	-0.00934175	0.0142415	-0.65595	0.511856	0.999995			FAM41C	lncRNA
ENSG00000272438.1	33.1124	0.0618481	0.0484429	1.27672	0.201701	0.999995			AL645608.6	lncRNA
ENSG00000230699.2	150.007	-0.0508987	0.0698337	-0.728856	0.46609	0.999995			AL645608.2	lncRNA
ENSG00000241180.1	2.54492	0.00145544	0.0145785	0.0998349	0.920475	0.999995			AL645608.4	lncRNA
ENSG00000223764.2	234.675	-0.0106253	0.073466	-0.144628	0.885004	0.999995			LINC02593	lncRNA
ENSG00000187634.12	513.428	0.0284017	0.0717668	0.39575	0.692289	0.999995			SAMD11	protein_coding
ENSG00000188976.11	5543.42	0.0142722	0.0669811	0.213079	0.831266	0.999995			NOC2L	protein_coding
ENSG00000187961.14	1701.31	-0.0468468	0.0693411	-0.675599	0.499295	0.999995			KLHL17	protein_coding
ENSG00000187583.11	460.873	-0.0356686	0.0751784	-0.474453	0.635177	0.999995			PLEKHN1	protein_coding
ENSG00000187642.9	143.253	-0.0782365	0.0715215	-1.09389	0.274004	0.999995			PERM1	protein_coding
ENSG00000272512.1	0.717906	0.00495352	0.00623403	0.794594	0.42685	0.999995			AL645608.7	lncRNA
ENSG00000188290.11	1.29585	-0.000369456	0.00942945	-0.0391811	0.968746	0.999995			HES4	protein_coding
ENSG00000187608.10	1148.41	-0.175501	0.0753196	-2.33008	0.0198018	0.999995			ISG15	protein_coding
ENSG00000224969.1	4.5485	-0.0146409	0.0176133	-0.831239	0.405839	0.999995			AL645608.1	lncRNA
ENSG00000188157.15	47388.7	-0.0220456	0.0693778	-0.317762	0.750665	0.999995			AGRN	protein_coding
ENSG00000217801.10	250.161	-0.00578907	0.0738047	-0.0784377	0.93748	0.999995			AL390719.1	transcribed_unprocessed_pseudogene
ENSG00000273443.1	21.8561	-0.0276685	0.0393273	-0.703544	0.481717	0.999995			AL645608.8	lncRNA
ENSG00000237330.3	8.08095	0.0520992	0.0248886	2.0933	0.0363226	0.999995			RNF223	protein_coding
ENSG00000131591.18	797.168	0.0272583	0.0721609	0.377744	0.705621	0.999995			C1orf159	protein_coding
ENSG00000285812.1	63.5437	0.00508738	0.047526	0.107044	0.914754	0.999995			AL390719.3	lncRNA
ENSG00000223823.1	0.311186	0.00260606	0.00555516	0.469124	0.638981	0.999995			LINC01342	lncRNA
ENSG00000207607.3	0.622372	0.00440179	0.00587765	0.748903	0.453916	0.999995			MIR200A	miRNA
ENSG00000198976.1	0.622372	0.00440179	0.00587765	0.748903	0.453916	0.999995			MIR429	miRNA
ENSG00000272141.1	0.157453	-0.00132203	0.00555516	-0.237983	0.811894	0.999995			AL390719.2	lncRNA
ENSG00000205231.1	0.622372	0.00440179	0.00587765	0.748903	0.453916	0.999995			TTLL10-AS1	lncRNA
ENSG00000162571.14	2.66879	0.00508275	0.0118315	0.429597	0.667489	0.999995			TTLL10	protein_coding
ENSG00000186891.14	5.47144	0.00561766	0.0189391	0.296618	0.766758	0.999995			TNFRSF18	protein_coding
ENSG00000186827.11	17.1397	-0.00224752	0.0345993	-0.0649584	0.948207	0.999995			TNFRSF4	protein_coding
ENSG00000078808.19	6488.86	0.00233007	0.0667713	0.0348963	0.972162	0.999995			SDF4	protein_coding
ENSG00000176022.7	474.298	0.0924188	0.0747049	1.23712	0.216043	0.999995			B3GALT6	protein_coding
ENSG00000184163.3	106.42	-0.0102226	0.0652086	-0.156768	0.875428	0.999995			C1QTNF12	protein_coding
ENSG00000260179.1	42.2508	-0.0361983	0.0480222	-0.753782	0.45098	0.999995			AL162741.1	lncRNA
ENSG00000160087.21	1746.88	0.0566756	0.0731976	0.774282	0.438764	0.999995			UBE2J2	protein_coding
ENSG00000230415.1	22.757	-0.0156198	0.0369815	-0.422368	0.672757	0.999995			LINC01786	lncRNA
ENSG00000162572.21	173.78	0.0427502	0.0702958	0.608148	0.543089	0.999995			SCNN1D	protein_coding
ENSG00000131584.19	2095.9	0.0342854	0.0687533	0.498673	0.618009	0.999995			ACAP3	protein_coding
ENSG00000169972.12	433.045	0.0279945	0.0753218	0.371666	0.710142	0.999995			PUSL1	protein_coding
ENSG00000127054.21	2977.45	0.010958	0.0682972	0.160445	0.87253	0.999995			INTS11	protein_coding
ENSG00000240731.1	208.034	-0.0550487	0.0703674	-0.782304	0.434036	0.999995			AL139287.1	lncRNA
ENSG00000224051.7	875.903	0.0486205	0.0733085	0.663232	0.507182	0.999995			CPTP	protein_coding
ENSG00000169962.5	213.921	0.0285426	0.0722722	0.394932	0.692893	0.999995			TAS1R3	protein_coding
ENSG00000107404.20	4934.98	0.0133711	0.0645067	0.207283	0.835789	0.999995			DVL1	protein_coding
ENSG00000162576.17	540.289	0.0225698	0.0752921	0.299764	0.764357	0.999995			MXRA8	protein_coding
ENSG00000175756.13	2473.03	0.00307305	0.0751551	0.0408894	0.967384	0.999995			AURKAIP1	protein_coding
ENSG00000223663.2	11.8067	-0.00419581	0.0295821	-0.141836	0.887209	0.999995			NDUFB4P8	processed_pseudogene
ENSG00000221978.12	5297.8	-0.0322559	0.0654839	-0.492577	0.622312	0.999995			CCNL2	protein_coding
ENSG00000224870.7	605.79	0.0203402	0.0749749	0.271293	0.786166	0.999995			MRPL20-AS1	lncRNA
ENSG00000242485.6	1443.99	-0.0197921	0.0734385	-0.269506	0.78754	0.999995			MRPL20	protein_coding
ENSG00000272455.1	146.796	-0.081319	0.0715488	-1.13655	0.255726	0.999995			MRPL20-DT	lncRNA
ENSG00000235098.8	4.84984	0.00306203	0.0200637	0.152616	0.878701	0.999995			ANKRD65	protein_coding
ENSG00000179403.12	0.638635	-0.000117878	0.00654558	-0.0180088	0.985632	0.999995			VWA1	protein_coding
ENSG00000215915.10	13.5898	-0.0040001	0.0285886	-0.139919	0.888724	0.999995			ATAD3C	protein_coding
ENSG00000160072.20	2008.63	-0.0246315	0.065994	-0.373238	0.708971	0.999995			ATAD3B	protein_coding
ENSG00000284740.1	11.8978	-0.0143342	0.0291478	-0.491778	0.622876	0.999995			AL645728.2	transcribed_unprocessed_pseudogene
ENSG00000197785.14	1982.4	-0.033755	0.0721731	-0.467694	0.640003	0.999995			ATAD3A	protein_coding
ENSG00000205090.9	180.59	-0.0788748	0.0722969	-1.09098	0.27528	0.999995			TMEM240	protein_coding
ENSG00000160075.12	4081.88	0.0594114	0.0657808	0.903172	0.366435	0.999995			SSU72	protein_coding
ENSG00000215014.5	49.9712	0.0349654	0.0519662	0.672849	0.501043	0.999995			AL645728.1	lncRNA
ENSG00000228594.4	7.12495	0.00266493	0.0233897	0.113936	0.909289	0.999995			FNDC10	protein_coding
ENSG00000286989.1	0.155593	0.00129669	0.00555516	0.233422	0.815434	0.999995			AL691432.4	lncRNA
ENSG00000272106.1	165.947	0.00255354	0.0713056	0.0358112	0.971433	0.999995			AL691432.2	lncRNA
ENSG00000197530.12	1269.07	-0.043208	0.0746619	-0.578715	0.562781	0.999995			MIB2	protein_coding
ENSG00000189409.14	15.9735	-0.0108848	0.0344039	-0.316384	0.751711	0.999995			MMP23B	protein_coding
ENSG00000248333.9	1876.9	0.00257525	0.0687043	0.0374831	0.9701	0.999995			CDK11B	protein_coding
ENSG00000272004.1	7.58061	0.00537499	0.0253221	0.212265	0.8319	0.999995			FO704657.1	lncRNA
ENSG00000189339.12	2330.12	0.00878024	0.06858	0.128029	0.898126	0.999995			SLC35E2B	protein_coding
ENSG00000269737.2	116.803	-0.0164078	0.0688115	-0.238445	0.811536	0.999995			AL691432.1	transcribed_processed_pseudogene
ENSG00000215914.4	2.41512	0.0123694	0.0143606	0.861341	0.38905	0.999995			MMP23A	unprocessed_pseudogene
ENSG00000008128.23	63.9458	0.028139	0.0583985	0.481844	0.629917	0.999995			CDK11A	protein_coding
ENSG00000268575.1	391.253	0.0561496	0.075242	0.746254	0.455514	0.999995			AL031282.2	lncRNA
ENSG00000227775.3	13.8083	0.0241555	0.0310737	0.777362	0.436945	0.999995			AL031282.1	transcribed_processed_pseudogene
ENSG00000215790.8	558.666	0.016902	0.0745391	0.226753	0.820616	0.999995			SLC35E2A	transcribed_unprocessed_pseudogene
ENSG00000008130.15	1634.39	0.0366415	0.0702613	0.521503	0.602017	0.999995			NADK	protein_coding
ENSG00000078369.18	13057.6	0.0185833	0.0698747	0.265951	0.790277	0.999995			GNB1	protein_coding
ENSG00000231050.1	53.951	-0.00359605	0.0563268	-0.0638427	0.949096	0.999995			AL109917.1	lncRNA
ENSG00000169885.10	21.5539	-0.0154801	0.0396861	-0.390063	0.69649	0.999995			CALML6	protein_coding
ENSG00000178821.13	59.265	0.0187432	0.0524768	0.357171	0.720964	0.999995			TMEM52	protein_coding
ENSG00000142609.18	32.9503	-0.024233	0.0454538	-0.533136	0.593939	0.999995			CFAP74	protein_coding
ENSG00000233542.2	1.01068	-0.0033909	0.00867527	-0.39087	0.695893	0.999995			AL391845.2	lncRNA
ENSG00000187730.9	8.93714	-0.00649029	0.0233289	-0.278208	0.780853	0.999995			GABRD	protein_coding
ENSG00000226969.1	19.5234	-0.0331848	0.0373809	-0.887746	0.374677	0.999995			AL391845.1	lncRNA
ENSG00000067606.17	948.633	0.0126006	0.0741481	0.169938	0.865059	0.999995			PRKCZ	protein_coding
ENSG00000271806.1	63.2346	0.0550488	0.0572652	0.961296	0.336403	0.999995			AL590822.2	lncRNA
ENSG00000182873.5	193.586	0.0929146	0.0735094	1.26398	0.206236	0.999995			PRKCZ-AS1	lncRNA
ENSG00000162585.17	1185.88	0.018617	0.0752354	0.24745	0.80456	0.999995			FAAP20	protein_coding
ENSG00000234396.3	1.48551	-0.00176007	0.0116135	-0.151554	0.879539	0.999995			AL590822.1	lncRNA
ENSG00000157933.10	2889.91	-0.0151101	0.0682315	-0.221453	0.824739	0.999995			SKI	protein_coding
ENSG00000287356.1	116.033	-0.082054	0.0674251	-1.21697	0.223617	0.999995			AL590822.3	lncRNA
ENSG00000116151.14	538.8	-0.0384477	0.0746233	-0.515224	0.606396	0.999995			MORN1	protein_coding
ENSG00000272161.1	9.15815	0.0129646	0.0248654	0.521389	0.602096	0.999995			AL589739.1	lncRNA
ENSG00000269896.2	246.699	0.0574969	0.0741962	0.77493	0.438381	0.999995			AL513477.1	transcribed_processed_pseudogene
ENSG00000272420.1	28.4821	-0.0495844	0.044755	-1.10791	0.267902	0.999995			AL513477.2	lncRNA
ENSG00000157916.20	4026.08	0.0106496	0.0630124	0.169009	0.86579	0.999995			RER1	protein_coding
ENSG00000157911.11	349.018	0.0127509	0.0753308	0.169265	0.865588	0.999995			PEX10	protein_coding
ENSG00000149527.18	11.5817	0.0389855	0.0301944	1.29115	0.196651	0.999995			PLCH2	protein_coding
ENSG00000157881.16	600.485	0.0361603	0.0738451	0.489678	0.624362	0.999995			PANK4	protein_coding
ENSG00000197921.6	0.358567	-0.0026314	0.00555516	-0.473685	0.635724	0.999995			HES5	protein_coding
ENSG00000238164.6	0.155593	0.00129669	0.00555516	0.233422	0.815434	0.999995			TNFRSF14-AS1	lncRNA
ENSG00000157873.17	153.024	0.0183513	0.0711243	0.258018	0.796393	0.999995			TNFRSF14	protein_coding
ENSG00000228037.1	0.358953	0.00260606	0.00555516	0.469124	0.638981	0.999995			AL139246.3	lncRNA
ENSG00000157870.17	304.553	0.0230003	0.0739436	0.311052	0.755761	0.999995			PRXL2B	protein_coding
ENSG00000142606.16	2.19575	0.0156485	0.0132014	1.18537	0.235872	0.999995			MMEL1	protein_coding
ENSG00000215912.12	14.2128	-0.0179522	0.0318189	-0.564198	0.57262	0.999995			TTC34	protein_coding
ENSG00000287396.1	0.314906	-0.0026314	0.00555516	-0.473685	0.635724	0.999995			AL592464.3	lncRNA
ENSG00000231630.1	0.179477	0.00129669	0.00555516	0.233422	0.815434	0.999995			AL592464.1	lncRNA
ENSG00000169717.7	1.25591	-0.00467401	0.00852255	-0.548428	0.583398	0.999995			ACTRT2	protein_coding
ENSG00000142611.17	123.995	-0.00158334	0.068366	-0.0231597	0.981523	0.999995			PRDM16	protein_coding
ENSG00000283572.1	0.179284	-0.00132203	0.00555516	-0.237983	0.811894	0.999995			MIR4251	miRNA
ENSG00000226286.1	1.01869	0.0102942	0.00897352	1.14717	0.25131	0.999995			AL008733.1	lncRNA
ENSG00000279839.1	8.67605	-0.0184357	0.0260379	-0.708033	0.478925	0.999995			AL512383.1	TEC
ENSG00000272235.1	25.2604	-0.00110562	0.0422445	-0.0261721	0.97912	0.999995			AL590438.1	lncRNA
ENSG00000287828.1	20.493	0.0201844	0.0394594	0.511522	0.608985	0.999995			AL354743.2	lncRNA
ENSG00000286518.1	1.50503	-0.00552166	0.00904576	-0.610414	0.541587	0.999995			AL354743.1	lncRNA
ENSG00000130762.15	509.785	-0.0259799	0.0753201	-0.344926	0.73015	0.999995			ARHGEF16	protein_coding
ENSG00000272088.1	2.43604	-0.00123869	0.0138944	-0.0891509	0.928962	0.999995			AL512413.1	lncRNA
ENSG00000162591.16	216.144	0.0157387	0.072753	0.216331	0.82873	0.999995			MEGF6	protein_coding
ENSG00000207776.1	0.155593	0.00129669	0.00555516	0.233422	0.815434	0.999995			MIR551A	miRNA
ENSG00000238260.1	17.684	-0.0284	0.0343281	-0.82731	0.408061	0.999995			AL513320.1	lncRNA
ENSG00000158109.15	1402.44	0.1028	0.0709916	1.44805	0.147602	0.999995			TPRG1L	protein_coding
ENSG00000116213.16	1161.48	0.0327043	0.0721988	0.452976	0.650566	0.999995			WRAP73	protein_coding
ENSG00000078900.15	911.961	0.018425	0.0752931	0.24471	0.806681	0.999995			TP73	protein_coding
ENSG00000227589.1	15.4669	-0.0016141	0.0323996	-0.0498185	0.960267	0.999995			TP73-AS3	lncRNA
ENSG00000235131.1	12.8849	-0.0145539	0.0314231	-0.46316	0.643249	0.999995			TP73-AS2	lncRNA
ENSG00000227372.12	0.940999	-0.00251519	0.00763715	-0.329336	0.741902	0.999995			TP73-AS1	transcribed_unitary_pseudogene
ENSG00000162592.10	6.72358	-0.0184117	0.0233906	-0.78714	0.4312	0.999995			CCDC27	protein_coding
ENSG00000235169.11	39.587	0.065435	0.0426084	1.53573	0.124605	0.999995			SMIM1	protein_coding
ENSG00000130764.10	1631.34	-0.00775378	0.0706739	-0.109712	0.912638	0.999995			LRRC47	protein_coding
ENSG00000266075.2	6.09299	-0.0249499	0.0202591	-1.23154	0.218121	0.999995			RN7SL574P	misc_RNA
ENSG00000272153.1	40.9558	0.0543208	0.050195	1.08219	0.279166	0.999995			AL365330.1	lncRNA
ENSG00000116198.14	2087.81	-0.0225431	0.0666639	-0.338161	0.735242	0.999995			CEP104	protein_coding
ENSG00000169598.17	214.313	-0.0184113	0.0734051	-0.250818	0.801955	0.999995			DFFB	protein_coding
ENSG00000198912.11	1178.53	-0.00110921	0.0748141	-0.0148263	0.988171	0.999995			C1orf174	protein_coding
ENSG00000236423.6	114.938	0.062778	0.0668554	0.939011	0.347725	0.999995			LINC01134	lncRNA
ENSG00000233304.7	0.863094	0.00732187	0.00757415	0.966692	0.333698	0.999995			LINC01346	lncRNA
ENSG00000226374.3	3.93937	-0.000494443	0.0160156	-0.0308726	0.975371	0.999995			LINC01345	lncRNA
ENSG00000284668.2	1317.26	0.101814	0.0691888	1.47154	0.141146	0.999995			LINC02780	lncRNA
ENSG00000284703.1	670.381	-0.0220663	0.0750692	-0.293946	0.768799	0.999995			AL805961.1	lncRNA
ENSG00000235054.4	1.2717	0.0104794	0.00905205	1.15768	0.246995	0.999995			LINC01777	lncRNA
ENSG00000196581.11	2.23723	0.00250009	0.011311	0.221032	0.825067	0.999995			AJAP1	protein_coding
ENSG00000287586.1	0.314906	-0.0026314	0.00555516	-0.473685	0.635724	0.999995			Z98886.1	lncRNA
ENSG00000264101.1	5.08019	0.00530426	0.0216017	0.245549	0.806032	0.999995			MIR4689	miRNA
ENSG00000131697.18	1082.34	-0.0102902	0.069702	-0.147632	0.882633	0.999995			NPHP4	protein_coding
ENSG00000069424.15	712.28	0.00313821	0.0738204	0.0425114	0.966091	0.999995			KCNAB2	protein_coding
ENSG00000116254.18	406.328	-0.0160573	0.0753286	-0.213164	0.831199	0.999995			CHD5	protein_coding
ENSG00000285629.1	4.72941	-0.0189617	0.0192932	-0.982817	0.325697	0.999995			AL031847.1	protein_coding
ENSG00000116251.11	2639.56	0.0550727	0.0733195	0.751134	0.452572	0.999995			RPL22	protein_coding
ENSG00000226944.1	23.821	0.0107647	0.040652	0.264801	0.791163	0.999995			RNF207-AS1	lncRNA
ENSG00000158286.13	958.641	0.00307781	0.0733889	0.0419384	0.966548	0.999995			RNF207	protein_coding
ENSG00000116237.16	4930.14	0.0117466	0.0720914	0.162941	0.870565	0.999995			ICMT	protein_coding
ENSG00000225077.3	53.2988	-0.00911847	0.0482709	-0.188902	0.85017	0.999995			LINC00337	lncRNA
ENSG00000173673.8	0.311186	0.00260606	0.00555516	0.469124	0.638981	0.999995			HES3	protein_coding
ENSG00000158292.7	941.485	0.003561	0.07421	0.0479854	0.961728	0.999995			GPR153	protein_coding
ENSG00000097021.20	3189.81	0.0505488	0.0719406	0.702646	0.482277	0.999995			ACOT7	protein_coding
ENSG00000271746.1	21.1694	0.0193983	0.0370375	0.523747	0.600454	0.999995			AL031848.2	lncRNA
ENSG00000069812.11	8.30032	-0.000488678	0.0214423	-0.0227904	0.981817	0.999995			HES2	protein_coding
ENSG00000187017.17	49.2754	0.0459918	0.0536072	0.857939	0.390926	0.999995			ESPN	protein_coding
ENSG00000231868.1	0.853336	0.00171616	0.00732676	0.234232	0.814805	0.999995			AL031848.1	lncRNA
ENSG00000215788.11	487.492	0.0324498	0.0748974	0.433257	0.664828	0.999995			TNFRSF25	protein_coding
ENSG00000171680.23	1525.01	-0.0152202	0.0719329	-0.211588	0.832428	0.999995			PLEKHG5	protein_coding
ENSG00000162408.11	5730.17	0.0259635	0.0690788	0.375853	0.707026	0.999995			NOL9	protein_coding
ENSG00000253022.1	5.8332	-0.00904696	0.0218296	-0.414436	0.678555	0.999995			RNU6-731P	snRNA
ENSG00000229519.2	58.9554	-0.0303238	0.0526457	-0.575997	0.564618	0.999995			AL591866.1	processed_pseudogene
ENSG00000173662.21	13.5132	-0.0299087	0.0335059	-0.892638	0.372051	0.999995			TAS1R1	protein_coding
ENSG00000204859.13	642.484	0.00314492	0.0732125	0.042956	0.965737	0.999995			ZBTB48	protein_coding
ENSG00000162413.16	2739.25	0.0652885	0.064618	1.01038	0.312314	0.999995			KLHL21	protein_coding
ENSG00000116273.6	1661.59	0.0074575	0.0752338	0.0991244	0.92104	0.999995			PHF13	protein_coding
ENSG00000041988.15	421.041	0.00693359	0.0751288	0.0922893	0.926468	0.999995			THAP3	protein_coding
ENSG00000007923.16	2021.48	0.0483191	0.0679528	0.711069	0.477041	0.999995			DNAJC11	protein_coding
ENSG00000228750.7	0.179477	0.00129669	0.00555516	0.233422	0.815434	0.999995			LINC01672	lncRNA
ENSG00000237436.1	30.3369	0.00842972	0.0445009	0.189428	0.849757	0.999995			CAMTA1-DT	lncRNA
ENSG00000171735.19	1298.76	0.0189334	0.0718845	0.263386	0.792253	0.999995			CAMTA1	protein_coding
ENSG00000227950.1	6.32376	-0.0202128	0.023967	-0.84336	0.399027	0.999995			AL590128.1	processed_pseudogene
ENSG00000237365.1	0.317925	0.00260606	0.00555516	0.469124	0.638981	0.999995			AL512330.1	lncRNA
ENSG00000237402.1	1.28936	0.00275649	0.00949195	0.290403	0.771508	0.999995			CAMTA1-IT1	lncRNA
ENSG00000237728.2	0.474911	0.00130573	0.00580271	0.22502	0.821964	0.999995			CAMTA1-AS2	lncRNA
ENSG00000225126.1	1.99303	-0.0109096	0.0112459	-0.970094	0.332	0.999995			CAMTA1-AS1	lncRNA
ENSG00000270171.1	2.12098	0.00715583	0.0123151	0.581061	0.561199	0.999995			AL359881.3	lncRNA
ENSG00000270035.1	4.5233	0.0279902	0.0173261	1.61549	0.106205	0.999995			AL359881.2	lncRNA
ENSG00000269978.1	15.3722	-0.00615408	0.0351791	-0.174936	0.86113	0.999995			AL359881.1	lncRNA
ENSG00000049245.13	3838.26	0.000976958	0.0711371	0.0137334	0.989043	0.999995			VAMP3	protein_coding
ENSG00000269925.1	56.4481	-0.0118352	0.0563077	-0.210187	0.833522	0.999995			Z98884.2	lncRNA
ENSG00000049246.14	2813.61	-0.00689583	0.075237	-0.0916548	0.926972	0.999995			PER3	protein_coding
ENSG00000236266.1	57.9251	-0.0371928	0.0565147	-0.658108	0.510469	0.999995			Z98884.1	lncRNA
ENSG00000049247.14	5.521	0.00297363	0.0212945	0.139643	0.888942	0.999995			UTS2	protein_coding
ENSG00000049249.9	4209.49	0.0221504	0.0712277	0.31098	0.755816	0.999995			TNFRSF9	protein_coding
ENSG00000270330.1	0.358567	-0.0026314	0.00555516	-0.473685	0.635724	0.999995			AL009183.1	processed_pseudogene
ENSG00000116288.13	4882.47	0.0292701	0.0721712	0.405565	0.685062	0.999995			PARK7	protein_coding
ENSG00000200344.1	11.9682	-0.0198171	0.0321057	-0.617245	0.537073	0.999995			Y_RNA	misc_RNA
ENSG00000284747.1	238.936	-0.00541623	0.0726783	-0.0745233	0.940594	0.999995			AL034417.4	lncRNA
ENSG00000284716.1	13.2281	-0.0235707	0.0294653	-0.799949	0.42374	0.999995			AL034417.3	lncRNA
ENSG00000116285.13	3456.18	0.0146954	0.068317	0.215106	0.829685	0.999995			ERRFI1	protein_coding
ENSG00000238290.1	13.6086	0.00191781	0.0322595	0.0594494	0.952594	0.999995			AL034417.2	lncRNA
ENSG00000232848.1	0.480257	0.00423585	0.00585025	0.724046	0.469037	0.999995			AL034417.1	processed_pseudogene
ENSG00000229305.1	2.238	0.0050409	0.0122553	0.411323	0.680836	0.999995			AL358876.1	processed_pseudogene
ENSG00000227634.3	16.5585	0.0250658	0.0346602	0.723187	0.469565	0.999995			LINC01714	lncRNA
ENSG00000200975.1	0.8653	-0.00735012	0.00758442	-0.969109	0.332491	0.999995			RNU1-7P	snRNA
ENSG00000233645.1	0.848734	0.00181778	0.00801967	0.226665	0.820684	0.999995			AL358876.2	lncRNA
ENSG00000162426.16	20.9995	0.0748467	0.0380212	1.96855	0.0490047	0.999995			SLC45A1	protein_coding
ENSG00000252254.1	0.516406	0.00157414	0.00596452	0.263918	0.791843	0.999995			Y_RNA	misc_RNA
ENSG00000142599.19	6177.05	-0.00808245	0.0694266	-0.116417	0.907322	0.999995			RERE	protein_coding
ENSG00000232912.6	25.4353	-0.00887575	0.0353698	-0.250942	0.801859	0.999995			RERE-AS1	lncRNA
ENSG00000221083.1	3.13227	-0.00598394	0.016948	-0.353077	0.724031	0.999995			AL096855.1	snoRNA
ENSG00000270282.1	6.12756	-0.00319878	0.0204158	-0.156681	0.875496	0.999995			AL096855.2	processed_pseudogene
ENSG00000234619.1	11.3431	-0.00812009	0.0258246	-0.314432	0.753193	0.999995			RPL7P11	processed_pseudogene
ENSG00000224315.2	34.3038	-0.000844616	0.0460108	-0.0183569	0.985354	0.999995			RPL7P7	processed_pseudogene
ENSG00000222511.2	7.57373	0.0182169	0.0257869	0.706437	0.479916	0.999995			Y_RNA	misc_RNA
ENSG00000226545.1	28.8726	-0.0257482	0.0423569	-0.607886	0.543263	0.999995			AL357552.1	unprocessed_pseudogene
ENSG00000228423.2	38.5691	0.0138936	0.0451065	0.308017	0.758069	0.999995			AL357552.2	lncRNA
ENSG00000229716.2	2.22896	-0.000800981	0.0121813	-0.0657548	0.947573	0.999995			RPL23AP19	processed_pseudogene
ENSG00000074800.16	134921	0.0342759	0.0697445	0.491449	0.623109	0.999995			ENO1	protein_coding
ENSG00000274258.1	11.4701	0.00973815	0.03024	0.322029	0.747431	0.999995			MIR6728	miRNA
ENSG00000230679.1	87.7651	-0.0503545	0.0624685	-0.806078	0.420198	0.999995			ENO1-AS1	lncRNA
ENSG00000201725.1	6.68503	0.015414	0.0230417	0.66896	0.503521	0.999995			RNU6-304P	snRNA
ENSG00000238249.2	39.6525	-0.0302301	0.0462123	-0.654157	0.513011	0.999995			HMGN2P17	processed_pseudogene
ENSG00000232208.2	71.7002	-0.0296781	0.0566874	-0.523539	0.600599	0.999995			AL139415.1	processed_pseudogene
ENSG00000232663.2	6.89497	0.0154423	0.0232012	0.66558	0.505679	0.999995			AL139415.2	processed_pseudogene
ENSG00000131686.15	2.52868	0.0150621	0.0125274	1.20234	0.229232	0.999995			CA6	protein_coding
ENSG00000197241.3	0.998523	0.00344525	0.00864513	0.398519	0.690248	0.999995			SLC2A7	protein_coding
ENSG00000142583.18	6.95891	-0.00627958	0.0207184	-0.303092	0.76182	0.999995			SLC2A5	protein_coding
ENSG00000180758.12	588.506	0.00537777	0.0749121	0.0717877	0.942771	0.999995			GPR157	protein_coding
ENSG00000228526.7	3463.45	-0.0289985	0.0751688	-0.385778	0.699661	0.999995			MIR34AHG	lncRNA
ENSG00000234546.4	420.179	-0.0130802	0.0753266	-0.173646	0.862144	0.999995			LNCTAM34A	lncRNA
ENSG00000049239.13	2338.94	-0.00895797	0.0674421	-0.132825	0.894332	0.999995			H6PD	protein_coding
ENSG00000171621.14	1941.32	-0.0188407	0.0659082	-0.285863	0.774983	0.999995			SPSB1	protein_coding
ENSG00000284652.1	1.35988	-0.00706538	0.0107356	-0.658124	0.510459	0.999995			BX323043.1	lncRNA
ENSG00000284693.1	14.3276	0.0185828	0.0300522	0.618352	0.536344	0.999995			LINC02606	lncRNA
ENSG00000252956.1	0.343008	-0.0026314	0.00555516	-0.473685	0.635724	0.999995			RNA5SP40	rRNA_pseudogene
ENSG00000171612.7	1283.32	-0.0180069	0.0743601	-0.242158	0.808658	0.999995			SLC25A33	protein_coding
ENSG00000231181.1	51.1764	-0.00931546	0.0521615	-0.178589	0.858261	0.999995			AL954705.1	processed_pseudogene
ENSG00000188807.13	3219.63	0.0816016	0.0634081	1.28693	0.19812	0.999995			TMEM201	protein_coding
ENSG00000171608.16	2855.47	0.0865473	0.0674682	1.28279	0.199567	0.999995			PIK3CD	protein_coding
ENSG00000179840.5	1.78972	0.0148047	0.0119846	1.23532	0.216713	0.999995			PIK3CD-AS1	lncRNA
ENSG00000231789.2	322.196	-0.019685	0.0725066	-0.271492	0.786013	0.999995			PIK3CD-AS2	lncRNA
ENSG00000171603.18	18095.5	-0.00724274	0.0654601	-0.110644	0.911899	0.999995			CLSTN1	protein_coding
ENSG00000271264.1	11.5096	0.000808651	0.0275143	0.0293902	0.976553	0.999995			MZT1P1	processed_pseudogene
ENSG00000280113.2	5.59511	0.0122232	0.0201541	0.606488	0.544191	0.999995			AL357140.3	TEC
ENSG00000178585.15	1920.54	-0.00184682	0.0720229	-0.0256422	0.979543	0.999995			CTNNBIP1	protein_coding
ENSG00000285701.1	80.5328	0.0301827	0.0555919	0.542934	0.587176	0.999995			AL357140.4	lncRNA
ENSG00000162441.12	3854.97	0.0236531	0.0719445	0.328769	0.74233	0.999995			LZIC	protein_coding
ENSG00000228150.1	89.7402	-0.0740811	0.0641355	-1.15507	0.248061	0.999995			AL357140.2	lncRNA
ENSG00000173614.14	844.534	0.0180518	0.0714909	0.252505	0.800651	0.999995			NMNAT1	protein_coding
ENSG00000202415.1	45.8265	-0.0307814	0.0490979	-0.626939	0.530699	0.999995			RN7SKP269	misc_RNA
ENSG00000283611.2	65.2853	0.0159752	0.0521849	0.306126	0.759509	0.999995			TMEM274P	unitary_pseudogene
ENSG00000265521.1	17.129	0.0185073	0.0336779	0.549539	0.582636	0.999995			MIR5697	miRNA
ENSG00000162444.12	1.27727	-0.000203883	0.00848411	-0.0240311	0.980828	0.999995			RBP7	protein_coding
ENSG00000130939.20	10184.7	0.0142198	0.0678354	0.209622	0.833963	0.999995			UBE4B	protein_coding
ENSG00000224340.1	17.4668	-0.00786681	0.0315317	-0.249489	0.802983	0.999995			AL590639.1	processed_pseudogene
ENSG00000233623.2	22.5258	-0.024899	0.0417528	-0.596343	0.550946	0.999995			PGAM1P11	processed_pseudogene
ENSG00000201746.1	12.4499	-0.0102826	0.0312998	-0.328521	0.742518	0.999995			RNU6-828P	snRNA
ENSG00000054523.18	8965.25	0.0341039	0.0606149	0.562632	0.573686	0.999995			KIF1B	protein_coding
ENSG00000264881.1	1.34277	0.00237484	0.00946202	0.250986	0.801825	0.999995			AL358013.1	miRNA
ENSG00000199562.1	13.1193	-0.0207122	0.028027	-0.739009	0.459901	0.999995			RNU6-37P	snRNA
ENSG00000284735.1	30.6482	-0.0192999	0.0419621	-0.459938	0.645561	0.999995			AL139424.3	lncRNA
ENSG00000284642.1	26.0923	0.0300712	0.0430781	0.698063	0.485138	0.999995			AL139424.2	lncRNA
ENSG00000142657.21	13988.1	0.0602183	0.068722	0.87626	0.380889	0.999995			PGD	protein_coding
ENSG00000271989.1	4.55655	-0.00399309	0.0201478	-0.198189	0.842897	0.999995			AL139424.1	lncRNA
ENSG00000251503.8	121.905	0.0075132	0.0616369	0.121894	0.902983	0.999995			CENPS-CORT	protein_coding
ENSG00000175279.22	85.3608	-0.067629	0.0576201	-1.17371	0.240513	0.999995			CENPS	protein_coding
ENSG00000241563.4	39.78	0.0178144	0.0475179	0.374897	0.707737	0.999995			CORT	protein_coding
ENSG00000160049.12	6427.46	0.0510978	0.0635683	0.803825	0.421498	0.999995			DFFA	protein_coding
ENSG00000142655.13	1189.91	0.0768848	0.0747826	1.02811	0.303898	0.999995			PEX14	protein_coding
ENSG00000287727.1	61.7382	-0.0887852	0.0516645	-1.71849	0.0857065	0.999995			AL139423.2	lncRNA
ENSG00000243267.3	6.2174	0.00344754	0.0232156	0.148501	0.881948	0.999995			RN7SL614P	misc_RNA
ENSG00000130940.15	494.685	0.0640724	0.0749144	0.855275	0.392399	0.999995			CASZ1	protein_coding
ENSG00000272078.1	71.5	0.0477695	0.0585919	0.815293	0.414905	0.999995			AL139423.1	lncRNA
ENSG00000175262.14	9.93728	0.0331747	0.0272891	1.21568	0.224108	0.999995			C1orf127	protein_coding
ENSG00000215785.2	2.58614	-0.000986582	0.0128668	-0.0766763	0.938881	0.999995			CFL1P6	processed_pseudogene
ENSG00000120948.18	7049.04	-0.0109318	0.0622148	-0.17571	0.860522	0.999995			TARDBP	protein_coding
ENSG00000009724.17	334.317	0.0308702	0.0743006	0.415478	0.677792	0.999995			MASP2	protein_coding
ENSG00000271895.2	89.5874	-0.0028371	0.060491	-0.0469012	0.962592	0.999995			AL109811.2	lncRNA
ENSG00000116649.10	4737.11	0.0193015	0.0744709	0.259182	0.795495	0.999995			SRM	protein_coding
ENSG00000171824.14	4404.55	0.0377227	0.0631455	0.597394	0.550244	0.999995			EXOSC10	protein_coding
ENSG00000226849.1	184.832	0.0556586	0.0730598	0.761822	0.446166	0.999995			AL109811.1	lncRNA
ENSG00000230337.1	13.82	-0.0168458	0.0327617	-0.514192	0.607117	0.999995			EXOSC10-AS1	lncRNA
ENSG00000198793.13	11650	0.00705233	0.0620475	0.11366	0.909507	0.999995			MTOR	protein_coding
ENSG00000225602.5	22.2303	0.0103496	0.0398303	0.259843	0.794985	0.999995			MTOR-AS1	lncRNA
ENSG00000253086.1	5.45437	0.000908497	0.0211615	0.0429317	0.965756	0.999995			RNU6-537P	snRNA
ENSG00000171819.5	71.0117	0.0375879	0.0560467	0.670653	0.502442	0.999995			ANGPTL7	protein_coding
ENSG00000207451.1	8.30411	0.0388881	0.0270995	1.43501	0.151283	0.999995			RNU6-291P	snRNA
ENSG00000238173.1	13.9521	0.0144891	0.0343761	0.421486	0.6734	0.999995			RPL39P6	processed_pseudogene
ENSG00000120942.14	1858.62	0.0290604	0.0663755	0.437819	0.661518	0.999995			UBIAD1	protein_coding
ENSG00000238199.1	44.5417	-0.0593319	0.0511425	-1.16013	0.245996	0.999995			UBE2V2P3	processed_pseudogene
ENSG00000284646.1	1.10449	0.00758073	0.00911485	0.83169	0.405584	0.999995			AL031291.1	lncRNA
ENSG00000204624.8	11.2575	-0.0143887	0.02762	-0.520952	0.6024	0.999995			DISP3	protein_coding
ENSG00000235643.2	2.25173	-0.013318	0.0120698	-1.10341	0.269848	0.999995			LINC01647	lncRNA
ENSG00000284708.1	2.70015	0.00709929	0.0146991	0.482975	0.629113	0.999995			AL031731.1	lncRNA
ENSG00000116661.11	150.893	-0.0392282	0.0658553	-0.595672	0.551395	0.999995			FBXO2	protein_coding
ENSG00000132879.14	2177.22	0.0183009	0.0706007	0.259217	0.795468	0.999995			FBXO44	protein_coding
ENSG00000116663.11	196.004	-0.0192868	0.0731737	-0.263576	0.792107	0.999995			FBXO6	protein_coding
ENSG00000116670.15	1876.34	0.0264231	0.0747272	0.353594	0.723643	0.999995			MAD2L2	protein_coding
ENSG00000162490.7	146.266	0.153968	0.0698014	2.20581	0.0273977	0.999995			DRAXIN	protein_coding
ENSG00000177674.16	1505.75	0.0412246	0.0742762	0.555017	0.578883	0.999995			AGTRAP	protein_coding
ENSG00000215910.7	4.02709	0.0115833	0.0182167	0.635865	0.524864	0.999995			C1orf167	protein_coding
ENSG00000177553.6	0.314906	-0.0026314	0.00555516	-0.473685	0.635724	0.999995			C1orf167-AS1	lncRNA
ENSG00000177000.13	1711.53	-0.00729473	0.0699896	-0.104226	0.91699	0.999995			MTHFR	protein_coding
ENSG00000011021.23	4669.01	-0.0185273	0.0730272	-0.253705	0.799724	0.999995			CLCN6	protein_coding
ENSG00000276470.1	119.667	-0.00539163	0.0669441	-0.0805393	0.935808	0.999995			AL021155.2	misc_RNA
ENSG00000278852.1	92.7757	-0.0395718	0.0649555	-0.609214	0.542383	0.999995			AL021155.3	misc_RNA
ENSG00000175206.10	259.252	-0.0228192	0.0710365	-0.321232	0.748034	0.999995			NPPA	protein_coding
ENSG00000275915.1	0.179284	-0.00132203	0.00555516	-0.237983	0.811894	0.999995			AL021155.1	misc_RNA
ENSG00000120937.9	21.8382	-0.0222347	0.0374735	-0.593343	0.552951	0.999995			NPPB	protein_coding
ENSG00000224904.1	3.32766	-0.00447613	0.014231	-0.314535	0.753115	0.999995			SBF1P2	processed_pseudogene
ENSG00000285646.2	191.079	0.0180455	0.0706677	0.255358	0.798447	0.999995			AL021155.4	lncRNA
ENSG00000201801.1	43.9143	0.037735	0.0476775	0.791462	0.428674	0.999995			RNU5E-4P	snRNA
ENSG00000116685.16	3850.82	-0.0312887	0.0705248	-0.443655	0.657292	0.999995			KIAA2013	protein_coding
ENSG00000083444.17	16108.4	-0.00612439	0.0663243	-0.09234	0.926428	0.999995			PLOD1	protein_coding
ENSG00000287384.1	12.1668	-0.00142964	0.0290775	-0.0491665	0.960787	0.999995			AL096840.2	lncRNA
ENSG00000116688.18	10370.9	0.0419994	0.0696459	0.603042	0.546481	0.999995			MFN2	protein_coding
ENSG00000270914.1	1.31304	-0.00601534	0.0096579	-0.622841	0.533389	0.999995			AL096840.1	processed_pseudogene
ENSG00000116691.11	1062.87	0.0242964	0.0749329	0.324243	0.745754	0.999995			MIIP	protein_coding
ENSG00000202461.1	18.9764	-0.0152783	0.0389426	-0.392329	0.694815	0.999995			Y_RNA	misc_RNA
ENSG00000243539.3	0.669753	-0.000331189	0.0066603	-0.0497258	0.960341	0.999995			RN7SL649P	misc_RNA
ENSG00000120949.15	195.106	0.0718474	0.070591	1.0178	0.308774	0.999995			TNFRSF8	protein_coding
ENSG00000201135.1	0.179284	-0.00132203	0.00555516	-0.237983	0.811894	0.999995			RNU6-777P	snRNA
ENSG00000227875.2	0.63585	0.00561376	0.00663572	0.84599	0.397558	0.999995			RPL23AP89	processed_pseudogene
ENSG00000285604.1	3.19389	-0.0261835	0.0158865	-1.64816	0.0993195	0.999995			AL357835.1	lncRNA
ENSG00000028137.19	3.1424	0.0197029	0.0164202	1.19992	0.230171	0.999995			TNFRSF1B	protein_coding
ENSG00000048707.15	8408.88	-0.000141895	0.0670272	-0.00211698	0.998311	0.999995			VPS13D	protein_coding
ENSG00000239149.1	23.4088	0.0306249	0.0411239	0.744699	0.456454	0.999995			SNORA59A	snoRNA
ENSG00000229484.1	4.19889	-0.00228648	0.0147756	-0.154747	0.877021	0.999995			LINC02766	lncRNA
ENSG00000162496.9	257.76	-0.0114366	0.0715352	-0.159873	0.872981	0.999995			DHRS3	protein_coding
ENSG00000221340.1	2.03908	0.00329621	0.0120251	0.274111	0.783999	0.999995			RNU6ATAC18P	snRNA
ENSG00000276830.1	0.313046	-1.26693e-05	0.00555516	-0.00228063	0.99818	0.999995			MIR6730	miRNA
ENSG00000272482.1	50.0519	-0.000118036	0.0527354	-0.00223828	0.998214	0.999995			AC254633.1	lncRNA
ENSG00000204518.2	0.933558	0.00624131	0.00699458	0.892306	0.372229	0.999995			AADACL4	protein_coding
ENSG00000188984.12	0.311186	0.00260606	0.00555516	0.469124	0.638981	0.999995			AADACL3	protein_coding
ENSG00000157330.10	0.652113	-2.25917e-05	0.00659546	-0.00342534	0.997267	0.999995			C1orf158	protein_coding
ENSG00000116726.5	5.91044	0.0217841	0.0223237	0.975828	0.32915	0.999995			PRAMEF12	protein_coding
ENSG00000116721.9	3.86801	0.00311303	0.0180556	0.172413	0.863113	0.999995			PRAMEF1	protein_coding
ENSG00000239810.3	1.58335	-0.00839484	0.0104046	-0.806843	0.419757	0.999995			PRAMEF11	protein_coding
ENSG00000231103.2	0.954477	-0.0024173	0.00766925	-0.315194	0.752614	0.999995			PRAMEF30P	unprocessed_pseudogene
ENSG00000179172.10	3.53588	0.0128505	0.016602	0.774036	0.438909	0.999995			HNRNPCL1	protein_coding
ENSG00000120952.4	6.97052	-0.0170863	0.0229259	-0.745282	0.456101	0.999995			PRAMEF2	protein_coding
ENSG00000243073.4	3.27299	-0.0105681	0.0143264	-0.737666	0.460718	0.999995			PRAMEF4	protein_coding
ENSG00000187545.5	0.626092	-2.95049e-05	0.00649853	-0.00454025	0.996377	0.999995			PRAMEF10	protein_coding
ENSG00000204510.5	0.997202	-0.00350783	0.00864402	-0.40581	0.684882	0.999995			PRAMEF7	protein_coding
ENSG00000234064.1	0.358567	-0.0026314	0.00555516	-0.473685	0.635724	0.999995			PRAMEF29P	unprocessed_pseudogene
ENSG00000232423.6	0.327449	-0.0026314	0.00555516	-0.473685	0.635724	0.999995			PRAMEF6	protein_coding
ENSG00000274178.2	0.314906	-0.0026314	0.00555516	-0.473685	0.635724	0.999995			PRAMEF28P	unprocessed_pseudogene
ENSG00000275774.3	1.27054	0.00290699	0.00945689	0.307394	0.758543	0.999995			HNRNPCL2	protein_coding
ENSG00000179412.11	0.784704	0.00665691	0.00722348	0.921565	0.356755	0.999995			HNRNPCL4	protein_coding
ENSG00000204505.4	1.03204	-0.00857449	0.00818864	-1.04712	0.295045	0.999995			PRAMEF9	protein_coding
ENSG00000279169.3	2.97397	-0.00893731	0.0139397	-0.641141	0.521431	0.999995			PRAMEF13	protein_coding
ENSG00000182330.10	0.686403	0.000212439	0.00671875	0.0316188	0.974776	0.999995			PRAMEF8	protein_coding
ENSG00000237700.2	0.311186	0.00260606	0.00555516	0.469124	0.638981	0.999995			PRAMEF33	protein_coding
ENSG00000204501.7	1.62051	0.00284527	0.0112767	0.252313	0.800799	0.999995			PRAMEF15	protein_coding
ENSG00000204481.8	1.68493	0.0038018	0.0113975	0.333565	0.738708	0.999995			PRAMEF14	protein_coding
ENSG00000204480.8	0.980939	0.00212587	0.00772831	0.275075	0.783258	0.999995			PRAMEF19	protein_coding
ENSG00000204479.4	0.626092	-2.95049e-05	0.00649853	-0.00454025	0.996377	0.999995			PRAMEF17	protein_coding
ENSG00000204478.10	2.24567	0.0022296	0.0123412	0.180662	0.856633	0.999995			PRAMEF20	protein_coding
ENSG00000162494.6	24.9327	-0.00519578	0.0410946	-0.126435	0.899388	0.999995			LRRC38	protein_coding
ENSG00000259961.1	0.53843	0.00392971	0.00558124	0.704091	0.481376	0.999995			AL354712.1	lncRNA
ENSG00000162493.16	1271.63	-0.0220227	0.0722686	-0.304734	0.760568	0.999995			PDPN	protein_coding
ENSG00000253085.1	0.514546	0.00446237	0.00599166	0.744763	0.456415	0.999995			AL359771.2	scaRNA
ENSG00000116731.22	7180.74	0.0142555	0.0673289	0.211729	0.832318	0.999995			PRDM2	protein_coding
ENSG00000189337.17	524.125	0.0545846	0.0752488	0.725388	0.468214	0.999995			KAZN	protein_coding
ENSG00000252151.1	0.163725	-0.00132203	0.00555516	-0.237983	0.811894	0.999995			RNU6-1265P	snRNA
ENSG00000231606.2	4.62516	-0.00265033	0.0155338	-0.170617	0.864525	0.999995			AL357873.1	lncRNA
ENSG00000234593.3	5.61802	-0.0223873	0.0221776	-1.00945	0.312758	0.999995			KAZN-AS1	lncRNA
ENSG00000235829.1	3.05595	0.00380264	0.0139846	0.271917	0.785686	0.999995			TBCAP2	processed_pseudogene
ENSG00000287756.1	2.1154	-0.00975724	0.0138559	-0.704194	0.481312	0.999995			AL031293.1	lncRNA
ENSG00000175147.13	37.4632	-0.0142591	0.0486433	-0.293137	0.769418	0.999995			TMEM51-AS1	lncRNA
ENSG00000171729.14	694.018	0.0567561	0.0737339	0.769743	0.441452	0.999995			TMEM51	protein_coding
ENSG00000204464.7	31.4953	0.0126638	0.04172	0.303543	0.761476	0.999995			C1orf195	lncRNA
ENSG00000215720.4	15.2264	-0.0206918	0.031461	-0.657696	0.510734	0.999995			MFFP1	processed_pseudogene
ENSG00000278480.1	1.78051	0.00717472	0.0115364	0.621922	0.533993	0.999995			ZBTB2P1	processed_pseudogene
ENSG00000142621.19	47.957	0.0207541	0.0489583	0.423913	0.671629	0.999995			FHAD1	protein_coding
ENSG00000233485.1	0.779825	0.00383198	0.00710014	0.539704	0.589401	0.999995			FHAD1-AS1	lncRNA
ENSG00000236045.1	2.29405	0.0227993	0.0133028	1.71388	0.0865509	0.999995			AL031283.2	lncRNA
ENSG00000228140.2	10.961	0.022036	0.0304294	0.724166	0.468964	0.999995			AL031283.1	lncRNA
ENSG00000142634.13	3683.63	0.068188	0.0660534	1.03232	0.301924	0.999995			EFHD2	protein_coding
ENSG00000162438.12	5.72748	-0.00553412	0.0217512	-0.254428	0.799165	0.999995			CTRC	protein_coding
ENSG00000142615.8	2.22361	-0.00545534	0.0120565	-0.452483	0.650921	0.999995			CELA2A	protein_coding
ENSG00000215704.10	5.63851	-0.00181743	0.0201155	-0.0903498	0.928009	0.999995			CELA2B	protein_coding
ENSG00000132906.18	554.371	0.0361965	0.0746019	0.485195	0.627538	0.999995			CASP9	protein_coding
ENSG00000116138.13	2759.51	-0.00416321	0.070486	-0.0590644	0.952901	0.999995			DNAJC16	protein_coding
ENSG00000251866.1	4.9439	-0.0046234	0.020606	-0.224372	0.822468	0.999995			SCARNA21B	scaRNA
ENSG00000272510.1	11.1096	-0.0052267	0.0277571	-0.188301	0.850641	0.999995			AL121992.3	lncRNA
ENSG00000116771.6	34.8051	0.0240562	0.0434722	0.553371	0.580009	0.999995			AGMAT	protein_coding
ENSG00000237301.1	7.96811	-0.0135445	0.0242755	-0.557949	0.576879	0.999995			AL121992.1	lncRNA
ENSG00000235084.3	13.3872	0.00839901	0.0286654	0.293002	0.769521	0.999995			CHCHD2P6	processed_pseudogene
ENSG00000236500.1	0.162332	0.00129669	0.00555516	0.233422	0.815434	0.999995			CD24P1	processed_pseudogene
ENSG00000197312.12	2269.11	0.0523927	0.069821	0.750385	0.453023	0.999995			DDI2	protein_coding
ENSG00000271742.1	1.47022	0.00159429	0.010717	0.148762	0.881741	0.999995			AL121992.2	lncRNA
ENSG00000116786.13	3146.39	0.0767034	0.0711427	1.07816	0.280962	0.999995			PLEKHM2	protein_coding
ENSG00000237938.5	41.7154	-0.018855	0.0473766	-0.397981	0.690644	0.999995			AL450998.2	lncRNA
ENSG00000162461.8	80.7591	0.0148422	0.0598414	0.248026	0.804114	0.999995			SLC25A34	protein_coding
ENSG00000224459.1	0.482117	0.00144798	0.00583037	0.248351	0.803863	0.999995			SLC25A34-AS1	lncRNA
ENSG00000162460.7	2.83199	-0.00914508	0.0152741	-0.59873	0.549353	0.999995			TMEM82	protein_coding
ENSG00000162458.13	391.672	-0.0602371	0.0752905	-0.800063	0.423674	0.999995			FBLIM1	protein_coding
ENSG00000224321.1	501.267	0.0126216	0.0752192	0.167798	0.866742	0.999995			RPL12P14	processed_pseudogene
ENSG00000233954.6	82.4989	0.0129896	0.0599875	0.216539	0.828567	0.999995			UQCRHL	protein_coding
ENSG00000178715.8	13.9623	-0.01356	0.0323345	-0.419366	0.674949	0.999995			AL450998.1	processed_pseudogene
ENSG00000179743.4	390.741	-0.0175181	0.0741687	-0.236192	0.813283	0.999995			FLJ37453	lncRNA
ENSG00000065526.12	8448.41	-0.00170933	0.0684451	-0.0249737	0.980076	0.999995			SPEN	protein_coding
ENSG00000270620.1	8.23575	0.0288941	0.0249001	1.1604	0.245884	0.999995			AL034555.1	unprocessed_pseudogene
ENSG00000116809.12	1557.58	0.0574698	0.0728759	0.788598	0.430347	0.999995			ZBTB17	protein_coding
ENSG00000234607.2	25.9564	0.0309406	0.0419085	0.738288	0.460339	0.999995			AL355994.4	processed_pseudogene
ENSG00000224966.4	0.358567	-0.0026314	0.00555516	-0.473685	0.635724	0.999995			TBC1D3P6	unprocessed_pseudogene
ENSG00000173641.18	19.4083	0.00924234	0.0376573	0.245433	0.806121	0.999995			HSPB7	protein_coding
ENSG00000186510.12	19.988	0.00159047	0.0389591	0.0408242	0.967436	0.999995			CLCNKA	protein_coding
ENSG00000232456.1	6.66778	0.00757956	0.0241784	0.313485	0.753912	0.999995			AL355994.2	unprocessed_pseudogene
ENSG00000184908.18	9.02926	0.00445251	0.0239956	0.185556	0.852793	0.999995			CLCNKB	protein_coding
ENSG00000185519.9	108.418	0.0284392	0.0654626	0.434435	0.663973	0.999995			FAM131C	protein_coding
ENSG00000142627.13	12941.1	-0.0412299	0.0647291	-0.636961	0.52415	0.999995			EPHA2	protein_coding
ENSG00000227959.1	151.214	-0.031702	0.0721873	-0.439162	0.660544	0.999995			AL451042.2	lncRNA
ENSG00000224621.1	45.0119	-0.0290257	0.0500931	-0.579436	0.562295	0.999995			AL451042.1	lncRNA
ENSG00000142632.17	921.097	-0.0451632	0.0723973	-0.623824	0.532743	0.999995			ARHGEF19	protein_coding
ENSG00000237276.8	37.4155	-0.0732337	0.0478336	-1.53101	0.125767	0.999995			ANO7L1	transcribed_unprocessed_pseudogene
ENSG00000288398.1	185.469	-0.0410322	0.073452	-0.558627	0.576417	0.999995			AL109627.1	lncRNA
ENSG00000132881.12	131.1	0.037884	0.0680529	0.556684	0.577743	0.999995			CPLANE2	protein_coding
ENSG00000233929.1	6.70942	0.0187216	0.0230156	0.813432	0.41597	0.999995			MT1XP1	processed_pseudogene
ENSG00000037637.11	1159.58	0.0452385	0.0709529	0.637585	0.523744	0.999995			FBXO42	protein_coding
ENSG00000055070.17	7473.16	0.0374961	0.0731968	0.512265	0.608466	0.999995			SZRD1	protein_coding
ENSG00000226457.1	54.9947	0.0102908	0.0522844	0.196824	0.843965	0.999995			RPL22P3	processed_pseudogene
ENSG00000187144.11	40.7567	0.0381955	0.0469469	0.813589	0.415881	0.999995			SPATA21	protein_coding
ENSG00000157191.20	1599.78	-0.0336602	0.0720099	-0.467439	0.640186	0.999995			NECAP2	protein_coding
ENSG00000226029.1	114.329	-0.0494029	0.0581479	-0.849607	0.395543	0.999995			LINC01772	lncRNA
ENSG00000080947.15	492.357	0.039475	0.0752803	0.524374	0.600019	0.999995			CROCCP3	transcribed_unprocessed_pseudogene
ENSG00000206652.1	28.076	-0.0138046	0.0366664	-0.37649	0.706552	0.999995			RNU1-1	snRNA
ENSG00000261135.1	14.9762	0.0214933	0.0347321	0.618831	0.536028	0.999995			AL137802.2	lncRNA
ENSG00000285853.1	6.45409	0.0118326	0.0220517	0.536587	0.591553	0.999995			AL137802.3	lncRNA
ENSG00000233421.4	2.42696	0.0188852	0.0142704	1.32338	0.18571	0.999995			LINC01783	lncRNA
ENSG00000219481.10	1466.92	0.0581258	0.0682974	0.851069	0.394731	0.999995			NBPF1	protein_coding
ENSG00000271732.1	30.6735	0.0149686	0.0389509	0.384293	0.700761	0.999995			AL137798.1	lncRNA
ENSG00000215908.10	1492.25	-0.0631585	0.0699555	-0.902838	0.366612	0.999995			CROCCP2	transcribed_unprocessed_pseudogene
ENSG00000283773.1	129.627	0.0372246	0.0680819	0.546762	0.584542	0.999995			AL137798.3	transcribed_unprocessed_pseudogene
ENSG00000186301.8	120.725	0.137018	0.0670366	2.04392	0.0409611	0.999995			MST1P2	unprocessed_pseudogene
ENSG00000282143.1	0.664186	-0.00697021	0.00738657	-0.943634	0.345357	0.999995			AL137798.2	lncRNA
ENSG00000207513.1	3.32018	-0.0121657	0.0172529	-0.705139	0.480724	0.999995			RNU1-3	snRNA
ENSG00000280114.1	18.2888	0.00620562	0.0367717	0.168761	0.865985	0.999995			AL021920.2	unprocessed_pseudogene
ENSG00000236698.1	35.7238	-0.00974785	0.0469562	-0.207595	0.835545	0.999995			EIF1AXP1	processed_pseudogene
ENSG00000268869.6	68.6191	-0.0397112	0.0560991	-0.707876	0.479023	0.999995			ESPNP	transcribed_unprocessed_pseudogene
ENSG00000279151.1	2.78609	-0.00228763	0.0151535	-0.150964	0.880004	0.999995			AL021920.1	lncRNA
ENSG00000282740.1	1.27078	-0.00856081	0.00947338	-0.90367	0.36617	0.999995			AL021920.3	lncRNA
ENSG00000058453.17	786.239	0.00299799	0.0746233	0.040175	0.967954	0.999995			CROCC	protein_coding
ENSG00000227684.2	2.57638	0.00295233	0.0143953	0.20509	0.837502	0.999995			CROCCP4	transcribed_unprocessed_pseudogene
ENSG00000207389.1	3.19389	-0.0153933	0.0154007	-0.999518	0.317544	0.999995			RNU1-4	snRNA
ENSG00000186715.11	24.3711	-0.00918173	0.0358949	-0.255795	0.798109	0.999995			MST1L	transcribed_unprocessed_pseudogene
ENSG00000230239.1	0.622372	0.00440179	0.00587765	0.748903	0.453916	0.999995			BX284668.3	unprocessed_pseudogene
ENSG00000228549.4	4.25368	-0.00732974	0.0195258	-0.375388	0.707372	0.999995			BX284668.2	lncRNA
ENSG00000277234.1	0.488388	0.00140689	0.00586123	0.240033	0.810305	0.999995			RNU1-5P	snRNA
ENSG00000238142.2	1.71472	-0.00360429	0.0114393	-0.315079	0.752701	0.999995			BX284668.5	lncRNA
ENSG00000207005.1	39.9269	0.0227661	0.0495593	0.45937	0.645968	0.999995			RNU1-2	snRNA
ENSG00000272426.1	44.9862	-0.131848	0.0508902	-2.59083	0.00957447	0.999995			BX284668.6	lncRNA
ENSG00000117122.14	2252.98	-0.00776235	0.0697627	-0.111268	0.911404	0.999995			MFAP2	protein_coding
ENSG00000286898.1	137.44	-0.00840159	0.0703477	-0.119429	0.904935	0.999995			AL049569.2	lncRNA
ENSG00000226526.1	25.8943	-0.053024	0.0436466	-1.21485	0.224424	0.999995			AL049569.1	lncRNA
ENSG00000159363.19	3143.73	0.034497	0.0670278	0.514667	0.606785	0.999995			ATP13A2	protein_coding
ENSG00000117118.10	2857.67	0.0107183	0.0720361	0.148791	0.881718	0.999995			SDHB	protein_coding
ENSG00000117115.13	4.44443	-0.0064708	0.0148617	-0.435402	0.663271	0.999995			PADI2	protein_coding
ENSG00000204362.6	28.1888	0.0071559	0.0402091	0.177967	0.858749	0.999995			LINC02783	lncRNA
ENSG00000282843.1	1.01347	-0.00845632	0.00813233	-1.03984	0.298414	0.999995			AL590644.2	lncRNA
ENSG00000142623.11	170.557	-0.0234755	0.0707066	-0.332013	0.739879	0.999995			PADI1	protein_coding
ENSG00000142619.4	79.8134	0.0292267	0.0634068	0.460939	0.644842	0.999995			PADI3	protein_coding
ENSG00000266634.1	2.0441	0.010829	0.0129023	0.839311	0.401295	0.999995			MIR3972	miRNA
ENSG00000159339.13	19.928	0.0111147	0.0367959	0.302063	0.762604	0.999995			PADI4	protein_coding
ENSG00000276747.1	3.46343	-0.00650489	0.0181258	-0.358875	0.719688	0.999995			PADI6	protein_coding
ENSG00000179051.14	11752.8	0.0220775	0.064358	0.343042	0.731567	0.999995			RCC2	protein_coding
ENSG00000074964.17	1091.58	0.0101247	0.0737303	0.137321	0.890777	0.999995			ARHGEF10L	protein_coding
ENSG00000117148.8	3.88608	0.0252001	0.0173013	1.45654	0.145242	0.999995			ACTL8	protein_coding
ENSG00000117154.12	2.25427	-0.00052195	0.0135421	-0.0385427	0.969255	0.999995			IGSF21	protein_coding
ENSG00000280222.1	0.314906	-0.0026314	0.00555516	-0.473685	0.635724	0.999995			AL365209.1	TEC
ENSG00000179023.8	95.9859	0.023224	0.0625422	0.371333	0.710389	0.999995			KLHDC7A	protein_coding
ENSG00000225478.2	0.155593	0.00129669	0.00555516	0.233422	0.815434	0.999995			AL031737.1	processed_pseudogene
ENSG00000009709.12	771.99	-0.0191811	0.0752685	-0.254836	0.79885	0.999995			PAX7	protein_coding
ENSG00000179002.5	3.13556	0.00762786	0.0123512	0.617579	0.536853	0.999995			TAS1R2	protein_coding
ENSG00000159423.17	1234.82	-0.0460474	0.0744991	-0.618094	0.536514	0.999995			ALDH4A1	protein_coding
ENSG00000221662.1	4.06324	0.00916809	0.0189677	0.483352	0.628846	0.999995			MIR1290	miRNA
ENSG00000169991.11	1959.05	0.0349734	0.0711402	0.491612	0.622993	0.999995			IFFO2	protein_coding
ENSG00000272084.1	78.099	-0.00464325	0.0594077	-0.078159	0.937702	0.999995			AL137127.1	lncRNA
ENSG00000127481.15	18287.8	0.0620667	0.0721099	0.860724	0.38939	0.999995			UBR4	protein_coding
ENSG00000230424.1	26.9849	0.00702736	0.0444308	0.158164	0.874328	0.999995			EMC1-AS1	lncRNA
ENSG00000127463.15	6092.12	0.00284795	0.0651421	0.043719	0.965128	0.999995			EMC1	protein_coding
ENSG00000053372.5	3013.67	0.075414	0.0695093	1.08495	0.277945	0.999995			MRTO4	protein_coding
ENSG00000286064.1	40.3119	0.0130794	0.045083	0.290119	0.771725	0.999995			AL035413.2	unprocessed_pseudogene
ENSG00000211454.15	16.4012	-0.00774456	0.0359353	-0.215514	0.829367	0.999995			AKR7L	polymorphic_pseudogene
ENSG00000162482.5	23.011	0.0170075	0.0384228	0.442642	0.658025	0.999995			AKR7A3	protein_coding
ENSG00000270728.1	41.9744	0.0469527	0.0511097	0.918664	0.358271	0.999995			AL035413.1	processed_pseudogene
ENSG00000053371.12	1425.38	0.0309543	0.0751092	0.412124	0.680249	0.999995			AKR7A2	protein_coding
ENSG00000200403.1	9.5329	0.0275345	0.0258575	1.06485	0.286942	0.999995			RNU6-1099P	snRNA
ENSG00000040487.13	833.049	0.0416692	0.0731711	0.569476	0.569033	0.999995			SLC66A1	protein_coding
ENSG00000077549.19	5982.18	0.0272455	0.0725032	0.375783	0.707078	0.999995			CAPZB	protein_coding
ENSG00000240490.3	2.27727	-0.00778571	0.0141966	-0.54842	0.583404	0.999995			RN7SL277P	misc_RNA
ENSG00000173436.15	420.921	0.016217	0.0747764	0.216873	0.828307	0.999995			MICOS10	protein_coding
ENSG00000235185.1	2.0212	0.000425575	0.0137497	0.0309515	0.975308	0.999995			AL031727.2	lncRNA
ENSG00000158747.15	2115.79	0.0114344	0.0753273	0.151796	0.879348	0.999995			NBL1	protein_coding
ENSG00000270136.6	2.11229	0.00812935	0.0130348	0.623667	0.532846	0.999995			MICOS10-NBL1	protein_coding
ENSG00000226396.1	68.042	-0.00738465	0.0583051	-0.126655	0.899213	0.999995			AL031727.1	processed_pseudogene
ENSG00000158748.4	14.3483	-0.0461981	0.0333179	-1.38658	0.165569	0.999995			HTR6	protein_coding
ENSG00000162542.13	472.107	0.0163465	0.0752867	0.217124	0.828112	0.999995			TMCO4	protein_coding
ENSG00000178828.7	0.777965	0.00534425	0.00647436	0.825449	0.409117	0.999995			RNF186	protein_coding
ENSG00000169914.6	2040.32	-0.00345141	0.06995	-0.0493411	0.960647	0.999995			OTUD3	protein_coding
ENSG00000188784.4	4.62186	-0.00183475	0.0166031	-0.110506	0.912008	0.999995			PLA2G2E	protein_coding
ENSG00000188257.12	4.37685	0.0143527	0.0189626	0.756897	0.449111	0.999995			PLA2G2A	protein_coding
ENSG00000127472.11	1.32453	0.00929498	0.00983392	0.945196	0.344559	0.999995			PLA2G5	protein_coding
ENSG00000117215.15	2.48952	0.00250111	0.0116153	0.215329	0.829511	0.999995			PLA2G2D	protein_coding
ENSG00000158786.5	2.1723	-0.00523784	0.0123271	-0.424905	0.670906	0.999995			PLA2G2F	protein_coding
ENSG00000227066.2	0.311186	0.00260606	0.00555516	0.469124	0.638981	0.999995			Z98257.1	lncRNA
ENSG00000187980.7	1.91963	-0.00529729	0.0108934	-0.486286	0.626764	0.999995			PLA2G2C	protein_coding
ENSG00000284710.1	0.155593	0.00129669	0.00555516	0.233422	0.815434	0.999995			Z98257.2	lncRNA
ENSG00000158816.15	5.33585	0.00080097	0.0177599	0.0451	0.964028	0.999995			VWA5B1	protein_coding
ENSG00000226664.1	0.949821	0.0023427	0.00765461	0.306051	0.759566	0.999995			AL020998.1	lncRNA
ENSG00000236963.7	0.966085	-0.00267177	0.00770814	-0.346617	0.728879	0.999995			LINC01141	lncRNA
ENSG00000284641.1	0.805569	0.00169153	0.00788338	0.214569	0.830103	0.999995			AL139254.2	lncRNA
ENSG00000284743.1	0.53843	0.00392971	0.00558124	0.704091	0.481376	0.999995			AL139254.3	lncRNA
ENSG00000162545.6	2593.59	-0.0341366	0.0696682	-0.489989	0.624142	0.999995			CAMK2N1	protein_coding
ENSG00000090432.7	1370.45	-0.0364891	0.0690937	-0.52811	0.597423	0.999995			MUL1	protein_coding
ENSG00000215520.3	0.466779	0.00378898	0.00556038	0.681424	0.495603	0.999995			RPS4XP4	processed_pseudogene
ENSG00000183114.8	353.796	0.021688	0.0752712	0.288132	0.773246	0.999995			FAM43B	protein_coding
ENSG00000158825.6	2251.92	-0.00743932	0.0744803	-0.0998831	0.920437	0.999995			CDA	protein_coding
ENSG00000158828.8	1087.05	-0.0121963	0.0745399	-0.163622	0.870029	0.999995			PINK1	protein_coding
ENSG00000117242.7	297.228	0.0675131	0.0748948	0.901439	0.367355	0.999995			PINK1-AS	lncRNA
ENSG00000244038.11	13339	-0.00838059	0.0647374	-0.129455	0.896998	0.999995			DDOST	protein_coding
ENSG00000117245.13	598.363	-0.0289254	0.0753243	-0.384012	0.70097	0.999995			KIF17	protein_coding
ENSG00000235432.1	17.8319	-0.0245159	0.0309394	-0.792383	0.428137	0.999995			AL663074.2	unprocessed_pseudogene
ENSG00000189410.12	3057.76	-0.031058	0.0696358	-0.446006	0.655593	0.999995			SH2D5	protein_coding
ENSG00000233069.1	23.136	0.0121205	0.0382352	0.316997	0.751246	0.999995			AL663074.1	lncRNA
ENSG00000127483.19	11873.5	-0.00957603	0.0585982	-0.163418	0.870189	0.999995			HP1BP3	protein_coding
ENSG00000075151.21	6132.04	-0.0197198	0.0627992	-0.314014	0.753511	0.999995			EIF4G3	protein_coding
ENSG00000251914.1	2.95229	0.00371368	0.0168095	0.220928	0.825149	0.999995			RNU7-200P	snRNA
ENSG00000221808.1	2.49154	0.00580319	0.0155163	0.374007	0.708399	0.999995			MIR1256	miRNA
ENSG00000233072.1	5.98177	0.00917944	0.0190026	0.483062	0.629052	0.999995			RPS15AP6	processed_pseudogene
ENSG00000236073.2	6.0868	-0.0126485	0.017406	-0.726672	0.467427	0.999995			AL627311.1	processed_pseudogene
ENSG00000235112.1	25.4377	-0.00978476	0.0368462	-0.265556	0.790581	0.999995			HSPE1P27	processed_pseudogene
ENSG00000287192.1	20.9989	0.0024144	0.0381918	0.0632177	0.949593	0.999995			AL031005.2	lncRNA
ENSG00000117298.16	8843.36	-0.0282441	0.0638011	-0.44269	0.65799	0.999995			ECE1	protein_coding
ENSG00000236936.1	16.8252	0.0271008	0.0351179	0.771709	0.440287	0.999995			AL031005.1	lncRNA
ENSG00000231105.2	44.3022	-0.071709	0.0523185	-1.37062	0.170492	0.999995			ECE1-AS1	lncRNA
ENSG00000236216.5	0.314906	-0.0026314	0.00555516	-0.473685	0.635724	0.999995			PPP1R11P1	processed_pseudogene
ENSG00000228823.1	0.622372	0.00440179	0.00587765	0.748903	0.453916	0.999995			AL592309.1	unprocessed_pseudogene
ENSG00000227001.3	1.64741	0.00976973	0.0115488	0.845954	0.397578	0.999995			NBPF2P	unprocessed_pseudogene
ENSG00000187952.9	1.67842	0.0168003	0.0114406	1.46848	0.141973	0.999995			HS6ST1P1	processed_pseudogene
ENSG00000142794.19	494.19	-0.00195417	0.0753286	-0.025942	0.979304	0.999995			NBPF3	protein_coding
ENSG00000176378.8	4.78585	-0.011351	0.0174309	-0.651198	0.514918	0.999995			PFN1P10	processed_pseudogene
ENSG00000162551.14	198.756	0.0670858	0.0730111	0.918843	0.358178	0.999995			ALPL	protein_coding
ENSG00000233431.1	3.44199	0.00494906	0.015551	0.318246	0.750298	0.999995			LINC02596	lncRNA
ENSG00000076864.19	261.411	-0.0319087	0.0722713	-0.441513	0.658842	0.999995			RAP1GAP	protein_coding
ENSG00000090686.16	3562.64	0.00269364	0.0627259	0.0429431	0.965747	0.999995			USP48	protein_coding
ENSG00000231978.2	15.3744	0.0148763	0.0336182	0.442506	0.658123	0.999995			AL590103.1	processed_pseudogene
ENSG00000187942.12	86.5947	-0.0363172	0.0574648	-0.631989	0.527394	0.999995			LDLRAD2	protein_coding
ENSG00000142798.20	41703.6	0.0263316	0.0640571	0.411064	0.681025	0.999995			HSPG2	protein_coding
ENSG00000232037.3	23.1931	-0.00926143	0.0377027	-0.245644	0.805958	0.999995			AL590556.1	processed_pseudogene
ENSG00000283234.1	7.83089	0.0313284	0.0255669	1.22535	0.220442	0.999995			AL590556.2	transcribed_unitary_pseudogene
ENSG00000219073.8	1.4481	0.0114271	0.00944947	1.20929	0.226552	0.999995			CELA3B	protein_coding
ENSG00000142789.20	1.72779	0.0072518	0.00954626	0.759648	0.447465	0.999995			CELA3A	protein_coding
ENSG00000228397.3	18.8022	-0.0498973	0.0366214	-1.36252	0.173035	0.999995			LINC01635	lncRNA
ENSG00000070831.17	22557.3	0.0300748	0.0682129	0.440896	0.659288	0.999995			CDC42	protein_coding
ENSG00000285752.1	115.323	0.00575816	0.0650782	0.0884806	0.929495	0.999995			CDC42-AS1	lncRNA
ENSG00000230068.2	57.2065	0.00080355	0.0455839	0.0176279	0.985936	0.999995			CDC42-IT1	lncRNA
ENSG00000271428.1	65.5888	-0.0663226	0.0532951	-1.24444	0.213337	0.999995			MPHOSPH6P1	processed_pseudogene
ENSG00000162552.15	276.27	-0.0272051	0.0691704	-0.393306	0.694093	0.999995			WNT4	protein_coding
ENSG00000285873.1	45.4258	-0.014338	0.050168	-0.2858	0.775031	0.999995			AL445253.1	lncRNA
ENSG00000234397.3	1.47181	-0.0046029	0.0107988	-0.426243	0.669931	0.999995			PPIAP34	processed_pseudogene
ENSG00000279625.1	0.311186	0.00260606	0.00555516	0.469124	0.638981	0.999995			AL591122.1	TEC
ENSG00000184677.18	6786.93	-0.00258231	0.0640542	-0.0403145	0.967842	0.999995			ZBTB40	protein_coding
ENSG00000237200.1	41.9457	-0.00271712	0.050598	-0.0537002	0.957174	0.999995			ZBTB40-IT1	lncRNA
ENSG00000070886.12	24.5755	-0.00176513	0.0396192	-0.0445524	0.964464	0.999995			EPHA8	protein_coding
ENSG00000173372.17	1.14025	-0.00181668	0.00903759	-0.201014	0.840688	0.999995			C1QA	protein_coding
ENSG00000159189.12	0.940999	-0.00251519	0.00763715	-0.329336	0.741902	0.999995			C1QC	protein_coding
ENSG00000173369.17	0.622372	0.00440179	0.00587765	0.748903	0.453916	0.999995			C1QB	protein_coding
ENSG00000133216.17	10965.2	-0.0196787	0.0638097	-0.308397	0.757781	0.999995			EPHB2	protein_coding
ENSG00000265422.1	2.0998	0.0017243	0.0131225	0.131401	0.895458	0.999995			MIR4684	miRNA
ENSG00000225952.1	20.4711	0.0161188	0.031487	0.511917	0.608709	0.999995			AL512444.1	lncRNA
ENSG00000264014.1	0.626092	-2.95049e-05	0.00649853	-0.00454025	0.996377	0.999995			MIR4253	miRNA
ENSG00000215906.8	2.38724	0.0107945	0.0118193	0.913297	0.361086	0.999995			LACTBL1	protein_coding
ENSG00000227868.6	14.7962	0.0166761	0.0322857	0.516518	0.605493	0.999995			TEX46	protein_coding
ENSG00000004487.17	9817.93	-0.0261633	0.0632861	-0.413412	0.679304	0.999995			KDM1A	protein_coding
ENSG00000240553.1	20.5032	-0.0316415	0.0384118	-0.823744	0.410085	0.999995			AL031428.1	lncRNA
ENSG00000263793.1	2.76863	-0.00947085	0.0157079	-0.602935	0.546552	0.999995			MIR3115	miRNA
ENSG00000266802.1	4.00612	-0.0105319	0.0177165	-0.594467	0.5522	0.999995			AL031428.2	miRNA
ENSG00000169641.13	10047	0.00143581	0.0637183	0.0225337	0.982022	0.999995			LUZP1	protein_coding
ENSG00000229010.1	20.6405	0.0283338	0.0363865	0.778691	0.436162	0.999995			AL161672.1	processed_pseudogene
ENSG00000206935.1	19.1107	0.00175845	0.0326067	0.0539292	0.956992	0.999995			RNU6-514P	snRNA
ENSG00000252578.1	15.7736	0.0108125	0.0310345	0.348402	0.727538	0.999995			RNU6-135P	snRNA
ENSG00000179546.4	2317.41	-0.0202107	0.0681223	-0.296682	0.766709	0.999995			HTR1D	protein_coding
ENSG00000215381.3	1.92938	-0.000236919	0.0107855	-0.0219664	0.982475	0.999995			AL109936.1	processed_pseudogene
ENSG00000261326.4	797.336	-0.0431574	0.0732857	-0.588892	0.555933	0.999995			LINC01355	lncRNA
ENSG00000284726.1	79.7554	-0.0211138	0.0557383	-0.378802	0.704835	0.999995			AL109936.9	lncRNA
ENSG00000125944.21	17856.3	0.0192364	0.0598344	0.321494	0.747836	0.999995			HNRNPR	protein_coding
ENSG00000125945.15	1461.36	-0.0174801	0.0708141	-0.246845	0.805029	0.999995			ZNF436	protein_coding
ENSG00000249087.7	207.136	0.0464561	0.0737369	0.630025	0.528678	0.999995			ZNF436-AS1	lncRNA
ENSG00000271420.1	5.09794	0.0165633	0.0211387	0.783554	0.433302	0.999995			AL109936.2	lncRNA
ENSG00000204219.11	95.0636	0.089735	0.0622085	1.44249	0.149164	0.999995			TCEA3	protein_coding
ENSG00000232482.2	1.13702	-0.00445144	0.00901168	-0.493963	0.621332	0.999995			AL357134.1	processed_pseudogene
ENSG00000088280.19	1736.38	-0.0298032	0.0716707	-0.415835	0.67753	0.999995			ASAP3	protein_coding
ENSG00000007968.7	1613.59	-0.00433195	0.0752301	-0.0575827	0.954081	0.999995			E2F2	protein_coding
ENSG00000235052.1	29.2518	-0.0238603	0.0441751	-0.540129	0.589108	0.999995			AL021154.1	lncRNA
ENSG00000117318.9	2574.39	0.0120401	0.0516596	0.233067	0.815709	0.999995			ID3	protein_coding
ENSG00000285802.1	62.1199	-0.0160904	0.0572352	-0.281127	0.778613	0.999995			AL450043.1	lncRNA
ENSG00000197880.9	15.1574	-0.0109538	0.0311719	-0.351399	0.725289	0.999995			MDS2	lncRNA
ENSG00000142676.14	38260.6	0.0260495	0.0738754	0.352614	0.724378	0.999995			RPL11	protein_coding
ENSG00000236810.6	176.203	-0.0852481	0.0720876	-1.18256	0.236983	0.999995			ELOA-AS1	lncRNA
ENSG00000011007.12	5131.09	0.025918	0.0685837	0.377903	0.705502	0.999995			ELOA	protein_coding
ENSG00000057757.10	1746.39	0.0135441	0.0726439	0.186445	0.852096	0.999995			PITHD1	protein_coding
ENSG00000011009.11	3489.49	0.038092	0.0679045	0.560965	0.574822	0.999995			LYPLA2	protein_coding
ENSG00000117308.15	3635.28	-0.0157334	0.0687349	-0.228899	0.818947	0.999995			GALE	protein_coding
ENSG00000117305.15	979.368	0.0337096	0.0724554	0.465246	0.641755	0.999995			HMGCL	protein_coding
ENSG00000179163.12	2167.65	-0.0495703	0.0658695	-0.752553	0.451719	0.999995			FUCA1	protein_coding
ENSG00000188822.8	3.50856	-0.00473529	0.0172566	-0.274405	0.783773	0.999995			CNR2	protein_coding
ENSG00000229106.1	0.626092	-2.95049e-05	0.00649853	-0.00454025	0.996377	0.999995			BTBD6P1	processed_pseudogene
ENSG00000232557.3	0.654899	-0.00459842	0.00600435	-0.765848	0.443767	0.999995			AL590609.2	lncRNA
ENSG00000264926.1	0.358953	0.00260606	0.00555516	0.469124	0.638981	0.999995			MIR378F	miRNA
ENSG00000230228.2	1.45676	0.00504931	0.0106701	0.473218	0.636057	0.999995			H3P1	processed_pseudogene
ENSG00000189266.13	6391.88	-0.0129367	0.0660563	-0.195844	0.844732	0.999995			PNRC2	protein_coding
ENSG00000188529.15	10534.2	-0.004425	0.0650603	-0.0680138	0.945775	0.999995			SRSF10	protein_coding
ENSG00000225315.2	1.3581	-0.0112559	0.0107611	-1.04598	0.295571	0.999995			AL591178.1	lncRNA
ENSG00000142661.19	325.749	-0.0944238	0.0752262	-1.2552	0.209407	0.999995			MYOM3	protein_coding
ENSG00000230703.1	8.23585	-0.0239021	0.024835	-0.962436	0.33583	0.999995			MYOM3-AS1	lncRNA
ENSG00000142677.4	152.897	-0.0292662	0.067072	-0.43634	0.66259	0.999995			IL22RA1	protein_coding
ENSG00000185436.12	325.761	0.100375	0.0749028	1.34007	0.180224	0.999995			IFNLR1	protein_coding
ENSG00000232298.2	10.6686	-0.0165073	0.0285537	-0.578115	0.563187	0.999995			GRHL3-AS1	lncRNA
ENSG00000158055.16	99.4239	-0.000617456	0.0666461	-0.00926469	0.992608	0.999995			GRHL3	protein_coding
ENSG00000001460.18	730.969	0.00888387	0.0751228	0.118258	0.905863	0.999995			STPG1	protein_coding
ENSG00000001461.17	4042.95	0.0218352	0.0661219	0.330226	0.741229	0.999995			NIPAL3	protein_coding
ENSG00000286061.1	5.59896	-0.0106055	0.0211661	-0.501059	0.61633	0.999995			RCAN3AS	lncRNA
ENSG00000117602.13	1650.58	-0.0254235	0.0737549	-0.344703	0.730318	0.999995			RCAN3	protein_coding
ENSG00000184454.7	10.2702	0.0166874	0.0276527	0.603464	0.5462	0.999995			NCMAP	protein_coding
ENSG00000133226.17	11522.1	0.0273326	0.0585704	0.466662	0.640742	0.999995			SRRM1	protein_coding
ENSG00000284699.1	398.746	-0.00417563	0.0744234	-0.0561063	0.955257	0.999995			AL445648.1	lncRNA
ENSG00000169504.15	34160.2	0.0284224	0.0665512	0.427076	0.669324	0.999995			CLIC4	protein_coding
ENSG00000238482.1	32.7698	-0.035629	0.0389409	-0.914952	0.360217	0.999995			RNU6-1208P	snRNA
ENSG00000020633.19	233.919	0.00919064	0.0724643	0.12683	0.899075	0.999995			RUNX3	protein_coding
ENSG00000278034.1	0.470499	-0.00139321	0.00578014	-0.241034	0.809529	0.999995			MIR6731	miRNA
ENSG00000229162.1	17.6707	-0.00479145	0.0363354	-0.131867	0.895089	0.999995			RUNX3-AS1	lncRNA
ENSG00000261025.1	11.2534	0.0281863	0.0294451	0.957248	0.338442	0.999995			AL445471.1	lncRNA
ENSG00000264371.1	0.805569	0.00169153	0.00788338	0.214569	0.830103	0.999995			MIR4425	miRNA
ENSG00000285823.1	1.2717	0.0104794	0.00905205	1.15768	0.246995	0.999995			LINC02793	lncRNA
ENSG00000233419.3	0.47236	-0.00381646	0.00556161	-0.686214	0.492578	0.999995			IFITM3P7	processed_pseudogene
ENSG00000231953.2	0.327449	-0.0026314	0.00555516	-0.473685	0.635724	0.999995			AL031432.1	lncRNA
ENSG00000117614.10	2498.44	0.0282419	0.0682978	0.413511	0.679232	0.999995			SYF2	protein_coding
ENSG00000284602.1	242.252	-0.0392942	0.0739018	-0.531709	0.594928	0.999995			AL031432.4	lncRNA
ENSG00000284657.1	85.8801	-0.0968452	0.0619992	-1.56204	0.118279	0.999995			AL031432.5	lncRNA
ENSG00000117616.18	4851.58	-0.051353	0.0701075	-0.73249	0.46387	0.999995			RSRP1	protein_coding
ENSG00000272432.1	18.6398	0.0150476	0.036404	0.41335	0.67935	0.999995			AL031432.3	lncRNA
ENSG00000261349.1	128.764	-0.00986784	0.0673266	-0.146567	0.883474	0.999995			AL031432.2	unprocessed_pseudogene
ENSG00000187010.21	138.254	-0.00819629	0.0656456	-0.124857	0.900637	0.999995			RHD	protein_coding
ENSG00000224183.1	11.844	0.0185711	0.0284456	0.652864	0.513844	0.999995			SDHDP6	processed_pseudogene
ENSG00000259984.1	143.655	-0.044983	0.0696592	-0.645759	0.518435	0.999995			AL928711.1	unprocessed_pseudogene
ENSG00000183726.11	5151.63	0.0451966	0.0626984	0.720857	0.470998	0.999995			TMEM50A	protein_coding
ENSG00000188672.19	23.9875	-0.0176389	0.0414499	-0.425547	0.670438	0.999995			RHCE	protein_coding
ENSG00000238084.4	12.0575	-0.00159997	0.0274927	-0.0581964	0.953592	0.999995			AL031284.1	processed_pseudogene
ENSG00000204178.11	2792.13	0.0443992	0.0661804	0.670881	0.502296	0.999995			MACO1	protein_coding
ENSG00000157978.12	1629.71	0.0981118	0.0744795	1.3173	0.187738	0.999995			LDLRAP1	protein_coding
ENSG00000225643.1	10.9105	-0.00718394	0.0280848	-0.255794	0.79811	0.999995			AL606491.1	lncRNA
ENSG00000117643.14	99.0963	0.00521167	0.0663365	0.0785641	0.937379	0.999995			MAN1C1	protein_coding
ENSG00000233478.1	0.327449	-0.0026314	0.00555516	-0.473685	0.635724	0.999995			AL031280.1	lncRNA
ENSG00000162430.17	6273.44	-9.29575e-06	0.0660299	-0.000140781	0.999888	0.999995			SELENON	protein_coding
ENSG00000228172.5	101.569	0.00870822	0.0655887	0.13277	0.894375	0.999995			AL020996.1	lncRNA
ENSG00000117640.18	1291.14	0.0244572	0.0725877	0.336933	0.736167	0.999995			MTFR1L	protein_coding
ENSG00000127423.11	585.295	0.0535221	0.074575	0.717695	0.472945	0.999995			AUNIP	protein_coding
ENSG00000236528.1	15.6736	-0.0203636	0.0358214	-0.568476	0.569712	0.999995			AL033528.2	lncRNA
ENSG00000182749.6	748.51	0.0187354	0.0745186	0.25142	0.80149	0.999995			PAQR7	protein_coding
ENSG00000207302.1	5.27977	0.01942	0.0203487	0.954359	0.339902	0.999995			Y_RNA	misc_RNA
ENSG00000117632.23	12893.9	0.0170432	0.0717361	0.237582	0.812205	0.999995			STMN1	protein_coding
ENSG00000229786.1	16.421	-0.028803	0.0356092	-0.808864	0.418593	0.999995			SNRPFP2	processed_pseudogene
ENSG00000223624.1	18.5174	0.0217012	0.0353814	0.613349	0.539645	0.999995			AL033528.1	processed_pseudogene
ENSG00000283938.1	1.14003	-0.00532205	0.00983721	-0.541012	0.5885	0.999995			MIR3917	miRNA
ENSG00000158006.14	1538.17	0.0558806	0.0729997	0.765491	0.443979	0.999995			PAFAH2	protein_coding
ENSG00000207237.1	1.74809	-1.81543e-05	0.0111337	-0.00163057	0.998699	0.999995			RNU6-110P	snRNA
ENSG00000158008.10	39.5279	0.0151906	0.0495278	0.306709	0.759065	0.999995			EXTL1	protein_coding
ENSG00000158014.15	23.3832	-0.0066235	0.0374956	-0.176647	0.859786	0.999995			SLC30A2	protein_coding
ENSG00000284309.1	0.319785	-1.26693e-05	0.00555516	-0.00228063	0.99818	0.999995			AL391650.2	lncRNA
ENSG00000158022.7	3.78012	0.00175258	0.017559	0.0998112	0.920494	0.999995			TRIM63	protein_coding
ENSG00000175087.10	850.098	0.00230488	0.0729702	0.0315865	0.974802	0.999995			PDIK1L	protein_coding
ENSG00000197245.6	36.9959	0.00119827	0.0498399	0.0240424	0.980819	0.999995			FAM110D	protein_coding
ENSG00000282872.2	1.4626	-0.00412694	0.00971865	-0.424641	0.671098	0.999995			C1orf232	protein_coding
ENSG00000236782.7	109.814	0.0484163	0.0659215	0.734454	0.462672	0.999995			AL391650.1	protein_coding
ENSG00000142675.18	321.362	-0.00852952	0.0744335	-0.114592	0.908768	0.999995			CNKSR1	protein_coding
ENSG00000188782.9	7.98741	-0.00537616	0.0248249	-0.216564	0.828548	0.999995			CATSPER4	protein_coding
ENSG00000236155.6	10.7175	0.021131	0.0274749	0.769103	0.441832	0.999995			ZPLD2P	transcribed_unprocessed_pseudogene
ENSG00000278572.1	0.973991	0.00645443	0.0071125	0.907477	0.364155	0.999995			AL355877.2	unprocessed_pseudogene
ENSG00000130695.16	2574.54	-0.0167345	0.0670752	-0.249488	0.802983	0.999995			CEP85	protein_coding
ENSG00000270733.1	26.058	-0.0135698	0.0430038	-0.31555	0.752344	0.999995			AL355877.1	processed_pseudogene
ENSG00000142669.15	3091.37	0.0312511	0.0741033	0.421723	0.673227	0.999995			SH3BGRL3	protein_coding
ENSG00000158062.20	2112.05	0.00615361	0.0696933	0.0882956	0.929642	0.999995			UBXN11	protein_coding
ENSG00000169442.9	3.31863	0.000223234	0.0161291	0.0138404	0.988957	0.999995			CD52	protein_coding
ENSG00000176092.16	145.096	0.0450043	0.0711241	0.632759	0.526891	0.999995			CRYBG2	protein_coding
ENSG00000225854.2	10.5172	0.0386492	0.027877	1.38642	0.165619	0.999995			AL451139.1	processed_pseudogene
ENSG00000176083.18	1.12075	0.00165411	0.00976891	0.169324	0.865541	0.999995			ZNF683	protein_coding
ENSG00000131914.11	16.2579	-0.00881349	0.0355082	-0.24821	0.803972	0.999995			LIN28A	protein_coding
ENSG00000117682.17	2863.23	-0.0166667	0.0663714	-0.251112	0.801727	0.999995			DHDDS	protein_coding
ENSG00000223583.1	48.1146	0.00211661	0.0466761	0.0453467	0.963831	0.999995			AL513365.1	processed_pseudogene
ENSG00000225891.2	119.28	-0.00595715	0.0594454	-0.100212	0.920176	0.999995			DHDDS-AS1	lncRNA
ENSG00000198830.11	15035.1	-0.0034467	0.0752028	-0.045832	0.963444	0.999995			HMGN2	protein_coding
ENSG00000224129.1	0.358567	-0.0026314	0.00555516	-0.473685	0.635724	0.999995			DPPA2P2	processed_pseudogene
ENSG00000117676.14	3829.11	0.00655763	0.0686535	0.0955179	0.923903	0.999995			RPS6KA1	protein_coding
ENSG00000238705.1	0.514353	0.00170526	0.00653713	0.260857	0.794203	0.999995			MIR1976	miRNA
ENSG00000260063.1	78.6267	0.0390553	0.0625032	0.624853	0.532068	0.999995			AL512408.1	lncRNA
ENSG00000117713.20	11538.6	0.0424243	0.0689865	0.614965	0.538578	0.999995			ARID1A	protein_coding
ENSG00000060642.11	1255.43	-0.0580338	0.0710859	-0.816389	0.414278	0.999995			PIGV	protein_coding
ENSG00000241188.3	2.03675	0.000291817	0.0139376	0.0209375	0.983296	0.999995			RN7SL165P	misc_RNA
ENSG00000287810.1	1.11727	-0.00464924	0.00908969	-0.511485	0.609011	0.999995			AL034380.2	unprocessed_pseudogene
ENSG00000204160.12	2605.64	-0.00994204	0.0647343	-0.153582	0.877939	0.999995			ZDHHC18	protein_coding
ENSG00000175793.12	20444.6	0.0340768	0.0702144	0.485325	0.627446	0.999995			SFN	protein_coding
ENSG00000142751.15	2038.77	0.0148234	0.0659434	0.22479	0.822143	0.999995			GPN2	protein_coding
ENSG00000198746.13	1112.05	-0.0125352	0.0729811	-0.17176	0.863626	0.999995			GPATCH3	protein_coding
ENSG00000090273.14	8177.05	0.0165516	0.0668483	0.247599	0.804445	0.999995			NUDC	protein_coding
ENSG00000131910.5	3.95058	-0.00744958	0.0189506	-0.393106	0.694241	0.999995			NR0B2	protein_coding
ENSG00000175707.9	28.2163	-0.0455787	0.0399594	-1.14062	0.254026	0.999995			KDF1	protein_coding
ENSG00000172746.6	1.1608	0.00959753	0.00866531	1.10758	0.268043	0.999995			RPL12P13	unprocessed_pseudogene
ENSG00000225294.1	2.62076	0.0147374	0.0134705	1.09405	0.273932	0.999995			OSTCP2	processed_pseudogene
ENSG00000253368.4	2230.76	0.0199721	0.0732827	0.272536	0.78521	0.999995			TRNP1	protein_coding
ENSG00000158246.8	550.449	0.0108343	0.0745965	0.145238	0.884523	0.999995			TENT5B	protein_coding
ENSG00000090020.11	4676.58	0.0256875	0.0696478	0.36882	0.712262	0.999995			SLC9A1	protein_coding
ENSG00000214973.3	0.311186	0.00260606	0.00555516	0.469124	0.638981	0.999995			CHCHD3P3	processed_pseudogene
ENSG00000225159.1	15.3328	-0.00870583	0.0346232	-0.251445	0.80147	0.999995			NPM1P39	processed_pseudogene
ENSG00000224311.1	0.155593	0.00129669	0.00555516	0.233422	0.815434	0.999995			AL590640.1	lncRNA
ENSG00000142784.16	2823.64	0.0232006	0.074719	0.310504	0.756177	0.999995			WDTC1	protein_coding
ENSG00000252098.1	6.03566	0.00283165	0.022219	0.127443	0.89859	0.999995			Y_RNA	misc_RNA
ENSG00000243659.1	8.77903	-0.0216337	0.0280027	-0.772558	0.439784	0.999995			FO393419.3	processed_pseudogene
ENSG00000186501.14	1516.99	-0.0473178	0.0714725	-0.662042	0.507944	0.999995			TMEM222	protein_coding
ENSG00000206888.1	12.6429	0.0315208	0.0294315	1.07099	0.284175	0.999995			RNU6-48P	snRNA
ENSG00000241547.1	78.0886	-0.0165804	0.0617401	-0.268552	0.788274	0.999995			ACTG1P20	processed_pseudogene
ENSG00000142765.18	2865.1	0.0457266	0.0665988	0.686598	0.492336	0.999995			SYTL1	protein_coding
ENSG00000142733.17	2588.59	0.00818173	0.0702118	0.116529	0.907233	0.999995			MAP3K6	protein_coding
ENSG00000142748.13	4.41834	0.0115785	0.0195448	0.592408	0.553578	0.999995			FCN3	protein_coding
ENSG00000174950.11	0.311186	0.00260606	0.00555516	0.469124	0.638981	0.999995			CD164L2	protein_coding
ENSG00000231207.1	1.32504	9.69146e-05	0.00948801	0.0102144	0.99185	0.999995			FO393419.1	processed_pseudogene
ENSG00000181773.7	575.113	0.0709879	0.0749797	0.946761	0.343761	0.999995			GPR3	protein_coding
ENSG00000158195.11	12683.3	0.0083247	0.0721734	0.115343	0.908173	0.999995			WASF2	protein_coding
ENSG00000241169.1	18.9143	-0.00830882	0.0294295	-0.282329	0.777691	0.999995			FO393419.2	lncRNA
ENSG00000237429.1	6.11932	-0.00195928	0.0232578	-0.0842415	0.932864	0.999995			BX293535.1	lncRNA
ENSG00000126705.15	3018.73	0.0302547	0.0665964	0.454299	0.649614	0.999995			AHDC1	protein_coding
ENSG00000000938.13	3.90336	-0.0139459	0.0176795	-0.788816	0.43022	0.999995			FGR	protein_coding
ENSG00000235912.1	11.6067	0.0206762	0.0290325	0.712172	0.476358	0.999995			AL031729.1	processed_pseudogene
ENSG00000233975.1	2.34343	0.00519602	0.0123657	0.420197	0.674341	0.999995			LINC02574	lncRNA
ENSG00000126709.15	2208.91	-0.167435	0.0741927	-2.25676	0.0240234	0.999995			IFI6	protein_coding
ENSG00000225886.3	28.7865	-0.0606254	0.0386615	-1.56811	0.116856	0.999995			AL445490.1	lncRNA
ENSG00000207095.1	0.179477	0.00129669	0.00555516	0.233422	0.815434	0.999995			RNU6-424P	snRNA
ENSG00000287244.1	2.97984	0.00326075	0.0153231	0.212799	0.831483	0.999995			AL020997.5	lncRNA
ENSG00000009780.16	637.212	-0.0139148	0.0742903	-0.187304	0.851423	0.999995			FAM76A	protein_coding
ENSG00000231344.1	11.1633	-0.016245	0.0284161	-0.571682	0.567538	0.999995			AL020997.1	processed_pseudogene
ENSG00000230833.1	14.267	-0.00559977	0.0265493	-0.21092	0.83295	0.999995			RPEP3	processed_pseudogene
ENSG00000117758.14	1991.25	0.0479876	0.0682584	0.703029	0.482038	0.999995			STX12	protein_coding
ENSG00000269971.1	19.1987	-0.0152323	0.0347357	-0.438521	0.661009	0.999995			AL020997.2	lncRNA
ENSG00000270031.1	10.0111	0.0186537	0.0286338	0.651455	0.514753	0.999995			AL020997.3	lncRNA
ENSG00000223062.1	0.321178	-0.0026314	0.00555516	-0.473685	0.635724	0.999995			RNU6-1245P	snRNA
ENSG00000286433.1	11.9801	-0.0170969	0.0311767	-0.548388	0.583426	0.999995			AL020997.4	lncRNA
ENSG00000117751.18	2124.99	0.0217714	0.0688248	0.316331	0.751751	0.999995			PPP1R8	protein_coding
ENSG00000252947.1	45.7217	-0.0384651	0.0497663	-0.772914	0.439573	0.999995			SCARNA1	scaRNA
ENSG00000130775.16	52.4238	-0.00466581	0.0473661	-0.0985052	0.921531	0.999995			THEMIS2	protein_coding
ENSG00000117748.10	2461.06	0.0467061	0.0706872	0.660743	0.508777	0.999995			RPA2	protein_coding
ENSG00000130768.15	771.865	-0.0122107	0.0744973	-0.163908	0.869803	0.999995			SMPDL3B	protein_coding
ENSG00000227050.1	6.09582	-0.0193248	0.0199936	-0.96655	0.333769	0.999995			AL512288.1	lncRNA
ENSG00000158156.9	105.846	-0.0604726	0.0682215	-0.886415	0.375394	0.999995			XKR8	protein_coding
ENSG00000158161.16	4044.43	0.0392386	0.0635077	0.617856	0.53667	0.999995			EYA3	protein_coding
ENSG00000238231.2	14.6597	0.0162242	0.0310909	0.521833	0.601787	0.999995			AL512288.2	processed_pseudogene
ENSG00000240750.3	30.7591	0.0166068	0.0444823	0.373335	0.708899	0.999995			RN7SL559P	misc_RNA
ENSG00000228589.3	36.0056	-0.0358737	0.0473664	-0.757367	0.44883	0.999995			SPCS2P4	processed_pseudogene
ENSG00000228943.1	0.470499	-0.00139321	0.00578014	-0.241034	0.809529	0.999995			AL137792.2	processed_pseudogene
ENSG00000214812.3	0.937278	0.00243318	0.00762447	0.319128	0.749629	0.999995			AL137792.1	processed_pseudogene
ENSG00000169403.12	109.206	-0.0906965	0.0656515	-1.38148	0.16713	0.999995			PTAFR	protein_coding
ENSG00000126698.11	6259.62	0.0246203	0.0704139	0.349651	0.726601	0.999995			DNAJC8	protein_coding
ENSG00000130770.18	3396.02	0.024717	0.07379	0.334964	0.737652	0.999995			ATP5IF1	protein_coding
ENSG00000270605.1	1008.69	-0.0268341	0.0718644	-0.373399	0.708851	0.999995			AL353622.1	lncRNA
ENSG00000271398.1	17.8597	-0.0291509	0.0369664	-0.788577	0.430359	0.999995			AL353622.2	lncRNA
ENSG00000130766.5	4073.44	0.0699895	0.0658806	1.06237	0.288068	0.999995			SESN2	protein_coding
ENSG00000130772.14	674.821	0.0362847	0.0737147	0.492231	0.622556	0.999995			MED18	protein_coding
ENSG00000204138.13	5689.04	0.026449	0.0697016	0.379461	0.704346	0.999995			PHACTR4	protein_coding
ENSG00000206779.1	34.7757	0.0376677	0.0411966	0.914339	0.360539	0.999995			Y_RNA	misc_RNA
ENSG00000229820.2	31.7961	0.0265526	0.0428944	0.619023	0.535901	0.999995			CR391992.1	processed_pseudogene
ENSG00000221216.1	16.4341	-0.00785806	0.0330643	-0.23766	0.812145	0.999995			RNU6ATAC27P	snRNA
ENSG00000180198.16	5287.78	0.0187074	0.0717407	0.260764	0.794274	0.999995			RCC1	protein_coding
ENSG00000242125.3	4836.53	-0.0128626	0.0642269	-0.200267	0.841271	0.999995			SNHG3	lncRNA
ENSG00000274266.1	3149.16	-0.0514601	0.072865	-0.706239	0.480039	0.999995			SNORA73A	snoRNA
ENSG00000200087.1	2964.65	-0.00830184	0.0712667	-0.11649	0.907264	0.999995			SNORA73B	snoRNA
ENSG00000231468.2	85.5885	-0.0342129	0.0589289	-0.58058	0.561524	0.999995			PRDX3P2	processed_pseudogene
ENSG00000279443.1	154.695	0.0603449	0.0703761	0.857462	0.39119	0.999995			AL513497.1	TEC
ENSG00000180098.9	1122.47	0.0830135	0.070341	1.18016	0.237938	0.999995			TRNAU1AP	protein_coding
ENSG00000197989.14	1571.96	-0.0621058	0.0738345	-0.841148	0.400265	0.999995			SNHG12	lncRNA
ENSG00000221539.1	82.6446	-0.00846933	0.0563642	-0.150261	0.880559	0.999995			SNORD99	snoRNA
ENSG00000278274.1	308.134	-0.0100833	0.074012	-0.136239	0.891632	0.999995			SNORA61	snoRNA
ENSG00000273544.1	7.16598	0.0212513	0.0249365	0.852219	0.394093	0.999995			SNORA44	snoRNA
ENSG00000120656.12	1202.93	-0.00421729	0.0738713	-0.0570897	0.954474	0.999995			TAF12	protein_coding
ENSG00000188060.7	41.0629	-0.0288698	0.0453028	-0.637263	0.523954	0.999995			RAB42	protein_coding
ENSG00000229388.1	104.691	0.0258848	0.0646962	0.400098	0.689085	0.999995			LINC01715	lncRNA
ENSG00000274978.1	5.70879	-0.00538068	0.0215094	-0.250155	0.802468	0.999995			RNU11	snRNA
ENSG00000162419.13	3309.9	-0.00757272	0.0707475	-0.107039	0.914758	0.999995			GMEB1	protein_coding
ENSG00000252777.1	14.8174	-0.0172446	0.0316236	-0.545309	0.585541	0.999995			AL645729.1	scaRNA
ENSG00000198492.16	9482.08	0.0581321	0.0657647	0.883941	0.376728	0.999995			YTHDF2	protein_coding
ENSG00000116329.11	63.4613	-0.0286352	0.0591736	-0.483919	0.628444	0.999995			OPRD1	protein_coding
ENSG00000233427.1	5.04958	-0.00549751	0.0204125	-0.269321	0.787683	0.999995			AL009181.1	lncRNA
ENSG00000199756.1	0.499069	-0.00172816	0.00646865	-0.267159	0.789346	0.999995			Y_RNA	misc_RNA
ENSG00000159023.22	6465.15	0.0198291	0.0625107	0.317211	0.751083	0.999995			EPB41	protein_coding
ENSG00000225616.2	3.42138	0.0199536	0.0161158	1.23814	0.215664	0.999995			AL138785.1	processed_pseudogene
ENSG00000206704.1	0.646256	0.00561399	0.00663582	0.846013	0.397545	0.999995			Y_RNA	misc_RNA
ENSG00000277958.1	0.95842	-0.00010563	0.00913177	-0.0115673	0.990771	0.999995			Metazoa_SRP	misc_RNA
ENSG00000253304.2	53.1593	-0.0722458	0.0566727	-1.27479	0.202384	0.999995			TMEM200B	protein_coding
ENSG00000225750.1	28.0292	-0.021948	0.0415311	-0.528471	0.597173	0.999995			AL357500.1	lncRNA
ENSG00000116350.17	4567.95	-0.0259992	0.0651949	-0.398792	0.690047	0.999995			SRSF4	protein_coding
ENSG00000277916.1	81.8364	0.00968536	0.0603265	0.160549	0.872449	0.999995			AL357500.2	misc_RNA
ENSG00000116353.16	1365.72	0.00638005	0.0711989	0.0896089	0.928598	0.999995			MECR	protein_coding
ENSG00000237934.1	98.5564	-0.0495839	0.0670503	-0.739503	0.459601	0.999995			AL590729.1	lncRNA
ENSG00000060656.20	6233.56	0.0213275	0.0662177	0.322081	0.747391	0.999995			PTPRU	protein_coding
ENSG00000230523.1	21.0797	0.0121251	0.034769	0.348733	0.72729	0.999995			LINC01756	lncRNA
ENSG00000228176.1	18.5121	0.000451539	0.0371294	0.0121612	0.990297	0.999995			AC092265.1	lncRNA
ENSG00000284676.1	1.66456	0.0101376	0.0117265	0.864502	0.387312	0.999995			AL645944.2	lncRNA
ENSG00000162510.6	48.1781	0.0541021	0.0514983	1.05056	0.29346	0.999995			MATN1	protein_coding
ENSG00000186056.10	158.324	0.0821366	0.0715899	1.14732	0.251249	0.999995			MATN1-AS1	lncRNA
ENSG00000287510.1	1.43465	-0.00502207	0.00886911	-0.566243	0.571229	0.999995			AL137857.1	lncRNA
ENSG00000162511.8	91.3017	0.0542153	0.0648764	0.83567	0.403341	0.999995			LAPTM5	protein_coding
ENSG00000264773.1	0.506733	-0.00443965	0.00596549	-0.744223	0.456742	0.999995			MIR4420	miRNA
ENSG00000229607.1	0.695497	-0.00343822	0.007434	-0.4625	0.643723	0.999995			AL137027.1	lncRNA
ENSG00000223382.5	39.3768	-0.00405042	0.0399653	-0.101348	0.919274	0.999995			LINC01778	lncRNA
ENSG00000162512.16	4339.88	0.00136139	0.0681914	0.0199642	0.984072	0.999995			SDC3	protein_coding
ENSG00000266210.2	0.314906	-0.0026314	0.00555516	-0.473685	0.635724	0.999995			RN7SL371P	misc_RNA
ENSG00000134644.16	11692.9	0.0275352	0.0603628	0.456161	0.648274	0.999995			PUM1	protein_coding
ENSG00000237329.2	76.396	-0.00498842	0.0571358	-0.0873081	0.930427	0.999995			AL356320.2	processed_pseudogene
ENSG00000232768.1	50.9243	-0.0337585	0.051598	-0.65426	0.512944	0.999995			AL356320.1	processed_pseudogene
ENSG00000084628.10	13.1581	0.00961445	0.0314865	0.305352	0.760098	0.999995			NKAIN1	protein_coding
ENSG00000060688.13	4083	0.0533971	0.0669538	0.797521	0.425149	0.999995			SNRNP40	protein_coding
ENSG00000229447.2	58.1493	0.0654769	0.0549937	1.19063	0.2338	0.999995			AC114495.2	processed_pseudogene
ENSG00000121766.16	928.542	0.0304731	0.0750548	0.406011	0.684734	0.999995			ZCCHC17	protein_coding
ENSG00000229044.1	6.10345	-0.00387589	0.021433	-0.180838	0.856495	0.999995			AL451070.1	lncRNA
ENSG00000121769.8	116.983	-0.0257668	0.0635128	-0.405694	0.684967	0.999995			FABP3	protein_coding
ENSG00000168528.12	1582.05	-0.0296996	0.0718365	-0.413433	0.679289	0.999995			SERINC2	protein_coding
ENSG00000215899.3	0.311186	0.00260606	0.00555516	0.469124	0.638981	0.999995			AC209007.1	processed_pseudogene
ENSG00000260386.6	3.84877	-0.000541921	0.0160555	-0.0337529	0.973074	0.999995			LDC1P	transcribed_unitary_pseudogene
ENSG00000284543.1	88.2314	-0.0481706	0.0634143	-0.759617	0.447484	0.999995			LINC01226	lncRNA
ENSG00000229167.2	209.206	-0.00811791	0.072913	-0.111337	0.911349	0.999995			AC114488.1	lncRNA
ENSG00000142910.16	8547.35	-0.03333	0.0649186	-0.513412	0.607663	0.999995			TINAGL1	protein_coding
ENSG00000121764.11	41.3984	0.00578356	0.0474648	0.121849	0.903018	0.999995			HCRTR1	protein_coding
ENSG00000162517.13	2316.75	0.083584	0.0738076	1.13246	0.257442	0.999995			PEF1	protein_coding
ENSG00000235790.7	94.9	-0.0313232	0.0637099	-0.491654	0.622964	0.999995			PEF1-AS1	lncRNA
ENSG00000264078.1	14.1909	-0.0437239	0.0326654	-1.33854	0.180721	0.999995			AC114488.2	lncRNA
ENSG00000084636.18	3058.58	-0.0699006	0.0711515	-0.982419	0.325893	0.999995			COL16A1	protein_coding
ENSG00000121753.12	4955.93	0.00677875	0.0649583	0.104355	0.916887	0.999995			ADGRB2	protein_coding
ENSG00000266580.1	18.0178	-0.0235925	0.0363002	-0.649927	0.515739	0.999995			MIR4254	miRNA
ENSG00000254545.1	1.20242	-0.00531451	0.0100766	-0.527409	0.59791	0.999995			AL354919.2	lncRNA
ENSG00000134668.12	50.7424	0.0141493	0.0506374	0.279423	0.77992	0.999995			SPOCD1	protein_coding
ENSG00000203620.2	1.04218	0.00307862	0.00874425	0.352074	0.724783	0.999995			AL354919.1	lncRNA
ENSG00000269967.1	95.278	0.00907244	0.0617239	0.146984	0.883145	0.999995			AL136115.2	lncRNA
ENSG00000184007.22	15940	0.00027655	0.0709109	0.00389997	0.996888	0.999995			PTP4A2	protein_coding
ENSG00000228634.1	76.3938	-0.0296768	0.0549761	-0.539812	0.589326	0.999995			AL136115.1	lncRNA
ENSG00000121774.18	13712.9	0.0105342	0.0650807	0.161864	0.871413	0.999995			KHDRBS1	protein_coding
ENSG00000203325.3	42.1928	-0.0192727	0.052088	-0.370003	0.71138	0.999995			AL445248.1	lncRNA
ENSG00000121775.18	1285.78	0.0689225	0.0707428	0.974269	0.329923	0.999995			TMEM39B	protein_coding
ENSG00000266203.1	8.92522	-0.00146729	0.0270072	-0.0543296	0.956673	0.999995			MIR5585	miRNA
ENSG00000276493.1	0.799809	-0.00690903	0.00735434	-0.93945	0.3475	0.999995			Metazoa_SRP	misc_RNA
ENSG00000025800.14	10603.9	-0.00187277	0.068118	-0.0274931	0.978066	0.999995			KPNA6	protein_coding
ENSG00000084652.16	14667.9	-0.00189278	0.065757	-0.0287845	0.977036	0.999995			TXLNA	protein_coding
ENSG00000160050.15	315.103	0.081475	0.0749246	1.08743	0.276849	0.999995			CCDC28B	protein_coding
ENSG00000224066.1	48.3688	-0.0346077	0.053923	-0.641798	0.521004	0.999995			AL049795.1	lncRNA
ENSG00000160051.12	428.093	0.0150627	0.0749553	0.200956	0.840733	0.999995			IQCC	protein_coding
ENSG00000222046.2	516.315	-0.0134951	0.0751983	-0.17946	0.857576	0.999995			DCDC2B	protein_coding
ENSG00000160055.20	331.58	0.0526902	0.075207	0.700602	0.483552	0.999995			TMEM234	protein_coding
ENSG00000084623.12	12120.6	0.0532502	0.0741335	0.718302	0.472571	0.999995			EIF3I	protein_coding
ENSG00000220785.7	622.262	-0.031928	0.0737615	-0.432855	0.66512	0.999995			MTMR9LP	transcribed_unprocessed_pseudogene
ENSG00000183615.6	48.44	-0.0308458	0.0531676	-0.58016	0.561806	0.999995			FAM167B	protein_coding
ENSG00000182866.17	34.0083	0.0236571	0.0464539	0.509258	0.610571	0.999995			LCK	protein_coding
ENSG00000116478.12	5574.48	-0.0475536	0.0651693	-0.729693	0.465578	0.999995			HDAC1	protein_coding
ENSG00000175130.7	5751.61	0.0389205	0.0751701	0.517766	0.604621	0.999995			MARCKSL1	protein_coding
ENSG00000233775.1	7.01814	-0.0295206	0.0242087	-1.21942	0.222683	0.999995			AL109945.1	lncRNA
ENSG00000162526.7	634.472	0.0441474	0.0753195	0.586135	0.557785	0.999995			TSSK3	protein_coding
ENSG00000225828.1	216.312	-0.0347146	0.0729992	-0.475547	0.634397	0.999995			FAM229A	protein_coding
ENSG00000160058.19	5063.07	0.0081	0.0642516	0.126067	0.899679	0.999995			BSDC1	protein_coding
ENSG00000224333.1	5.43888	-0.00491407	0.0216098	-0.2274	0.820113	0.999995			GAPDHP20	processed_pseudogene
ENSG00000270850.1	0.953542	-0.0031928	0.00851527	-0.37495	0.707698	0.999995			AL356986.1	processed_pseudogene
ENSG00000229259.1	2.80164	-0.011211	0.0141036	-0.794904	0.426669	0.999995			LRRC37A12P	unprocessed_pseudogene
ENSG00000254553.1	1.12632	0.00742436	0.00919074	0.807809	0.4192	0.999995			AL033529.1	protein_coding
ENSG00000273274.2	7.44607	-0.0159676	0.0248933	-0.64144	0.521237	0.999995			ZBTB8B	protein_coding
ENSG00000160062.15	587.332	0.00490074	0.0738832	0.0663309	0.947114	0.999995			ZBTB8A	protein_coding
ENSG00000176261.15	1247.84	0.0237454	0.0712712	0.33317	0.739006	0.999995			ZBTB8OS	protein_coding
ENSG00000200591.1	22.9509	0.00516627	0.0393029	0.131447	0.895421	0.999995			Y_RNA	misc_RNA
ENSG00000162521.19	12583.9	0.0106441	0.0647993	0.164263	0.869524	0.999995			RBBP4	protein_coding
ENSG00000162520.15	153.952	-0.0559926	0.0702568	-0.79697	0.425469	0.999995			SYNC	protein_coding
ENSG00000224409.1	42.2423	0.0712124	0.0528573	1.34726	0.177897	0.999995			AC114489.1	lncRNA
ENSG00000162522.11	10505.9	-0.0364777	0.0718777	-0.507497	0.611806	0.999995			KIAA1522	protein_coding
ENSG00000134684.11	8641.87	0.0255173	0.0624325	0.408718	0.682747	0.999995			YARS1	protein_coding
ENSG00000116497.18	2481.63	-0.000719802	0.0672376	-0.0107053	0.991459	0.999995			S100PBP	protein_coding
ENSG00000160097.20	91.9681	0.0103152	0.0579735	0.17793	0.858778	0.999995			FNDC5	protein_coding
ENSG00000121905.10	23.5058	-0.0352523	0.0398331	-0.885001	0.376156	0.999995			HPCA	protein_coding
ENSG00000121900.19	1184.06	0.0230488	0.0751812	0.306577	0.759165	0.999995			TMEM54	protein_coding
ENSG00000287691.1	27.8224	0.0117916	0.0423423	0.278484	0.780641	0.999995			AL031602.2	lncRNA
ENSG00000116514.17	1715.71	0.0121921	0.0692088	0.176164	0.860165	0.999995			RNF19B	protein_coding
ENSG00000278966.2	4.26886	0.00735649	0.0172432	0.426632	0.669647	0.999995			AL031602.1	TEC
ENSG00000217644.5	9.01799	0.0126159	0.0279698	0.451053	0.651951	0.999995			AL355864.1	processed_pseudogene
ENSG00000239670.1	21.77	0.0357243	0.0360445	0.991115	0.32163	0.999995			AL355864.2	unprocessed_pseudogene
ENSG00000236065.2	118.314	-0.0678565	0.0637322	-1.06471	0.287006	0.999995			AL020995.1	lncRNA
ENSG00000004455.17	9728.27	-0.0171465	0.0596328	-0.287534	0.773703	0.999995			AK2	protein_coding
ENSG00000276645.1	20.5158	0.0162995	0.0386215	0.422031	0.673003	0.999995			Metazoa_SRP	misc_RNA
ENSG00000142920.17	434.615	0.0328104	0.0751823	0.436411	0.662539	0.999995			AZIN2	protein_coding
ENSG00000278997.1	99.7852	-0.0290535	0.0592752	-0.490146	0.624031	0.999995			AL662907.1	TEC
ENSG00000116525.14	1313.82	-0.0270946	0.0700328	-0.386885	0.698841	0.999995			TRIM62	protein_coding
ENSG00000279179.1	169.039	0.0107368	0.0671762	0.159831	0.873014	0.999995			AL662907.2	TEC
ENSG00000284721.1	4.70074	0.00425305	0.0192834	0.220555	0.825439	0.999995			AL662907.3	lncRNA
ENSG00000160094.15	1020.86	0.0132263	0.0737691	0.179294	0.857707	0.999995			ZNF362	protein_coding
ENSG00000270115.1	26.5813	-0.0268653	0.0415123	-0.647166	0.517525	0.999995			AL513327.2	lncRNA
ENSG00000184389.9	4.88362	0.0135066	0.0198512	0.680391	0.496257	0.999995			A3GALT2	protein_coding
ENSG00000225313.5	147.965	0.00923406	0.0674489	0.136905	0.891106	0.999995			AL513327.1	lncRNA
ENSG00000134686.18	4249.52	0.0235544	0.0674263	0.349336	0.726837	0.999995			PHC2	protein_coding
ENSG00000284154.1	15.3861	0.028947	0.0348876	0.829722	0.406696	0.999995			MIR3605	miRNA
ENSG00000222112.1	58.8418	-0.0146376	0.0518694	-0.282201	0.77779	0.999995			RN7SKP16	misc_RNA
ENSG00000233246.1	69.9616	-0.0246329	0.0525107	-0.469102	0.638997	0.999995			PHC2-AS1	lncRNA
ENSG00000234512.1	0.324664	0.00260606	0.00555516	0.469124	0.638981	0.999995			TLR12P	unitary_pseudogene
ENSG00000121903.14	856.225	0.0416077	0.0731756	0.568601	0.569627	0.999995			ZSCAN20	protein_coding
ENSG00000235907.2	2.65387	-0.0199078	0.0145024	-1.37273	0.169837	0.999995			AC115285.1	processed_pseudogene
ENSG00000121904.17	546.346	-0.127607	0.0752974	-1.69471	0.0901303	0.999995			CSMD2	protein_coding
ENSG00000227000.2	3.14272	-0.00244954	0.0173773	-0.140962	0.8879	0.999995			HSPD1P14	processed_pseudogene
ENSG00000176256.10	3.76791	-0.0158449	0.0149082	-1.06283	0.287858	0.999995			HMGB4	protein_coding
ENSG00000231163.6	4.72611	0.00449311	0.0199142	0.225624	0.821494	0.999995			CSMD2-AS1	lncRNA
ENSG00000201148.1	0.358953	0.00260606	0.00555516	0.469124	0.638981	0.999995			RNA5SP42	rRNA_pseudogene
ENSG00000142698.15	4.58873	0.00251254	0.0179324	0.140111	0.888572	0.999995			C1orf94	protein_coding
ENSG00000270241.1	0.488388	0.00140689	0.00586123	0.240033	0.810305	0.999995			AC115286.1	processed_pseudogene
ENSG00000287703.1	0.314906	-0.0026314	0.00555516	-0.473685	0.635724	0.999995			AC099565.1	lncRNA
ENSG00000163866.9	2154.35	-0.0286949	0.0695069	-0.412836	0.679727	0.999995			SMIM12	protein_coding
ENSG00000189280.3	8.08646	-0.0201943	0.0231911	-0.870776	0.383876	0.999995			GJB5	protein_coding
ENSG00000189433.7	8.54555	-0.000538002	0.0231605	-0.0232293	0.981467	0.999995			GJB4	protein_coding
ENSG00000255811.1	0.841996	0.00176679	0.00799822	0.220898	0.825172	0.999995			AL121988.1	lncRNA
ENSG00000188910.8	1165.57	0.00536605	0.0739051	0.0726072	0.942119	0.999995			GJB3	protein_coding
ENSG00000187513.9	6.40133	0.0143903	0.0230744	0.62365	0.532857	0.999995			GJA4	protein_coding
ENSG00000116544.12	145.267	-0.0661967	0.0666482	-0.993226	0.3206	0.999995			DLGAP3	protein_coding
ENSG00000284773.1	41.4814	0.0206924	0.0486686	0.42517	0.670713	0.999995			AC114490.3	protein_coding
ENSG00000241014.2	26.2998	-0.0252753	0.0403809	-0.625923	0.531365	0.999995			AC114490.1	transcribed_unitary_pseudogene
ENSG00000271741.1	0.476771	-0.00173102	0.00637311	-0.271613	0.78592	0.999995			AC114490.2	protein_coding
ENSG00000243749.1	0.686403	0.000212439	0.00671875	0.0316188	0.974776	0.999995			TMEM35B	protein_coding
ENSG00000163867.17	1180.99	0.0378773	0.0712568	0.53156	0.595031	0.999995			ZMYM6	protein_coding
ENSG00000197056.11	2511.94	0.0216268	0.063939	0.338241	0.735182	0.999995			ZMYM1	protein_coding
ENSG00000228348.1	0.311186	0.00260606	0.00555516	0.469124	0.638981	0.999995			EFCAB14P1	processed_pseudogene
ENSG00000284640.1	1.42334	0.00665332	0.00980033	0.678887	0.49721	0.999995			AL590434.1	lncRNA
ENSG00000116560.11	28346.9	-0.0189371	0.0625779	-0.302616	0.762182	0.999995			SFPQ	protein_coding
ENSG00000146463.12	8597.21	0.0157561	0.0618428	0.254776	0.798896	0.999995			ZMYM4	protein_coding
ENSG00000240374.3	1.78927	-0.00142786	0.0117469	-0.121553	0.903253	0.999995			RN7SL503P	misc_RNA
ENSG00000201542.1	7.00853	0.0360633	0.0237169	1.52057	0.128367	0.999995			SNORA62	snoRNA
ENSG00000229994.1	58.9581	-0.0521132	0.0514893	-1.01212	0.311482	0.999995			RPL5P4	processed_pseudogene
ENSG00000227409.1	23.3003	-0.0727172	0.0399345	-1.82091	0.0686205	0.999995			ZMYM4-AS1	lncRNA
ENSG00000142687.18	4615.67	0.00895392	0.0661006	0.135459	0.892249	0.999995			KIAA0319L	protein_coding
ENSG00000236274.1	17.7523	0.00584711	0.0302523	0.193278	0.846741	0.999995			AC004865.1	processed_pseudogene
ENSG00000020129.16	2909.57	-0.0156418	0.0698788	-0.223843	0.82288	0.999995			NCDN	protein_coding
ENSG00000239636.1	41.8885	-0.0602714	0.0501271	-1.20237	0.22922	0.999995			TFAP2E-AS1	lncRNA
ENSG00000116819.8	142.739	-0.0974009	0.0681	-1.43026	0.152642	0.999995			TFAP2E	protein_coding
ENSG00000126067.12	8062.63	0.038611	0.0686519	0.562418	0.573831	0.999995			PSMB2	protein_coding
ENSG00000142686.8	1528.51	0.0364941	0.0727722	0.501484	0.616031	0.999995			C1orf216	protein_coding
ENSG00000092853.14	7952.13	-0.0126944	0.0630176	-0.201442	0.840353	0.999995			CLSPN	protein_coding
ENSG00000232335.1	4.26964	0.0171058	0.0189089	0.904642	0.365655	0.999995			AL354864.1	lncRNA
ENSG00000134698.11	1054.11	0.0807361	0.0706601	1.1426	0.253206	0.999995			38200	protein_coding
ENSG00000092847.13	12317.9	0.0242939	0.0614103	0.3956	0.6924	0.999995			37104	protein_coding
ENSG00000271164.1	43.4282	-0.0507509	0.0508104	-0.998828	0.317878	0.999995			CFAP97P1	processed_pseudogene
ENSG00000286899.1	44.3022	-0.0494906	0.0421088	-1.1753	0.239874	0.999995			AL139286.2	lncRNA
ENSG00000126070.20	4136.5	0.00290144	0.0668411	0.0434081	0.965376	0.999995			37834	protein_coding
ENSG00000271554.1	28.8723	-0.057408	0.0400952	-1.43179	0.152204	0.999995			AL138787.2	lncRNA
ENSG00000232862.5	4.42804	0.00157251	0.019181	0.0819829	0.93466	0.999995			AL138787.1	transcribed_processed_pseudogene
ENSG00000092850.12	7.24144	-0.00641324	0.022755	-0.28184	0.778067	0.999995			TEKT2	protein_coding
ENSG00000116863.11	1457.56	0.00014952	0.0736598	0.00202987	0.99838	0.999995			ADPRS	protein_coding
ENSG00000171812.13	88.4214	-0.0612374	0.0618088	-0.990755	0.321805	0.999995			COL8A2	protein_coding
ENSG00000054116.12	2950.51	0.0403539	0.073363	0.550057	0.58228	0.999995			TRAPPC3	protein_coding
ENSG00000116871.15	9837.31	0.0443367	0.0747198	0.593372	0.552932	0.999995			MAP7D1	protein_coding
ENSG00000054118.15	17238.1	0.0100065	0.0628221	0.159283	0.873446	0.999995			THRAP3	protein_coding
ENSG00000231849.1	33.6185	-0.0171083	0.0423013	-0.40444	0.685889	0.999995			UBE2V2P4	processed_pseudogene
ENSG00000214193.11	927.396	0.045475	0.0751903	0.604799	0.545313	0.999995			SH3D21	protein_coding
ENSG00000286379.1	108.341	-0.00970297	0.0590509	-0.164315	0.869483	0.999995			AL591845.1	lncRNA
ENSG00000196182.11	3037.66	0.023079	0.06867	0.336085	0.736806	0.999995			STK40	protein_coding
ENSG00000181817.6	1186.69	0.0549177	0.0751246	0.731022	0.464766	0.999995			LSM10	protein_coding
ENSG00000222821.1	12.8164	-0.0186448	0.0265131	-0.703231	0.481912	0.999995			RNU4-27P	snRNA
ENSG00000116885.18	351.112	-0.0189724	0.0751858	-0.252341	0.800778	0.999995			OSCP1	protein_coding
ENSG00000201448.1	20.2233	-0.033071	0.0344754	-0.959263	0.337426	0.999995			SNORA63C	snoRNA
ENSG00000116898.12	3155.59	0.0338751	0.0739423	0.458129	0.64686	0.999995			MRPS15	protein_coding
ENSG00000119535.18	12.8323	0.0122599	0.028437	0.431125	0.666378	0.999995			CSF3R	protein_coding
ENSG00000284705.1	0.717134	-0.00495624	0.00623287	-0.795177	0.426511	0.999995			AL596257.1	lncRNA
ENSG00000163873.10	3.49452	0.0117251	0.0142119	0.82502	0.40936	0.999995			GRIK3	protein_coding
ENSG00000223944.2	0.670139	0.00585684	0.00677735	0.864178	0.38749	0.999995			AL353604.1	lncRNA
ENSG00000233621.2	485.557	0.0374773	0.0752471	0.498057	0.618444	0.999995			LINC01137	lncRNA
ENSG00000163874.11	1166.45	-0.0688657	0.0733892	-0.938363	0.348058	0.999995			ZC3H12A	protein_coding
ENSG00000283724.1	7.03697	0.010352	0.0222036	0.466232	0.64105	0.999995			MIR6732	miRNA
ENSG00000163875.16	3114.77	0.00146079	0.0677655	0.0215565	0.982802	0.999995			MEAF6	protein_coding
ENSG00000263675.1	27.2375	0.00583359	0.0403071	0.144729	0.884925	0.999995			MIR5581	miRNA
ENSG00000163877.11	1638.51	0.0174968	0.0731046	0.239339	0.810843	0.999995			SNIP1	protein_coding
ENSG00000232273.1	38.0289	0.00468998	0.0451509	0.103874	0.91727	0.999995			FTH1P1	processed_pseudogene
ENSG00000237749.4	3.87015	0.0203888	0.0137717	1.48049	0.138742	0.999995			AL034379.1	processed_pseudogene
ENSG00000163879.11	118.019	-0.0117811	0.0631608	-0.186526	0.852032	0.999995			DNALI1	protein_coding
ENSG00000134697.13	6372.69	0.00797861	0.0608076	0.131211	0.895609	0.999995			GNL2	protein_coding
ENSG00000284748.1	1.45425	0.0110241	0.00928231	1.18765	0.234973	0.999995			AL513220.1	lncRNA
ENSG00000169218.14	0.791443	0.00683912	0.00732132	0.934137	0.350233	0.999995			RSPO1	protein_coding
ENSG00000116922.14	1747.15	0.0123172	0.0681848	0.180644	0.856647	0.999995			C1orf109	protein_coding
ENSG00000134690.11	2868.67	0.0424893	0.0735834	0.57743	0.563649	0.999995			CDCA8	protein_coding
ENSG00000183317.17	305.549	-0.0136324	0.0739798	-0.184272	0.8538	0.999995			EPHA10	protein_coding
ENSG00000200421.1	0.521285	0.00453324	0.00602324	0.752625	0.451675	0.999995			Y_RNA	misc_RNA
ENSG00000185090.14	741.96	0.00108493	0.0736394	0.014733	0.988245	0.999995			MANEAL	protein_coding
ENSG00000196449.4	1490.82	0.0705487	0.0746704	0.944801	0.344761	0.999995			YRDC	protein_coding
ENSG00000197982.14	1224.27	0.0515812	0.0749671	0.688051	0.49142	0.999995			C1orf122	protein_coding
ENSG00000188786.10	2966.41	0.00522514	0.0663288	0.0787764	0.93721	0.999995			MTF1	protein_coding
ENSG00000235673.1	10.7924	0.0229519	0.0268503	0.854808	0.392658	0.999995			AL929472.4	processed_pseudogene
ENSG00000204084.13	2041.89	-0.0252967	0.0655489	-0.385921	0.699555	0.999995			INPP5B	protein_coding
ENSG00000252448.1	12.6381	-0.000550619	0.0289751	-0.0190032	0.984839	0.999995			SNORA63	snoRNA
ENSG00000222282.1	5.78265	0.0159646	0.0213007	0.749488	0.453563	0.999995			RNU6-584P	snRNA
ENSG00000183431.12	8049.2	0.0239955	0.0655207	0.366228	0.714195	0.999995			SF3A3	protein_coding
ENSG00000212541.1	35.3497	0.0590968	0.0497618	1.18759	0.234994	0.999995			RNU6-510P	snRNA
ENSG00000183386.10	1280.19	0.0388552	0.0744134	0.522154	0.601563	0.999995			FHL3	protein_coding
ENSG00000183520.12	3035.89	0.0502337	0.0655968	0.765795	0.443798	0.999995			UTP11	protein_coding
ENSG00000185668.8	1.56941	0.0122179	0.00976842	1.25076	0.211022	0.999995			POU3F1	protein_coding
ENSG00000224592.5	0.489781	-0.00144121	0.00586764	-0.24562	0.805976	0.999995			MIR3659HG	lncRNA
ENSG00000284623.1	2.76876	0.0198606	0.0124236	1.59862	0.109906	0.999995			LINC02786	lncRNA
ENSG00000286552.1	0.358567	-0.0026314	0.00555516	-0.473685	0.635724	0.999995			AL390839.1	lncRNA
ENSG00000237290.2	0.98466	-0.00341655	0.00860752	-0.396926	0.691422	0.999995			LINC01343	lncRNA
ENSG00000215895.4	27.1687	-0.0390719	0.0419806	-0.930713	0.352002	0.999995			HSPA5P1	processed_pseudogene
ENSG00000284632.1	0.358953	0.00260606	0.00555516	0.469124	0.638981	0.999995			AL354702.1	lncRNA
ENSG00000116954.8	1259.29	-0.0162242	0.0727855	-0.222904	0.82361	0.999995			RRAGC	protein_coding
ENSG00000273637.1	40.4529	-0.0274663	0.0448011	-0.613071	0.53983	0.999995			AL139260.2	lncRNA
ENSG00000228436.3	84.8113	-0.0113416	0.0637117	-0.178015	0.858711	0.999995			AL139260.1	lncRNA
ENSG00000214114.9	1391.15	0.049589	0.0692593	0.71599	0.473997	0.999995			MYCBP	protein_coding
ENSG00000274944.4	0.48351	-0.00168009	0.00640804	-0.262184	0.793179	0.999995			AL139260.3	protein_coding
ENSG00000131233.10	156.409	0.000970469	0.0648151	0.0149729	0.988054	0.999995			GJA9	protein_coding
ENSG00000158315.11	115.041	-0.0104594	0.0633488	-0.165108	0.868859	0.999995			RHBDL2	protein_coding
ENSG00000199963.1	0.897383	0.00599445	0.00685545	0.874407	0.381897	0.999995			RNU6-605P	snRNA
ENSG00000174574.16	5715	0.00850767	0.0692001	0.122943	0.902152	0.999995			AKIRIN1	protein_coding
ENSG00000168653.11	4461.61	0.0308861	0.0720117	0.428903	0.667994	0.999995			NDUFS5	protein_coding
ENSG00000127603.30	49833.4	0.0166192	0.0749752	0.221663	0.824576	0.999995			MACF1	protein_coding
ENSG00000206654.1	9.84298	0.0171615	0.028134	0.609992	0.541867	0.999995			RNU6-608P	snRNA
ENSG00000222378.1	9.42044	-0.0214382	0.0232582	-0.921748	0.35666	0.999995			RNA5SP44	rRNA_pseudogene
ENSG00000287422.1	32.8125	-0.0685917	0.0409445	-1.67524	0.0938881	0.999995			AL442071.2	lncRNA
ENSG00000226438.1	15.4301	-0.00817039	0.0349965	-0.233463	0.815402	0.999995			AL442071.1	lncRNA
ENSG00000217897.2	27.0153	0.00546225	0.0414893	0.131654	0.895258	0.999995			HSPE1P8	processed_pseudogene
ENSG00000183682.8	194.433	0.0245543	0.0731786	0.335539	0.737218	0.999995			BMP8A	protein_coding
ENSG00000237624.1	11.9509	-0.0270338	0.0289737	-0.933046	0.350796	0.999995			OXCT2P1	unprocessed_pseudogene
ENSG00000243970.3	274.405	-0.0506678	0.0710639	-0.71299	0.475852	0.999995			PPIEL	transcribed_unprocessed_pseudogene
ENSG00000090621.15	14452	0.0429872	0.0684236	0.628251	0.52984	0.999995			PABPC4	protein_coding
ENSG00000228060.3	223.726	-0.107227	0.0725031	-1.47893	0.139159	0.999995			PABPC4-AS1	lncRNA
ENSG00000163909.8	2.64922	0.00623578	0.0146364	0.426044	0.670075	0.999995			HEYL	protein_coding
ENSG00000116981.3	18.3656	0.00825941	0.0318538	0.259291	0.79541	0.999995			NT5C1A	protein_coding
ENSG00000116983.13	185.171	0.0315606	0.0714385	0.441787	0.658644	0.999995			HPCAL4	protein_coding
ENSG00000084072.17	2121.44	0.0342368	0.0666876	0.513391	0.607678	0.999995			PPIE	protein_coding
ENSG00000225333.6	0.629813	-0.00445176	0.0059081	-0.753501	0.451149	0.999995			AL035404.1	processed_pseudogene
ENSG00000116985.12	152.548	0.0538121	0.0685099	0.785465	0.432181	0.999995			BMP8B	protein_coding
ENSG00000198754.5	2.90514	0.0224543	0.014991	1.49785	0.134171	0.999995			OXCT2	protein_coding
ENSG00000284719.1	149.962	0.0978608	0.0712248	1.37397	0.169451	0.999995			AL033527.3	lncRNA
ENSG00000284678.1	3.29099	0.000567836	0.0164717	0.0344734	0.9725	0.999995			LINC02811	lncRNA
ENSG00000043514.17	2357.09	0.0142539	0.0663167	0.214937	0.829816	0.999995			TRIT1	protein_coding
ENSG00000202222.1	44.7992	-0.00179756	0.043976	-0.040876	0.967395	0.999995			Y_RNA	misc_RNA
ENSG00000116990.11	171.556	-0.0380489	0.0723665	-0.52578	0.599041	0.999995			MYCL	protein_coding
ENSG00000236546.1	2.37071	-0.00653468	0.0112997	-0.578305	0.563058	0.999995			MYCL-AS1	lncRNA
ENSG00000168389.18	430.915	0.0448192	0.0734868	0.609894	0.541932	0.999995			MFSD2A	protein_coding
ENSG00000228477.1	15.9412	0.00683995	0.0328454	0.208247	0.835036	0.999995			AL663070.1	processed_pseudogene
ENSG00000131236.18	24501.4	0.0181576	0.0642239	0.282724	0.777389	0.999995			CAP1	protein_coding
ENSG00000131238.18	9855.55	0.0253519	0.0608129	0.416883	0.676764	0.999995			PPT1	protein_coding
ENSG00000117000.9	5401.11	-0.0161426	0.0624699	-0.258407	0.796093	0.999995			RLF	protein_coding
ENSG00000207508.1	24.0542	-0.0587931	0.0413025	-1.42347	0.154599	0.999995			RNU6-1237P	snRNA
ENSG00000188800.6	3.82022	-0.00489255	0.015192	-0.322049	0.747416	0.999995			TMCO2	protein_coding
ENSG00000259943.1	787.666	-0.010108	0.0745846	-0.135524	0.892198	0.999995			AL050341.2	lncRNA
ENSG00000084073.10	8598.28	0.0166121	0.0670802	0.247646	0.804409	0.999995			ZMPSTE24	protein_coding
ENSG00000231296.1	67.0981	-0.0269936	0.0576778	-0.468007	0.63978	0.999995			AL050341.1	processed_pseudogene
ENSG00000049089.15	1928.02	-0.0576636	0.0745168	-0.773834	0.439029	0.999995			COL9A2	protein_coding
ENSG00000227311.3	0.626092	-2.95049e-05	0.00649853	-0.00454025	0.996377	0.999995			AL031985.2	processed_pseudogene
ENSG00000084070.12	1824.55	-0.0103814	0.0704139	-0.147434	0.882789	0.999995			SMAP2	protein_coding
ENSG00000284677.1	14.0451	0.00655882	0.0314119	0.208801	0.834604	0.999995			AL031985.4	lncRNA
ENSG00000187801.15	1405.24	0.0545945	0.0715282	0.763258	0.445309	0.999995			ZFP69B	protein_coding
ENSG00000260920.2	1201.22	0.0503182	0.0749305	0.671532	0.501881	0.999995			AL031985.3	lncRNA
ENSG00000279667.1	33.3741	0.0592149	0.0454275	1.3035	0.192403	0.999995			AL603839.4	TEC
ENSG00000187815.10	447.318	-0.0558041	0.0749998	-0.744056	0.456843	0.999995			ZFP69	protein_coding
ENSG00000238287.1	63.6245	-0.0224138	0.047662	-0.470266	0.638165	0.999995			AL603839.3	lncRNA
ENSG00000164002.11	707.99	-0.0278782	0.074768	-0.372862	0.709251	0.999995			EXO5	protein_coding
ENSG00000227278.1	4.57153	-0.013732	0.0201277	-0.682245	0.495084	0.999995			AL603839.1	lncRNA
ENSG00000238186.1	51.8328	-0.0449613	0.0505547	-0.889359	0.37381	0.999995			AL603839.2	lncRNA
ENSG00000117010.17	451.508	0.072293	0.0753309	0.959673	0.33722	0.999995			ZNF684	protein_coding
ENSG00000286838.1	4.55962	-0.00108175	0.0181528	-0.0595914	0.952481	0.999995			AL356379.2	lncRNA
ENSG00000236505.1	0.823458	0.00579174	0.00868979	0.666499	0.505092	0.999995			AL356379.1	unprocessed_pseudogene
ENSG00000117016.10	1771.15	-0.0696345	0.0745416	-0.934169	0.350217	0.999995			RIMS3	protein_coding
ENSG00000287743.1	22.1874	0.0229237	0.0379304	0.604362	0.545603	0.999995			AL031289.2	lncRNA
ENSG00000237899.1	5.4102	-0.034885	0.0217313	-1.60529	0.108431	0.999995			AL031289.1	lncRNA
ENSG00000272145.1	298.655	0.0416226	0.0679841	0.612241	0.540378	0.999995			NFYC-AS1	lncRNA
ENSG00000066136.20	4765.43	0.0091283	0.0676782	0.134878	0.892708	0.999995			NFYC	protein_coding
ENSG00000198974.3	26.9895	0.0312561	0.0404666	0.772393	0.439882	0.999995			MIR30E	miRNA
ENSG00000207962.1	16.6919	-0.0445711	0.0348788	-1.27788	0.201291	0.999995			MIR30C1	miRNA
ENSG00000117013.17	109.124	0.0139072	0.0657614	0.21148	0.832513	0.999995			KCNQ4	protein_coding
ENSG00000264582.2	2.27301	0.0113387	0.0142893	0.793509	0.427481	0.999995			RN7SL326P	misc_RNA
ENSG00000179862.7	0.717906	0.00495352	0.00623403	0.794594	0.42685	0.999995			CITED4	protein_coding
ENSG00000229528.1	7.46998	0.00509384	0.0258641	0.196946	0.84387	0.999995			AC119677.1	lncRNA
ENSG00000286668.1	0.358953	0.00260606	0.00555516	0.469124	0.638981	0.999995			AL391730.2	lncRNA
ENSG00000171793.16	12349.2	-0.0365321	0.0675708	-0.540649	0.588749	0.999995			CTPS1	protein_coding
ENSG00000281207.1	939.452	-0.0444077	0.0741162	-0.599164	0.549064	0.999995			SLFNL1-AS1	lncRNA
ENSG00000171790.15	744.15	-0.0332289	0.0734226	-0.45257	0.650858	0.999995			SLFNL1	protein_coding
ENSG00000010803.16	2274.45	-0.0265038	0.0664498	-0.398855	0.69	0.999995			SCMH1	protein_coding
ENSG00000215893.3	12.7801	-0.0346256	0.0306147	-1.13101	0.25805	0.999995			RPL23AP17	processed_pseudogene
ENSG00000287400.1	33.303	0.0244457	0.0477743	0.511691	0.608867	0.999995			AC093151.7	lncRNA
ENSG00000235358.2	21.162	-0.0101589	0.0364672	-0.278577	0.78057	0.999995			AC093151.2	lncRNA
ENSG00000213987.4	2.41683	-0.0052029	0.0136431	-0.381356	0.702939	0.999995			AC093151.1	processed_pseudogene
ENSG00000286640.1	1.6919	0.013278	0.0101801	1.30431	0.192127	0.999995			AC093151.5	transcribed_unprocessed_pseudogene
ENSG00000204060.7	492.142	-0.0223833	0.0744461	-0.300664	0.76367	0.999995			FOXO6	protein_coding
ENSG00000229901.1	31.7531	-0.0311488	0.0423503	-0.735502	0.462034	0.999995			FOXO6-AS1	lncRNA
ENSG00000127129.10	244.59	0.0738547	0.0711601	1.03787	0.299333	0.999995			EDN2	protein_coding
ENSG00000127124.16	1176.15	0.0349616	0.0706664	0.494742	0.620782	0.999995			HIVEP3	protein_coding
ENSG00000230881.1	2.17942	0.00145346	0.0137578	0.105646	0.915863	0.999995			AL445933.2	lncRNA
ENSG00000230638.4	15.0751	-0.0212858	0.035642	-0.59721	0.550367	0.999995			AL445933.1	processed_pseudogene
ENSG00000287587.1	16.6709	0.00719079	0.0335114	0.214578	0.830097	0.999995			AL158216.1	lncRNA
ENSG00000044012.4	1.65461	-0.000400081	0.0111696	-0.0358187	0.971427	0.999995			GUCA2B	protein_coding
ENSG00000197273.4	4.79619	0.00282854	0.0182495	0.154992	0.876827	0.999995			GUCA2A	protein_coding
ENSG00000198815.9	8118.37	0.0300809	0.0608571	0.494288	0.621103	0.999995			FOXJ3	protein_coding
ENSG00000227527.2	30.7783	0.0367002	0.0429265	0.854956	0.392576	0.999995			AC096540.1	lncRNA
ENSG00000177181.15	17.6277	0.00178678	0.0365769	0.0488499	0.961039	0.999995			RIMKLA	protein_coding
ENSG00000066185.13	2.80305	-0.00595186	0.0152939	-0.389166	0.697153	0.999995			ZMYND12	protein_coding
ENSG00000127125.9	1960.19	0.00806561	0.071351	0.113041	0.909998	0.999995			PPCS	protein_coding
ENSG00000186409.18	354.85	-0.0145052	0.0743133	-0.19519	0.845245	0.999995			CCDC30	protein_coding
ENSG00000230116.1	2.98666	-0.00457635	0.0170308	-0.26871	0.788153	0.999995			RPS3AP11	processed_pseudogene
ENSG00000236876.3	2.65118	-0.00583418	0.0130548	-0.446898	0.654949	0.999995			TMSB4XP1	processed_pseudogene
ENSG00000200254.1	1.33298	-0.00668377	0.010239	-0.652776	0.513901	0.999995			RNU6-536P	snRNA
ENSG00000236180.2	4.53492	0.00921681	0.0178362	0.516746	0.605333	0.999995			AL445669.1	processed_pseudogene
ENSG00000171960.12	1803.62	-0.0272532	0.066982	-0.406873	0.684101	0.999995			PPIH	protein_coding
ENSG00000285728.2	514.303	-0.00142282	0.0748921	-0.0189982	0.984843	0.999995			AC098484.4	lncRNA
ENSG00000234917.2	29.87	0.0240552	0.0417108	0.576714	0.564133	0.999995			AC098484.2	lncRNA
ENSG00000065978.19	63347.3	0.0456781	0.0752828	0.606753	0.544015	0.999995			YBX1	protein_coding
ENSG00000164007.11	4.08404	-0.0122465	0.0178692	-0.685341	0.493129	0.999995			CLDN19	protein_coding
ENSG00000117385.16	7515.42	-0.0451957	0.0660023	-0.68476	0.493496	0.999995			P3H1	protein_coding
ENSG00000164008.16	418.467	-0.0145625	0.0751423	-0.193798	0.846334	0.999995			C1orf50	protein_coding
ENSG00000283580.3	2.1663	0.00236781	0.012861	0.184108	0.853929	0.999995			AC098484.3	protein_coding
ENSG00000274386.5	109.998	0.0537132	0.0647775	0.829195	0.406994	0.999995			TMEM269	protein_coding
ENSG00000177868.12	269.163	-0.0664933	0.0746298	-0.890975	0.372943	0.999995			SVBP	protein_coding
ENSG00000164010.15	548.441	0.0270411	0.0752165	0.35951	0.719213	0.999995			ERMAP	protein_coding
ENSG00000228192.8	342.871	-0.0263338	0.0751435	-0.350448	0.726003	0.999995			AL512353.1	lncRNA
ENSG00000164011.18	927.02	-0.0152731	0.0743313	-0.205473	0.837203	0.999995			ZNF691	protein_coding
ENSG00000233708.1	0.358953	0.00260606	0.00555516	0.469124	0.638981	0.999995			AL512353.2	processed_pseudogene
ENSG00000237090.1	0.311186	0.00260606	0.00555516	0.469124	0.638981	0.999995			MKRN8P	processed_pseudogene
ENSG00000225099.1	1.94658	-0.00508337	0.01092	-0.465511	0.641566	0.999995			ATP6V1E1P1	processed_pseudogene
ENSG00000117394.24	9781.78	-0.0444369	0.066793	-0.665293	0.505863	0.999995			SLC2A1	protein_coding
ENSG00000284138.1	43.2812	0.0496778	0.0489537	1.01479	0.310205	0.999995			ATP6V0CP4	processed_pseudogene
ENSG00000227533.6	141.717	0.0204947	0.0671243	0.305325	0.760119	0.999995			SLC2A1-AS1	lncRNA
ENSG00000283973.2	40.357	0.0162565	0.0489865	0.331858	0.739997	0.999995			AC099795.1	lncRNA
ENSG00000207256.1	10.2499	-0.0151582	0.0277322	-0.546592	0.584659	0.999995			RNU6-880P	snRNA
ENSG00000186973.11	26.9718	0.00725038	0.0439314	0.165039	0.868914	0.999995			FAM183A	protein_coding
ENSG00000117395.13	7793.16	0.0333435	0.0614312	0.542778	0.587283	0.999995			EBNA1BP2	protein_coding
ENSG00000284410.1	10.3233	0.0167898	0.0291535	0.57591	0.564676	0.999995			MIR6733	miRNA
ENSG00000243710.8	152.052	0.107739	0.0700914	1.53713	0.124262	0.999995			CFAP57	protein_coding
ENSG00000199240.1	0.324664	0.00260606	0.00555516	0.469124	0.638981	0.999995			RNA5SP46	rRNA_pseudogene
ENSG00000179178.11	0.163725	-0.00132203	0.00555516	-0.237983	0.811894	0.999995			TMEM125	protein_coding
ENSG00000253313.6	2.4625	0.00588772	0.0155416	0.378837	0.704809	0.999995			C1orf210	protein_coding
ENSG00000066056.14	10.1286	0.0161483	0.0250918	0.643569	0.519855	0.999995			TIE1	protein_coding
ENSG00000117400.18	119.194	0.046784	0.0689666	0.678358	0.497545	0.999995			MPL	protein_coding
ENSG00000287113.1	14.0985	0.029629	0.0325409	0.910516	0.362551	0.999995			AL139289.2	lncRNA
ENSG00000234694.1	127.247	-0.00443799	0.0658587	-0.0673866	0.946274	0.999995			AL139289.1	lncRNA
ENSG00000117399.14	10230.1	0.0402488	0.0742283	0.54223	0.58766	0.999995			CDC20	protein_coding
ENSG00000066322.15	5837.42	-0.00382517	0.0644309	-0.0593686	0.952659	0.999995			ELOVL1	protein_coding
ENSG00000159479.17	1956.23	0.0293262	0.0699914	0.418997	0.675218	0.999995			MED8	protein_coding
ENSG00000229431.1	131.919	-0.0461929	0.0658977	-0.700979	0.483316	0.999995			MED8-AS1	lncRNA
ENSG00000198198.17	8587.53	0.00057394	0.0705037	0.00814058	0.993505	0.999995			SZT2	protein_coding
ENSG00000229348.1	27.7275	-0.021571	0.0402957	-0.535317	0.59243	0.999995			HYI-AS1	lncRNA
ENSG00000142949.17	40760.4	0.0641191	0.0639647	1.00241	0.316144	0.999995			PTPRF	protein_coding
ENSG00000066135.13	3195.35	0.0619224	0.0684421	0.904742	0.365602	0.999995			KDM4A	protein_coding
ENSG00000236200.6	619.765	0.0466592	0.0753236	0.61945	0.53562	0.999995			KDM4A-AS1	lncRNA
ENSG00000126091.21	75.5682	-0.0227738	0.061668	-0.369297	0.711906	0.999995			ST3GAL3	protein_coding
ENSG00000229444.1	19.1598	-0.0207436	0.0361502	-0.573817	0.566092	0.999995			ST3GAL3-AS1	lncRNA
ENSG00000283414.1	11.7418	-0.0358065	0.0315784	-1.13389	0.25684	0.999995			U6	snRNA
ENSG00000233674.2	8.11548	-0.0518287	0.0266213	-1.94689	0.0515479	0.999995			AL451062.1	processed_pseudogene
ENSG00000283477.1	2.90819	0.0024383	0.0144804	0.168386	0.866279	0.999995			MIR6079	miRNA
ENSG00000224751.2	11.3477	2.05289e-05	0.0268839	0.000763614	0.999391	0.999995			SHMT1P1	processed_pseudogene
ENSG00000117407.17	66.2121	-0.0126379	0.0586825	-0.21536	0.829486	0.999995			ARTN	protein_coding
ENSG00000237950.3	90.6252	0.0800682	0.0620204	1.291	0.196704	0.999995			AL357079.1	lncRNA
ENSG00000288573.1	34.1592	-0.00466394	0.0474976	-0.0981932	0.921779	0.999995			AL357079.3	lncRNA
ENSG00000117408.11	3853.53	0.0172792	0.0646291	0.26736	0.789192	0.999995			IPO13	protein_coding
ENSG00000285649.1	50.8581	0.0298031	0.0515667	0.577952	0.563296	0.999995			AL357079.2	lncRNA
ENSG00000132768.14	3448.92	0.0402891	0.071522	0.563311	0.573223	0.999995			DPH2	protein_coding
ENSG00000117410.14	4877.36	0.0275422	0.0626341	0.439732	0.660131	0.999995			ATP6V0B	protein_coding
ENSG00000117411.17	5890.98	0.0342065	0.0728676	0.469434	0.638759	0.999995			B4GALT2	protein_coding
ENSG00000159214.13	748.919	0.00538153	0.0743187	0.0724115	0.942274	0.999995			CCDC24	protein_coding
ENSG00000196517.13	1302.04	-0.0217175	0.0727253	-0.298623	0.765228	0.999995			SLC6A9	protein_coding
ENSG00000230615.7	147.949	-0.0214355	0.0661444	-0.324071	0.745884	0.999995			AL139220.2	lncRNA
ENSG00000227163.2	1.87977	0.00214799	0.0126859	0.169322	0.865544	0.999995			AL139220.1	processed_pseudogene
ENSG00000171872.5	8.36818	0.0106627	0.0236934	0.450028	0.65269	0.999995			KLF17	protein_coding
ENSG00000233514.1	19.2577	0.0321149	0.0356641	0.900483	0.367863	0.999995			AL356653.1	processed_pseudogene
ENSG00000283039.1	1.04458	-0.00865413	0.00822636	-1.052	0.2928	0.999995			KLF18	protein_coding
ENSG00000238037.1	0.848734	0.00181778	0.00801967	0.226665	0.820684	0.999995			OOSP1P1	processed_pseudogene
ENSG00000271329.1	5.11245	0.00381107	0.0199978	0.190574	0.848859	0.999995			AL035417.2	processed_pseudogene
ENSG00000178028.14	2285.22	-0.0487883	0.0709349	-0.687791	0.491585	0.999995			DMAP1	protein_coding
ENSG00000117419.16	3267.47	0.0580875	0.0733679	0.791729	0.428519	0.999995			ERI3	protein_coding
ENSG00000233602.1	47.0123	-0.100437	0.0528275	-1.90123	0.0572724	0.999995			ERI3-IT1	lncRNA
ENSG00000187147.18	2092.17	-0.00721497	0.0693473	-0.104041	0.917137	0.999995			RNF220	protein_coding
ENSG00000263381.1	0.834182	-0.00699576	0.00740016	-0.945353	0.344479	0.999995			MIR5584	miRNA
ENSG00000126106.14	633.339	0.0301549	0.0746632	0.403879	0.686302	0.999995			TMEM53	protein_coding
ENSG00000198520.12	433.733	0.0450286	0.075331	0.597743	0.550012	0.999995			ARMH1	protein_coding
ENSG00000199377.1	6.45566	0.00822099	0.0236282	0.347932	0.727891	0.999995			RNU5F-1	snRNA
ENSG00000200169.1	21.5083	0.0298465	0.0386581	0.772063	0.440077	0.999995			RNU5D-1	snRNA
ENSG00000142945.13	6363.12	-0.0128213	0.0684927	-0.187192	0.85151	0.999995			KIF2C	protein_coding
ENSG00000225721.5	150.439	-0.010831	0.0678879	-0.159542	0.873242	0.999995			AL592166.1	lncRNA
ENSG00000142937.12	43628	0.0252826	0.0739192	0.34203	0.732328	0.999995			RPS8	protein_coding
ENSG00000264294.1	27.2951	-0.0264352	0.0433538	-0.609756	0.542024	0.999995			SNORD55	snoRNA
ENSG00000200913.1	113.848	-0.0379554	0.0681705	-0.556772	0.577683	0.999995			SNORD46	snoRNA
ENSG00000202031.1	30.4698	-0.0190001	0.0424663	-0.447417	0.654574	0.999995			SNORD38A	snoRNA
ENSG00000234093.3	118.544	-0.0896025	0.0675235	-1.32698	0.184515	0.999995			RPS15AP11	processed_pseudogene
ENSG00000142959.5	133.057	-0.00842256	0.0664089	-0.126829	0.899076	0.999995			BEST4	protein_coding
ENSG00000173846.13	4061.95	0.00379556	0.0641146	0.0591997	0.952793	0.999995			PLK3	protein_coding
ENSG00000188396.4	934.259	-0.0136722	0.0753039	-0.18156	0.855928	0.999995			TCTEX1D4	protein_coding
ENSG00000222009.8	2754.53	0.0204276	0.0718007	0.284504	0.776024	0.999995			BTBD19	protein_coding
ENSG00000117425.14	102.396	-0.0252466	0.0587586	-0.429667	0.667438	0.999995			PTCH2	protein_coding
ENSG00000226499.1	13.3445	-0.0247247	0.0280549	-0.881295	0.378158	0.999995			AL136380.1	processed_pseudogene
ENSG00000070785.17	1875.91	0.0371007	0.0663745	0.55896	0.576189	0.999995			EIF2B3	protein_coding
ENSG00000253039.1	5.18077	-0.0247616	0.0199215	-1.24296	0.213883	0.999995			RNA5SP47	rRNA_pseudogene
ENSG00000229815.1	24.4007	-0.0471793	0.0384592	-1.22674	0.219922	0.999995			CCNB1IP1P1	processed_pseudogene
ENSG00000232369.1	2.76834	0.00444541	0.0146391	0.303668	0.761381	0.999995			PPIAP35	processed_pseudogene
ENSG00000268949.1	6.90601	-0.0184344	0.0232623	-0.792456	0.428095	0.999995			MRPS17P1	processed_pseudogene
ENSG00000126107.15	5684.46	0.00229826	0.0654754	0.0351011	0.971999	0.999995			HECTD3	protein_coding
ENSG00000126088.14	4009.64	0.075887	0.0709601	1.06943	0.284875	0.999995			UROD	protein_coding
ENSG00000162415.7	115.447	-0.0243116	0.0619234	-0.392607	0.69461	0.999995			ZSWIM5	protein_coding
ENSG00000234315.1	2.09009	-0.0147649	0.0128093	-1.15267	0.249044	0.999995			OSTCP5	processed_pseudogene
ENSG00000281912.1	92.7486	-0.026551	0.0652835	-0.406703	0.684226	0.999995			LINC01144	lncRNA
ENSG00000186603.6	61.3854	-0.0687522	0.0567464	-1.21157	0.225678	0.999995			HPDL	protein_coding
ENSG00000132781.19	74.3944	-0.0384419	0.0596839	-0.644092	0.519516	0.999995			MUTYH	protein_coding
ENSG00000288208.1	9.92211	0.0230838	0.0294774	0.783102	0.433567	0.999995			AL451136.1	protein_coding
ENSG00000132773.12	1224.2	0.054265	0.0728983	0.744393	0.456639	0.999995			TOE1	protein_coding
ENSG00000070759.17	342.794	-0.0424031	0.0751131	-0.564524	0.572397	0.999995			TESK2	protein_coding
ENSG00000236872.1	9.98372	-0.0242182	0.0267205	-0.906354	0.364749	0.999995			PPIAP36	processed_pseudogene
ENSG00000280670.3	341.019	0.0835559	0.0753213	1.10933	0.267289	0.999995			CCDC163	protein_coding
ENSG00000132763.15	2205.5	0.0793409	0.0677492	1.1711	0.24156	0.999995			MMACHC	protein_coding
ENSG00000117450.15	15215.2	0.00716643	0.0698748	0.102561	0.918311	0.999995			PRDX1	protein_coding
ENSG00000117448.14	5463.3	0.0149077	0.0696667	0.213986	0.830558	0.999995			AKR1A1	protein_coding
ENSG00000281133.1	1.88224	0.00827427	0.0117237	0.70577	0.480331	0.999995			AL355480.3	pseudogene
ENSG00000280836.1	3.0884	0.00126874	0.0165217	0.0767923	0.938789	0.999995			AL355480.1	pseudogene
ENSG00000132780.17	16481.9	0.0236686	0.0612133	0.386657	0.69901	0.999995			NASP	protein_coding
ENSG00000281112.1	5.04739	-0.00438314	0.0184882	-0.237078	0.812596	0.999995			AL355480.2	pseudogene
ENSG00000281825.1	6.41311	-0.00235321	0.0227463	-0.103455	0.917602	0.999995			AL355480.4	pseudogene
ENSG00000159588.15	446.824	0.0899387	0.0727137	1.23689	0.216129	0.999995			CCDC17	protein_coding
ENSG00000159592.11	10235.5	0.00290772	0.0637372	0.0456205	0.963613	0.999995			GPBP1L1	protein_coding
ENSG00000225447.1	77.3096	-0.0324728	0.0513907	-0.631882	0.527464	0.999995			RPS15AP10	processed_pseudogene
ENSG00000234329.1	163.152	0.00381911	0.0670828	0.0569314	0.9546	0.999995			AL604028.2	processed_pseudogene
ENSG00000159596.7	2664.93	0.0872525	0.0691602	1.2616	0.207093	0.999995			TMEM69	protein_coding
ENSG00000197429.11	1500.9	0.0295065	0.0734008	0.401992	0.68769	0.999995			IPP	protein_coding
ENSG00000230896.1	192.722	-0.0620807	0.0708107	-0.876713	0.380643	0.999995			AL604028.1	lncRNA
ENSG00000086015.22	7884.79	0.0310216	0.0667699	0.464605	0.642214	0.999995			MAST2	protein_coding
ENSG00000232467.2	17.283	-0.00813594	0.0290526	-0.280042	0.779445	0.999995			TMA16P2	processed_pseudogene
ENSG00000117461.15	3590.15	-0.0116349	0.0734739	-0.158354	0.874178	0.999995			PIK3R3	protein_coding
ENSG00000226957.1	29.6718	0.0178092	0.0438492	0.406148	0.684634	0.999995			AL358075.1	lncRNA
ENSG00000233114.2	6.69858	-0.0140213	0.0220931	-0.634646	0.525659	0.999995			AL358075.3	processed_pseudogene
ENSG00000227857.2	16.875	0.0140541	0.0349912	0.401648	0.687943	0.999995			AL358075.2	lncRNA
ENSG00000117472.10	329.48	-0.0107652	0.0752538	-0.143051	0.88625	0.999995			TSPAN1	protein_coding
ENSG00000250719.2	0.336737	-0.0026314	0.00555516	-0.473685	0.635724	0.999995			P3R3URF	protein_coding
ENSG00000085998.14	5967.95	0.0180206	0.0654097	0.275504	0.782929	0.999995			POMGNT1	protein_coding
ENSG00000171357.6	109.098	-0.0159623	0.0644976	-0.247486	0.804532	0.999995			LURAP1	protein_coding
ENSG00000085999.13	1978.8	0.00172928	0.0656224	0.0263519	0.978977	0.999995			RAD54L	protein_coding
ENSG00000132128.16	3711.65	-0.0511787	0.0643511	-0.795305	0.426436	0.999995			LRRC41	protein_coding
ENSG00000173660.12	4710.65	0.0595287	0.0744997	0.799046	0.424264	0.999995			UQCRH	protein_coding
ENSG00000117481.10	1206.31	0.0298088	0.069184	0.430863	0.666568	0.999995			NSUN4	protein_coding
ENSG00000225779.1	15.8957	0.00954727	0.0283202	0.337119	0.736027	0.999995			AL122001.1	processed_pseudogene
ENSG00000117480.16	110.104	0.0198819	0.0673807	0.295068	0.767942	0.999995			FAAH	protein_coding
ENSG00000232022.7	310.244	0.0571694	0.0751567	0.760669	0.446855	0.999995			FAAHP1	transcribed_unprocessed_pseudogene
ENSG00000224863.3	87.7079	-0.0556823	0.0609951	-0.912899	0.361296	0.999995			LINC01398	lncRNA
ENSG00000197587.11	21.8341	-0.0243824	0.0407151	-0.598855	0.549269	0.999995			DMBX1	protein_coding
ENSG00000269956.2	7.65982	-0.0107346	0.0254352	-0.422037	0.672998	0.999995			MKNK1-AS1	lncRNA
ENSG00000162456.10	0.358953	0.00260606	0.00555516	0.469124	0.638981	0.999995			KNCN	protein_coding
ENSG00000079277.22	94.694	0.0140808	0.0651444	0.216147	0.828873	0.999995			MKNK1	protein_coding
ENSG00000142961.15	790.834	-0.0606938	0.0738417	-0.821945	0.411108	0.999995			MOB3C	protein_coding
ENSG00000123472.12	2491.79	0.00738384	0.0737294	0.100148	0.920227	0.999995			ATPAF1	protein_coding
ENSG00000233647.2	10.2467	-0.00215626	0.029071	-0.0741722	0.940873	0.999995			NENFP1	processed_pseudogene
ENSG00000186118.9	11.6964	0.0282787	0.0250697	1.128	0.259319	0.999995			TEX38	protein_coding
ENSG00000228237.5	21.2766	-0.00507373	0.039785	-0.127529	0.898522	0.999995			EFCAB14-AS1	lncRNA
ENSG00000159658.14	5306.04	-0.0219547	0.0678164	-0.323737	0.746137	0.999995			EFCAB14	protein_coding
ENSG00000142973.14	5.72777	-0.0179936	0.0203696	-0.883356	0.377044	0.999995			CYP4B1	protein_coding
ENSG00000154198.14	1.24846	0.00457232	0.00850202	0.537792	0.59072	0.999995			CYP4Z2P	transcribed_unprocessed_pseudogene
ENSG00000187048.13	4.42025	0.0161306	0.013463	1.19814	0.230862	0.999995			CYP4A11	protein_coding
ENSG00000186377.8	1.69347	0.00690822	0.0113273	0.609872	0.541947	0.999995			CYP4X1	protein_coding
ENSG00000186160.5	5.36629	0.0203015	0.0202205	1.00401	0.315375	0.999995			CYP4Z1	protein_coding
ENSG00000225154.2	0.314906	-0.0026314	0.00555516	-0.473685	0.635724	0.999995			TUBAP9	processed_pseudogene
ENSG00000225506.2	29.9472	0.020488	0.0374059	0.547723	0.583882	0.999995			CYP4A22-AS1	lncRNA
ENSG00000162365.12	12.7506	0.0209223	0.0276811	0.755836	0.449748	0.999995			CYP4A22	protein_coding
ENSG00000225514.1	1.14189	-0.00124585	0.00815643	-0.152745	0.8786	0.999995			MTND1P34	transcribed_processed_pseudogene
ENSG00000224805.2	9.85635	0.025127	0.0246162	1.02075	0.307374	0.999995			LINC00853	lncRNA
ENSG00000162366.8	8.47877	0.00493459	0.0265355	0.185962	0.852474	0.999995			PDZK1IP1	protein_coding
ENSG00000162367.11	21.4337	0.0293245	0.0370811	0.790822	0.429048	0.999995			TAL1	protein_coding
ENSG00000123473.16	4698.55	-0.0119486	0.0682751	-0.175007	0.861074	0.999995			STIL	protein_coding
ENSG00000162368.13	8191.56	0.0346714	0.0704087	0.49243	0.622415	0.999995			CMPK1	protein_coding
ENSG00000225762.1	27.5416	-0.0495374	0.0427654	-1.15835	0.24672	0.999995			LINC01389	lncRNA
ENSG00000186790.6	0.664186	-0.00697021	0.00738657	-0.943634	0.345357	0.999995			FOXE3	protein_coding
ENSG00000237424.1	1234.83	0.0377903	0.0710347	0.531997	0.594728	0.999995			FOXD2-AS1	lncRNA
ENSG00000186564.6	84.3973	0.0301947	0.0579471	0.521075	0.602315	0.999995			FOXD2	protein_coding
ENSG00000269113.4	680.456	-0.0320675	0.0729484	-0.439591	0.660233	0.999995			TRABD2B	protein_coding
ENSG00000225028.1	20.2862	-0.0102768	0.0346129	-0.296906	0.766538	0.999995			AC096541.1	lncRNA
ENSG00000226133.6	23.8475	0.0125753	0.0340799	0.368996	0.712131	0.999995			LINC02794	lncRNA
ENSG00000231413.1	1.28912	-0.00908269	0.0096822	-0.938081	0.348203	0.999995			AL356289.1	lncRNA
ENSG00000237180.1	3.72599	0.0296215	0.0175863	1.68435	0.0921142	0.999995			CYP46A4P	processed_pseudogene
ENSG00000242267.6	6.405	-0.0056241	0.0239383	-0.234942	0.814254	0.999995			SKINT1L	transcribed_unprocessed_pseudogene
ENSG00000279096.2	7.73559	-0.0262949	0.0248253	-1.0592	0.28951	0.999995			AL356289.2	TEC
ENSG00000223720.2	4.9032	0.000142056	0.0201258	0.00705841	0.994368	0.999995			AL109659.1	lncRNA
ENSG00000117834.13	72.9649	0.0185143	0.0531376	0.348422	0.727523	0.999995			SLC5A9	protein_coding
ENSG00000272491.1	11.6779	0.00513532	0.0239455	0.214459	0.830189	0.999995			AL109659.2	lncRNA
ENSG00000279214.1	3.74268	0.000815656	0.0124837	0.0653379	0.947905	0.999995			AL109659.3	TEC
ENSG00000132122.12	857.364	-0.0409492	0.0728297	-0.56226	0.573939	0.999995			SPATA6	protein_coding
ENSG00000224986.2	11.8788	-0.0168908	0.0281898	-0.599182	0.549052	0.999995			PPP1R8P1	processed_pseudogene
ENSG00000206700.1	0.481649	0.00163505	0.00639927	0.255506	0.798333	0.999995			RNU6-723P	snRNA
ENSG00000235105.1	22.7235	-0.0176672	0.0413512	-0.427249	0.669198	0.999995			AL356968.2	processed_pseudogene
ENSG00000223175.1	2.22362	-0.000150187	0.0126649	-0.0118585	0.990539	0.999995			RNU4-61P	snRNA
ENSG00000232514.1	0.483042	-0.00148548	0.00583453	-0.254601	0.799031	0.999995			AL356968.1	processed_pseudogene
ENSG00000186094.17	47.4964	0.0207477	0.053065	0.390988	0.695806	0.999995			AGBL4	protein_coding
ENSG00000287661.1	11.7859	0.0325172	0.0249865	1.30139	0.193125	0.999995			AL391844.1	lncRNA
ENSG00000162373.13	63.09	0.0219546	0.058957	0.372384	0.709607	0.999995			BEND5	protein_coding
ENSG00000237478.2	0.179284	-0.00132203	0.00555516	-0.237983	0.811894	0.999995			AL390023.1	processed_pseudogene
ENSG00000215887.5	1.40406	0.00555144	0.00887891	0.625239	0.531814	0.999995			ZNF859P	unprocessed_pseudogene
ENSG00000279324.1	1.93682	-0.0109857	0.0113504	-0.967875	0.333107	0.999995			AL645730.1	TEC
ENSG00000233595.2	1.83251	-0.00962493	0.0128914	-0.746617	0.455295	0.999995			MTND2P29	processed_pseudogene
ENSG00000162374.18	27.3675	-0.0152803	0.0429834	-0.355492	0.722221	0.999995			ELAVL4	protein_coding
ENSG00000237337.1	0.358567	-0.0026314	0.00555516	-0.473685	0.635724	0.999995			ELAVL4-AS1	lncRNA
ENSG00000284696.2	1.39138	0.000303025	0.00961723	0.0315086	0.974864	0.999995			LINC02808	lncRNA
ENSG00000234080.3	0.327449	-0.0026314	0.00555516	-0.473685	0.635724	0.999995			AL596275.1	processed_pseudogene
ENSG00000225671.2	0.626092	-2.95049e-05	0.00649853	-0.00454025	0.996377	0.999995			FCF1P6	processed_pseudogene
ENSG00000142700.12	16.3558	-0.0463774	0.0335417	-1.38268	0.166763	0.999995			DMRTA2	protein_coding
ENSG00000284700.1	9.96382	0.0187844	0.0247448	0.759123	0.447779	0.999995			AL049637.1	lncRNA
ENSG00000185104.20	4863.07	-0.013198	0.0664621	-0.198579	0.842592	0.999995			FAF1	protein_coding
ENSG00000225767.1	49.9107	-0.0403986	0.0512692	-0.787969	0.430715	0.999995			FAF1-AS1	lncRNA
ENSG00000207194.1	8.18683	0.00354263	0.0249015	0.142266	0.88687	0.999995			RNU6-1026P	snRNA
ENSG00000230585.2	40.7849	-0.0573184	0.0517773	-1.10702	0.268286	0.999995			PHBP12	processed_pseudogene
ENSG00000237130.1	7.58374	-0.010538	0.0230401	-0.457377	0.6474	0.999995			MRPS6P2	processed_pseudogene
ENSG00000123080.12	865.802	-0.00809829	0.0749482	-0.108052	0.913955	0.999995			CDKN2C	protein_coding
ENSG00000265538.1	0.155593	0.00129669	0.00555516	0.233422	0.815434	0.999995			MIR4421	miRNA
ENSG00000213478.2	0.311186	0.00260606	0.00555516	0.469124	0.638981	0.999995			CFL1P2	processed_pseudogene
ENSG00000203356.2	11.0983	-0.0287589	0.0288912	-0.995421	0.319531	0.999995			LINC01562	lncRNA
ENSG00000123091.5	8428.81	0.0217527	0.074307	0.292741	0.76972	0.999995			RNF11	protein_coding
ENSG00000233406.5	52.3913	-0.0555294	0.0546338	-1.01639	0.309442	0.999995			AL162430.1	processed_pseudogene
ENSG00000236434.2	22.6099	-0.00659661	0.0354754	-0.185949	0.852485	0.999995			AL162430.2	lncRNA
ENSG00000085831.15	773.148	-0.019633	0.0752955	-0.260745	0.794289	0.999995			TTC39A	protein_coding
ENSG00000261664.5	9.70842	0.0123416	0.0287962	0.428584	0.668226	0.999995			TTC39A-AS1	lncRNA
ENSG00000085832.17	7375.42	0.00342085	0.0654884	0.052236	0.958341	0.999995			EPS15	protein_coding
ENSG00000232027.2	27.9769	-0.041035	0.0444604	-0.922957	0.35603	0.999995			AL671986.1	processed_pseudogene
ENSG00000206595.1	2.40685	-0.0207779	0.0136128	-1.52635	0.126923	0.999995			RNU6-877P	snRNA
ENSG00000238140.1	18.1037	0.0107969	0.0321164	0.336182	0.736734	0.999995			AC104170.1	lncRNA
ENSG00000227070.1	36.3396	0.0440545	0.0471424	0.9345	0.350046	0.999995			EPS15-AS1	lncRNA
ENSG00000252032.1	0.327449	-0.0026314	0.00555516	-0.473685	0.635724	0.999995			RNU6-1281P	snRNA
ENSG00000227742.2	85.7178	-0.0209238	0.0634331	-0.329856	0.741508	0.999995			CALR4P	transcribed_unitary_pseudogene
ENSG00000117859.19	6873.22	0.00264544	0.0695131	0.0380566	0.969643	0.999995			OSBPL9	protein_coding
ENSG00000236973.2	9.81832	-0.0161193	0.0272522	-0.591488	0.554193	0.999995			GAPDHP51	processed_pseudogene
ENSG00000232846.1	8.94985	0.0076813	0.0272234	0.282158	0.777823	0.999995			SLC25A6P3	processed_pseudogene
ENSG00000212624.1	5.35352	0.00838962	0.021136	0.396936	0.691415	0.999995			AL050343.1	snoRNA
ENSG00000078618.22	12611.6	-0.0243157	0.0595365	-0.408417	0.682967	0.999995			NRDC	protein_coding
ENSG00000266993.3	132.442	-0.0236146	0.0673592	-0.350577	0.725906	0.999995			AL050343.2	lncRNA
ENSG00000272175.1	21.0905	0.0057001	0.0344411	0.165503	0.868548	0.999995			AL050343.3	lncRNA
ENSG00000230604.2	35.8528	0.00233106	0.044158	0.052789	0.9579	0.999995			TSEN15P2	processed_pseudogene
ENSG00000169213.7	6044.74	0.00791707	0.064608	0.12254	0.902471	0.999995			RAB3B	protein_coding
ENSG00000200839.1	4.97232	-0.00720924	0.0211034	-0.341616	0.73264	0.999995			RNA5SP48	rRNA_pseudogene
ENSG00000229032.1	5.22258	-0.0215839	0.0193531	-1.11527	0.264737	0.999995			AL445685.2	processed_pseudogene
ENSG00000117862.13	396.985	-0.0316756	0.0753059	-0.420626	0.674028	0.999995			TXNDC12	protein_coding
ENSG00000285839.1	14.4243	-0.0182968	0.0337967	-0.541378	0.588247	0.999995			AL445685.3	protein_coding
ENSG00000198841.4	240.399	0.0271368	0.0727945	0.372787	0.709307	0.999995			KTI12	protein_coding
ENSG00000223390.1	19.3216	0.00821649	0.038054	0.215917	0.829053	0.999995			AL445685.1	lncRNA
ENSG00000228369.2	58.9313	-0.00619918	0.0515686	-0.120212	0.904315	0.999995			TXNDC12-AS1	lncRNA
ENSG00000134717.18	3849.25	0.0560303	0.0677744	0.826718	0.408397	0.999995			BTF3L4	protein_coding
ENSG00000157077.15	2434.58	-0.0231386	0.0652238	-0.354758	0.722771	0.999995			ZFYVE9	protein_coding
ENSG00000241745.3	9.62759	-0.0230176	0.0270721	-0.850233	0.395196	0.999995			RN7SL788P	misc_RNA
ENSG00000228407.2	19.5103	0.0140389	0.0329621	0.42591	0.670173	0.999995			AL139156.2	processed_pseudogene
ENSG00000223429.1	16.4251	-0.0299159	0.0352294	-0.849176	0.395784	0.999995			AL139156.1	processed_pseudogene
ENSG00000224255.2	12.5611	-0.0472958	0.0295113	-1.60263	0.109015	0.999995			PDCL3P6	processed_pseudogene
ENSG00000236004.2	3.43967	-0.00664918	0.0156575	-0.424664	0.671082	0.999995			AL139156.3	processed_pseudogene
ENSG00000237663.2	9.17011	-0.0298958	0.0218623	-1.36746	0.171481	0.999995			DNAJC19P7	processed_pseudogene
ENSG00000213735.2	15.8705	-0.00713695	0.0345869	-0.206348	0.836519	0.999995			ANAPC10P1	processed_pseudogene
ENSG00000154222.15	3298.46	-0.0216298	0.0676491	-0.319735	0.749169	0.999995			CC2D1B	protein_coding
ENSG00000272100.1	38.1977	-0.0208499	0.0461619	-0.45167	0.651507	0.999995			AL513218.1	lncRNA
ENSG00000287078.1	150.625	0.00119429	0.0679291	0.0175815	0.985973	0.999995			AL513218.2	lncRNA
ENSG00000224680.4	102.628	0.0061755	0.0671832	0.0919204	0.926761	0.999995			PLA2G12AP1	processed_pseudogene
ENSG00000085840.13	2395.94	0.000971985	0.0693475	0.0140162	0.988817	0.999995			ORC1	protein_coding
ENSG00000134748.13	4530.54	0.048672	0.0662183	0.735024	0.462325	0.999995			PRPF38A	protein_coding
ENSG00000134744.14	7107.49	-0.00459814	0.060521	-0.0759758	0.939438	0.999995			TUT4	protein_coding
ENSG00000272371.1	16.3151	-0.0307424	0.0325621	-0.944117	0.34511	0.999995			AL591167.1	lncRNA
ENSG00000236290.1	2.49634	-0.00366818	0.0125936	-0.291274	0.770842	0.999995			EEF1GP7	processed_pseudogene
ENSG00000116157.6	177.673	-0.0675201	0.0719829	-0.938002	0.348243	0.999995			GPX7	protein_coding
ENSG00000162377.6	3673.44	0.0390543	0.0726034	0.537914	0.590637	0.999995			COA7	protein_coding
ENSG00000233664.1	0.314906	-0.0026314	0.00555516	-0.473685	0.635724	0.999995			NDUFS5P3	processed_pseudogene
ENSG00000162378.13	5289.69	0.0206756	0.0688091	0.300478	0.763813	0.999995			ZYG11B	protein_coding
ENSG00000252018.1	2.13421	0.00852753	0.0115089	0.740951	0.458723	0.999995			RNU2-30P	snRNA
ENSG00000228929.1	55.2958	0.0195997	0.055218	0.354951	0.722626	0.999995			RPS13P2	processed_pseudogene
ENSG00000206627.1	11.4458	0.010065	0.0287374	0.350241	0.726158	0.999995			RNU6-969P	snRNA
ENSG00000203995.10	82.0377	-0.0101538	0.0632742	-0.160473	0.872508	0.999995			ZYG11A	protein_coding
ENSG00000242391.2	0.311186	0.00260606	0.00555516	0.469124	0.638981	0.999995			AC099677.3	lncRNA
ENSG00000121310.17	5.19351	0.00341967	0.0211173	0.161937	0.871355	0.999995			ECHDC2	protein_coding
ENSG00000231866.2	0.683617	0.00595162	0.00683176	0.871169	0.383662	0.999995			AC099677.2	processed_pseudogene
ENSG00000116171.19	3265.81	0.019476	0.0708031	0.275073	0.78326	0.999995			SCP2	protein_coding
ENSG00000264834.1	2.17942	0.00145346	0.0137578	0.105646	0.915863	0.999995			AC099677.4	miRNA
ENSG00000265815.1	0.477238	-0.00134683	0.00581329	-0.23168	0.816786	0.999995			AC099677.5	miRNA
ENSG00000237279.2	1.00828	0.00840696	0.00811314	1.03622	0.300102	0.999995			H3P2	processed_pseudogene
ENSG00000236360.2	2.35556	0.010813	0.014035	0.770428	0.441046	0.999995			RRAS2P1	processed_pseudogene
ENSG00000226147.1	27.3014	0.00141172	0.0426394	0.0331085	0.973588	0.999995			TUBBP10	processed_pseudogene
ENSG00000174348.14	4.81345	0.00171868	0.0173842	0.098864	0.921246	0.999995			PODN	protein_coding
ENSG00000162383.13	4.57937	-0.0131291	0.0162923	-0.805846	0.420331	0.999995			SLC1A7	protein_coding
ENSG00000235563.1	0.683231	-0.000235756	0.00670771	-0.035147	0.971963	0.999995			AL445183.2	lncRNA
ENSG00000277397.1	0.654899	-0.00459842	0.00600435	-0.765848	0.443767	0.999995			AL606760.4	unprocessed_pseudogene
ENSG00000157184.7	955.365	0.0815199	0.0744479	1.09499	0.27352	0.999995			CPT2	protein_coding
ENSG00000162384.14	764.821	-0.0343618	0.0747328	-0.459795	0.645663	0.999995			CZIB	protein_coding
ENSG00000259818.1	44.8482	-0.0489132	0.0483131	-1.01242	0.311336	0.999995			AL606760.3	lncRNA
ENSG00000162385.11	1379.46	0.00786505	0.0741336	0.106093	0.915509	0.999995			MAGOH	protein_coding
ENSG00000226754.2	51.2831	0.0988278	0.0534438	1.84919	0.0644301	0.999995			AL606760.1	lncRNA
ENSG00000157193.18	3908.47	-0.0219233	0.0748802	-0.292778	0.769692	0.999995			LRP8	protein_coding
ENSG00000234578.1	38.6713	-0.0100876	0.0404176	-0.249584	0.802909	0.999995			AL355483.3	lncRNA
ENSG00000228838.1	27.5637	0.0142279	0.0404448	0.351785	0.725	0.999995			AL355483.1	lncRNA
ENSG00000232762.1	89.8727	-0.0195225	0.0546527	-0.35721	0.720935	0.999995			AL355483.2	lncRNA
ENSG00000225675.2	64.2498	0.0415473	0.0512152	0.81123	0.417234	0.999995			LINC01771	lncRNA
ENSG00000285954.1	4.85659	0.00657018	0.0195318	0.336383	0.736582	0.999995			AC119428.2	lncRNA
ENSG00000226938.1	1.49689	-0.00386411	0.00977036	-0.395493	0.692479	0.999995			AC119428.1	lncRNA
ENSG00000230138.2	0.163725	-0.00132203	0.00555516	-0.237983	0.811894	0.999995			LINC02812	lncRNA
ENSG00000236253.7	0.947036	0.0080081	0.00791935	1.01121	0.311917	0.999995			SLC25A3P1	transcribed_processed_pseudogene
ENSG00000143006.7	0.622372	0.00440179	0.00587765	0.748903	0.453916	0.999995			DMRTB1	protein_coding
ENSG00000174332.5	1.44029	0.00360385	0.00966251	0.372973	0.709169	0.999995			GLIS1	protein_coding
ENSG00000058804.12	5520.1	0.0214988	0.0605849	0.354855	0.722698	0.999995			NDC1	protein_coding
ENSG00000201003.1	12.444	-0.0145075	0.0307787	-0.47135	0.637391	0.999995			AL049745.1	snoRNA
ENSG00000058799.15	1861.17	-0.00919138	0.0691378	-0.132943	0.894238	0.999995			YIPF1	protein_coding
ENSG00000211452.11	48.2977	-0.0232786	0.0467836	-0.497581	0.618779	0.999995			DIO1	protein_coding
ENSG00000081870.12	1898.98	-0.0269964	0.0696074	-0.387838	0.698136	0.999995			HSPB11	protein_coding
ENSG00000116212.15	3011.28	-0.00593931	0.0710334	-0.083613	0.933364	0.999995			LRRC42	protein_coding
ENSG00000219102.3	33.3169	0.0431097	0.0448149	0.96195	0.336075	0.999995			HNRNPA3P12	processed_pseudogene
ENSG00000203985.11	1.96739	-0.00596953	0.012023	-0.49651	0.619534	0.999995			LDLRAD1	protein_coding
ENSG00000116209.12	6440.2	-0.0238856	0.0622683	-0.383592	0.701281	0.999995			TMEM59	protein_coding
ENSG00000280378.1	20.4839	0.00908917	0.0375776	0.241877	0.808875	0.999995			AL353898.3	TEC
ENSG00000116205.14	964.666	-0.0129187	0.0747099	-0.172918	0.862716	0.999995			TCEANC2	protein_coding
ENSG00000225183.1	3.80318	-0.00271346	0.0187584	-0.144653	0.884985	0.999995			AL353898.1	processed_pseudogene
ENSG00000256407.2	0.645374	-8.13296e-05	0.00718151	-0.0113249	0.990964	0.999995			AL357673.1	protein_coding
ENSG00000157211.11	0.314906	-0.0026314	0.00555516	-0.473685	0.635724	0.999995			CDCP2	protein_coding
ENSG00000280425.2	2.45834	0.00520936	0.0139794	0.372645	0.709413	0.999995			AL357673.2	lncRNA
ENSG00000215883.10	919.442	0.0285854	0.0731447	0.390806	0.695941	0.999995			CYB5RL	protein_coding
ENSG00000116221.15	4212.12	0.0137254	0.0736151	0.186448	0.852093	0.999995			MRPL37	protein_coding
ENSG00000157216.15	2835.81	0.0286259	0.075186	0.380734	0.7034	0.999995			SSBP3	protein_coding
ENSG00000198711.5	118.232	-0.00291158	0.0676989	-0.0430078	0.965695	0.999995			SSBP3-AS1	lncRNA
ENSG00000225632.1	8.38638	0.00585491	0.0205245	0.285264	0.775442	0.999995			AL161644.1	lncRNA
ENSG00000287582.1	0.499069	-0.00172816	0.00646865	-0.267159	0.789346	0.999995			AC099796.2	lncRNA
ENSG00000237173.1	0.163725	-0.00132203	0.00555516	-0.237983	0.811894	0.999995			AC099796.1	processed_pseudogene
ENSG00000227453.1	0.940999	-0.00251519	0.00763715	-0.329336	0.741902	0.999995			HNRNPA1P63	processed_pseudogene
ENSG00000162390.18	367.621	0.065602	0.0749311	0.875497	0.381304	0.999995			ACOT11	protein_coding
ENSG00000162391.12	27.9237	0.0724154	0.0452109	1.60172	0.109217	0.999995			FAM151A	protein_coding
ENSG00000230728.1	2.13719	0.00860427	0.0135822	0.633494	0.526411	0.999995			AL590093.1	lncRNA
ENSG00000184313.20	2.8845	0.00913991	0.0146855	0.622378	0.533693	0.999995			MROH7	protein_coding
ENSG00000243725.7	88.5157	0.0674157	0.0610077	1.10504	0.269144	0.999995			TTC4	protein_coding
ENSG00000162396.6	674.602	-0.0133799	0.0749965	-0.178407	0.858403	0.999995			PARS2	protein_coding
ENSG00000006555.11	2.99531	0.00611731	0.0136412	0.448444	0.653833	0.999995			TTC22	protein_coding
ENSG00000162398.11	21.3835	0.0198625	0.0404662	0.490841	0.623539	0.999995			LEXM	protein_coding
ENSG00000116133.13	31426.6	0.0138575	0.060477	0.229137	0.818762	0.999995			DHCR24	protein_coding
ENSG00000287724.1	96.2001	-0.0597662	0.0611803	-0.976887	0.328625	0.999995			AC096536.3	lncRNA
ENSG00000242396.1	2.11169	0.00813041	0.0130337	0.623797	0.532761	0.999995			AC096536.2	lncRNA
ENSG00000233203.6	36.3446	-0.00272085	0.0503008	-0.0540917	0.956862	0.999995			DHCR24-DT	lncRNA
ENSG00000284601.1	0.324664	0.00260606	0.00555516	0.469124	0.638981	0.999995			AL590440.2	lncRNA
ENSG00000143001.5	4.34693	-0.0322363	0.0187959	-1.71507	0.0863327	0.999995			TMEM61	protein_coding
ENSG00000162399.9	0.626092	-2.95049e-05	0.00649853	-0.00454025	0.996377	0.999995			BSND	protein_coding
ENSG00000169174.11	13.5963	0.0144062	0.032645	0.4413	0.658996	0.999995			PCSK9	protein_coding
ENSG00000162402.14	11121.3	-0.00806597	0.0659528	-0.122299	0.902662	0.999995			USP24	protein_coding
ENSG00000231090.2	2.0738	-0.0147347	0.0117703	-1.25185	0.210625	0.999995			MIR4422HG	lncRNA
ENSG00000234810.4	2.3952	-0.00693514	0.0127736	-0.542928	0.587179	0.999995			AL603840.1	lncRNA
ENSG00000231900.3	0.358953	0.00260606	0.00555516	0.469124	0.638981	0.999995			GOT2P1	processed_pseudogene
ENSG00000235612.1	0.486996	0.00384738	0.00556727	0.691072	0.489521	0.999995			AL353681.1	lncRNA
ENSG00000260971.4	133.895	0.0212141	0.0689789	0.307544	0.758429	0.999995			AC119674.1	lncRNA
ENSG00000284686.1	1.98119	-0.000248022	0.0117709	-0.0210708	0.983189	0.999995			AC119674.2	protein_coding
ENSG00000229871.1	3.51574	0.00520243	0.0157885	0.329507	0.741773	0.999995			RPSAP20	processed_pseudogene
ENSG00000223956.3	3.73978	0.00469538	0.0176221	0.266449	0.789893	0.999995			LINC01767	lncRNA
ENSG00000162407.9	617.285	-0.116339	0.0741202	-1.5696	0.116509	0.999995			PLPP3	protein_coding
ENSG00000236776.1	2.74587	0.0124396	0.0155518	0.799886	0.423777	0.999995			RPL21P23	processed_pseudogene
ENSG00000225475.1	7.6043	-0.011476	0.0216112	-0.531024	0.595402	0.999995			AC099789.1	processed_pseudogene
ENSG00000162409.11	1658.82	-0.0856465	0.0697378	-1.22812	0.219401	0.999995			PRKAA2	protein_coding
ENSG00000187889.13	16.0555	-0.0403992	0.0331556	-1.21848	0.223043	0.999995			FYB2	protein_coding
ENSG00000229913.1	0.622372	0.00440179	0.00587765	0.748903	0.453916	0.999995			AL360295.1	lncRNA
ENSG00000157131.11	1.11303	0.0089138	0.00835255	1.06719	0.285884	0.999995			C8A	protein_coding
ENSG00000021852.13	1.52484	-0.00553421	0.0109215	-0.506725	0.612348	0.999995			C8B	protein_coding
ENSG00000173406.16	20.2264	0.00204903	0.0391687	0.0523131	0.958279	0.999995			DAB1	protein_coding
ENSG00000227935.1	0.314906	-0.0026314	0.00555516	-0.473685	0.635724	0.999995			AL390243.1	lncRNA
ENSG00000236888.1	0.622372	0.00440179	0.00587765	0.748903	0.453916	0.999995			RPS20P5	processed_pseudogene
ENSG00000226759.8	2.98877	-0.00318819	0.0150694	-0.211567	0.832445	0.999995			DAB1-AS1	lncRNA
ENSG00000229887.4	2.64467	-0.000607712	0.0145307	-0.0418225	0.96664	0.999995			HNRNPA1P6	transcribed_unprocessed_pseudogene
ENSG00000223416.3	2.73609	-0.000483014	0.0131957	-0.0366039	0.970801	0.999995			RPS26P15	processed_pseudogene
ENSG00000235038.1	1.52259	0.00218223	0.0108153	0.201773	0.840094	0.999995			AL445193.2	lncRNA
ENSG00000230546.1	0.327449	-0.0026314	0.00555516	-0.473685	0.635724	0.999995			AL445193.1	unprocessed_pseudogene
ENSG00000233216.1	0.520899	-0.00156589	0.00598904	-0.261459	0.793739	0.999995			AL357373.1	processed_pseudogene
ENSG00000162600.12	1043.8	0.0301803	0.0734357	0.410975	0.681091	0.999995			OMA1	protein_coding
ENSG00000286918.1	31.7753	0.00305239	0.0451793	0.0675617	0.946135	0.999995			AL035411.3	lncRNA
ENSG00000184292.7	13.2892	-0.00459459	0.025932	-0.177178	0.859368	0.999995			TACSTD2	protein_coding
ENSG00000185839.3	14.832	-0.0311322	0.0322745	-0.964607	0.334742	0.999995			AL035411.1	processed_pseudogene
ENSG00000162601.11	6466.46	-0.00332743	0.0694308	-0.0479245	0.961776	0.999995			MYSM1	protein_coding
ENSG00000283445.1	2.66479	-0.0043961	0.016172	-0.271834	0.78575	0.999995			AL136985.3	lncRNA
ENSG00000177606.8	8496.88	0.0118597	0.073206	0.162005	0.871302	0.999995			JUN	protein_coding
ENSG00000234807.7	99.6694	-0.0312088	0.0662472	-0.471096	0.637572	0.999995			LINC01135	lncRNA
ENSG00000272226.1	27.9658	0.0252496	0.0387152	0.652188	0.51428	0.999995			AL136985.2	lncRNA
ENSG00000231740.1	1.97739	-0.0105327	0.011309	-0.931356	0.35167	0.999995			AL136985.1	lncRNA
ENSG00000232453.7	20.4607	-0.0336597	0.0385241	-0.87373	0.382265	0.999995			LINC02777	lncRNA
ENSG00000237352.4	18.898	0.00735812	0.0343506	0.214207	0.830386	0.999995			LINC01358	lncRNA
ENSG00000228121.1	0.324664	0.00260606	0.00555516	0.469124	0.638981	0.999995			PHBP3	processed_pseudogene
ENSG00000241042.1	0.314906	-0.0026314	0.00555516	-0.473685	0.635724	0.999995			AL592431.2	lncRNA
ENSG00000235215.2	0.155593	0.00129669	0.00555516	0.233422	0.815434	0.999995			AL592431.1	lncRNA
ENSG00000224609.8	102.866	0.0672912	0.0676094	0.995294	0.319593	0.999995			HSD52	lncRNA
ENSG00000270457.1	1.7947	0.00124843	0.0114953	0.108604	0.913517	0.999995			AC093424.1	lncRNA
ENSG00000172456.18	579.359	0.00216446	0.0752369	0.0287686	0.977049	0.999995			FGGY	protein_coding
ENSG00000266150.1	0.327449	-0.0026314	0.00555516	-0.473685	0.635724	0.999995			MIR4711	miRNA
ENSG00000226883.1	2.27346	-1.82208e-05	0.0136354	-0.00133629	0.998934	0.999995			AL035416.1	lncRNA
ENSG00000134709.12	7.21757	0.011398	0.0209849	0.543151	0.587026	0.999995			HOOK1	protein_coding
ENSG00000134716.11	438.349	0.00531478	0.0752331	0.0706442	0.943681	0.999995			CYP2J2	protein_coding
ENSG00000162598.13	0.490663	0.00428219	0.00589055	0.72696	0.467251	0.999995			C1orf87	protein_coding
ENSG00000238242.2	0.516406	0.00157414	0.00596452	0.263918	0.791843	0.999995			LINC02778	lncRNA
ENSG00000226476.6	268.653	-0.0564736	0.0737997	-0.765228	0.444136	0.999995			LINC01748	lncRNA
ENSG00000162599.17	3248.78	0.0284526	0.070558	0.403252	0.686763	0.999995			NFIA	protein_coding
ENSG00000237853.6	4.86812	0.0125294	0.0189857	0.659942	0.509291	0.999995			NFIA-AS1	lncRNA
ENSG00000284808.1	0.466779	0.00378898	0.00556038	0.681424	0.495603	0.999995			AC099791.3	lncRNA
ENSG00000287224.1	0.985046	0.003347	0.00860599	0.388916	0.697338	0.999995			AC099791.4	lncRNA
ENSG00000223920.2	2.14502	0.00200729	0.012479	0.160854	0.872209	0.999995			AC099791.1	processed_pseudogene
ENSG00000162604.12	1153.22	0.0348383	0.0735879	0.473424	0.635911	0.999995			TM2D1	protein_coding
ENSG00000271200.1	11.0574	-0.0181825	0.0285061	-0.637844	0.523575	0.999995			AC099791.2	lncRNA
ENSG00000132849.21	4498.08	-0.0330755	0.0646547	-0.511571	0.608951	0.999995			PATJ	protein_coding
ENSG00000200575.1	4.10255	-0.0163739	0.0187939	-0.871232	0.383628	0.999995			RNU6-414P	snRNA
ENSG00000212360.1	0.954009	-0.00353146	0.00909945	-0.388096	0.697945	0.999995			RNU6-1177P	snRNA
ENSG00000236646.1	2.97619	-0.00492996	0.0136615	-0.360865	0.7182	0.999995			LAMTOR5P1	processed_pseudogene
ENSG00000242860.3	3.43351	0.00302982	0.0155128	0.195311	0.84515	0.999995			RN7SL180P	misc_RNA
ENSG00000240563.2	0.988766	-0.00217764	0.00774968	-0.280998	0.778712	0.999995			L1TD1	protein_coding
ENSG00000132854.19	3.54267	0.00918041	0.0147575	0.622086	0.533885	0.999995			KANK4	protein_coding
ENSG00000162607.13	7066.96	-0.0144453	0.0645771	-0.223691	0.822997	0.999995			USP1	protein_coding
ENSG00000116641.18	8208.4	0.027716	0.0599687	0.462174	0.643957	0.999995			DOCK7	protein_coding
ENSG00000270549.1	5.24522	0.00715097	0.0211611	0.337931	0.735415	0.999995			AL451044.1	processed_pseudogene
ENSG00000132855.5	56.7676	-0.0116283	0.0457991	-0.253899	0.799574	0.999995			ANGPTL3	protein_coding
ENSG00000278967.1	38.1636	-0.0112825	0.0467146	-0.24152	0.809152	0.999995			AL138847.2	TEC
ENSG00000213703.2	16.6676	0.0136602	0.0346783	0.393912	0.693646	0.999995			AL138847.1	processed_pseudogene
ENSG00000235545.1	16.9286	-0.0131246	0.0359551	-0.365026	0.715092	0.999995			AC103923.1	lncRNA
ENSG00000125703.15	885.141	0.0559619	0.0743686	0.752494	0.451754	0.999995			ATG4C	protein_coding
ENSG00000234318.1	3.90517	0.0104878	0.0167409	0.626481	0.531	0.999995			AC099794.1	lncRNA
ENSG00000237163.1	0.358953	0.00260606	0.00555516	0.469124	0.638981	0.999995			AC099794.2	processed_pseudogene
ENSG00000224209.8	2.9082	0.00615905	0.0149836	0.411054	0.681033	0.999995			LINC00466	lncRNA
ENSG00000228734.2	0.311186	0.00260606	0.00555516	0.469124	0.638981	0.999995			AC096543.2	lncRNA
ENSG00000275836.1	0.324664	0.00260606	0.00555516	0.469124	0.638981	0.999995			MIR6068	miRNA
ENSG00000236674.1	1.00092	-0.0103886	0.0090083	-1.15323	0.248816	0.999995			AL049636.1	processed_pseudogene
ENSG00000088035.18	1547.26	-0.000472563	0.0744515	-0.00634726	0.994936	0.999995			ALG6	protein_coding
ENSG00000142856.17	1467.85	0.0684829	0.0710943	0.963269	0.335412	0.999995			ITGB3BP	protein_coding
ENSG00000286429.1	53.2731	0.0375085	0.0508531	0.737585	0.460767	0.999995			BX004807.1	lncRNA
ENSG00000203965.13	619.922	-0.0466085	0.0752696	-0.619221	0.535771	0.999995			EFCAB7	protein_coding
ENSG00000264271.2	2.81466	-0.00225058	0.0146727	-0.153385	0.878095	0.999995			RN7SL488P	misc_RNA
ENSG00000251720.1	4.24281	-0.00736873	0.019301	-0.38178	0.702624	0.999995			RNU7-123P	snRNA
ENSG00000116652.6	103.15	0.0171193	0.0647485	0.264397	0.791474	0.999995			DLEU2L	lncRNA
ENSG00000079739.17	4009.87	0.0371745	0.0724407	0.513172	0.607831	0.999995			PGM1	protein_coding
ENSG00000244256.3	16.8745	0.0037464	0.0346662	0.108071	0.91394	0.999995			RN7SL130P	misc_RNA
ENSG00000185483.12	1597.31	-0.01625	0.0749275	-0.216877	0.828304	0.999995			ROR1	protein_coding
ENSG00000177452.7	15.5019	0.0349744	0.0285655	1.22436	0.220817	0.999995			AL161742.1	processed_pseudogene
ENSG00000228056.3	9.82713	-0.0272478	0.0277525	-0.981813	0.326192	0.999995			CFL1P3	processed_pseudogene
ENSG00000207190.1	1.78053	-0.00143473	0.0104965	-0.136686	0.891279	0.999995			RNU6-809P	snRNA
ENSG00000200508.1	2.11858	-0.00747458	0.0125276	-0.596647	0.550743	0.999995			Y_RNA	misc_RNA
ENSG00000223949.8	25.3882	-0.00814771	0.0367883	-0.221476	0.824722	0.999995			ROR1-AS1	lncRNA
ENSG00000284928.1	0.829067	-0.00514182	0.00806166	-0.637811	0.523597	0.999995			AL445205.1	lncRNA
ENSG00000177414.13	0.468639	0.00134077	0.00577217	0.232282	0.816319	0.999995			UBE2U	protein_coding
ENSG00000158966.16	1933.04	0.0587443	0.0684337	0.858411	0.390665	0.999995			CACHD1	protein_coding
ENSG00000264470.1	2.03365	-0.00872001	0.0112882	-0.772487	0.439826	0.999995			MIR4794	miRNA
ENSG00000162437.14	2479.71	-0.0193683	0.0683651	-0.283307	0.776942	0.999995			RAVER2	protein_coding
ENSG00000162434.13	12385.7	-0.0130418	0.0608898	-0.214187	0.830401	0.999995			JAK1	protein_coding
ENSG00000234784.2	7.04704	0.00922689	0.0242451	0.380567	0.703525	0.999995			AL606517.2	processed_pseudogene
ENSG00000233877.2	12.0427	0.0300325	0.0288815	1.03985	0.298408	0.999995			AL606517.1	processed_pseudogene
ENSG00000226891.9	48.3768	0.0117828	0.0500756	0.235301	0.813975	0.999995			LINC01359	lncRNA
ENSG00000185031.6	10.8298	-0.0166093	0.0240564	-0.690431	0.489923	0.999995			SLC2A3P2	processed_pseudogene
ENSG00000272506.1	7.65654	0.0286107	0.0247986	1.15372	0.248615	0.999995			AL357078.2	lncRNA
ENSG00000212257.1	0.669946	0.00323234	0.0073315	0.440884	0.659297	0.999995			RNU6-1176P	snRNA
ENSG00000265996.1	13.6032	-0.0155853	0.0340635	-0.457536	0.647286	0.999995			MIR3671	miRNA
ENSG00000199135.1	1.77124	-0.0149727	0.0119446	-1.25351	0.210021	0.999995			MIR101-1	miRNA
ENSG00000162433.15	5251.09	0.0802037	0.0700406	1.1451	0.252166	0.999995			AK4	protein_coding
ENSG00000231622.1	15.4202	0.00754957	0.0349332	0.216114	0.828899	0.999995			RPS29P7	processed_pseudogene
ENSG00000116675.16	1142.83	-0.0276378	0.0704348	-0.392388	0.694771	0.999995			DNAJC6	protein_coding
ENSG00000229294.1	7.36745	-0.00723323	0.0248699	-0.290842	0.771172	0.999995			AL139294.1	lncRNA
ENSG00000234144.1	2.8806	-0.000365799	0.011792	-0.031021	0.975253	0.999995			COX6CP13	processed_pseudogene
ENSG00000222624.1	0.949821	0.0023427	0.00765461	0.306051	0.759566	0.999995			RNU2-15P	snRNA
ENSG00000213625.9	7893.57	-0.00671939	0.0607519	-0.110604	0.911931	0.999995			LEPROT	protein_coding
ENSG00000116678.20	1721.94	0.0621424	0.0675749	0.919607	0.357778	0.999995			LEPR	protein_coding
ENSG00000237852.1	8.6725	-0.00987535	0.024985	-0.395252	0.692657	0.999995			AC119800.1	lncRNA
ENSG00000224570.1	10.5772	0.00159608	0.023736	0.067243	0.946388	0.999995			AC097063.1	processed_pseudogene
ENSG00000184588.18	133.3	-0.0344625	0.069345	-0.496971	0.619209	0.999995			PDE4B	protein_coding
ENSG00000118473.22	21.851	-0.0209209	0.0363966	-0.574803	0.565424	0.999995			SGIP1	protein_coding
ENSG00000248458.2	5.78943	0.00331484	0.0166548	0.199032	0.842238	0.999995			AL139147.1	lncRNA
ENSG00000152760.10	0.324664	0.00260606	0.00555516	0.469124	0.638981	0.999995			TCTEX1D1	protein_coding
ENSG00000152763.17	173.289	-0.0130104	0.0711357	-0.182895	0.85488	0.999995			DNAI4	protein_coding
ENSG00000231080.1	0.87536	0.00443373	0.00741108	0.598257	0.549668	0.999995			AL592161.1	lncRNA
ENSG00000198160.15	5708.57	0.0514259	0.0664865	0.773479	0.439239	0.999995			MIER1	protein_coding
ENSG00000116704.8	2075.92	-0.0431976	0.0661451	-0.653073	0.513709	0.999995			SLC35D1	protein_coding
ENSG00000203963.11	2.1671	0.00377518	0.0121645	0.310344	0.756299	0.999995			C1orf141	protein_coding
ENSG00000162594.16	4.46512	-0.00962298	0.015467	-0.622161	0.533836	0.999995			IL23R	protein_coding
ENSG00000228523.1	0.63957	6.5775e-05	0.00654899	0.0100435	0.991987	0.999995			DNAJB6P4	processed_pseudogene
ENSG00000081985.13	75.1151	0.0680791	0.0556537	1.22326	0.221231	0.999995			IL12RB2	protein_coding
ENSG00000142864.15	30592.3	0.020066	0.0603509	0.33249	0.73952	0.999995			SERBP1	protein_coding
ENSG00000223263.1	45.0448	0.0134478	0.0529194	0.254118	0.799404	0.999995			RNU6-387P	snRNA
ENSG00000232048.2	0.466779	0.00378898	0.00556038	0.681424	0.495603	0.999995			HNRNPCP9	processed_pseudogene
ENSG00000116717.13	8197.17	-0.00200192	0.068742	-0.0291222	0.976767	0.999995			GADD45A	protein_coding
ENSG00000172380.6	15292.6	0.0013818	0.0688527	0.020069	0.983988	0.999995			GNG12	protein_coding
ENSG00000238778.1	8.14002	0.0252921	0.0245219	1.03141	0.302349	0.999995			RNU7-80P	snRNA
ENSG00000232284.7	105.484	-0.0192938	0.0627988	-0.307231	0.758668	0.999995			GNG12-AS1	lncRNA
ENSG00000162595.7	13.0431	0.0188248	0.0310077	0.6071	0.543785	0.999995			DIRAS3	protein_coding
ENSG00000116729.14	5056.24	0.035493	0.0636143	0.55794	0.576885	0.999995			WLS	protein_coding
ENSG00000234383.1	46.0212	0.00868519	0.0503218	0.172593	0.862971	0.999995			CTBP2P8	processed_pseudogene
ENSG00000221203.1	7.70986	0.00521077	0.0259693	0.200651	0.840971	0.999995			MIR1262	miRNA
ENSG00000229133.1	1.60984	0.012437	0.00985491	1.26201	0.206943	0.999995			RPS7P4	processed_pseudogene
ENSG00000237622.1	7.46677	-0.00655279	0.0258443	-0.253548	0.799844	0.999995			ELOCP18	processed_pseudogene
ENSG00000229440.1	8.8626	-0.0268176	0.0268739	-0.997905	0.318325	0.999995			AL139413.1	processed_pseudogene
ENSG00000116745.7	1926.81	-0.030214	0.075204	-0.401761	0.68786	0.999995			RPE65	protein_coding
ENSG00000024526.17	4353.17	-0.0281612	0.0711549	-0.395773	0.692272	0.999995			DEPDC1	protein_coding
ENSG00000233589.1	693.169	0.0267794	0.0752832	0.355715	0.722054	0.999995			AL138789.1	lncRNA
ENSG00000234264.1	50.1723	-0.0140953	0.0531033	-0.265432	0.790676	0.999995			DEPDC1-AS1	lncRNA
ENSG00000225167.1	0.489781	-0.00144121	0.00586764	-0.24562	0.805976	0.999995			TXNP2	processed_pseudogene
ENSG00000285041.1	1.15814	0.00133494	0.00985424	0.135469	0.892241	0.999995			AL035412.1	lncRNA
ENSG00000285407.1	117.671	-0.0114622	0.0642989	-0.178264	0.858515	0.999995			AL033530.1	lncRNA
ENSG00000285473.1	2.46828	-0.00162343	0.015273	-0.106294	0.915349	0.999995			AL691520.1	lncRNA
ENSG00000223883.2	74.2184	-0.00716417	0.0617416	-0.116035	0.907625	0.999995			LINC01707	lncRNA
ENSG00000235446.2	6.08025	-0.03345	0.0204358	-1.63683	0.101666	0.999995			LINC02791	lncRNA
ENSG00000229639.1	3.31646	0.000830291	0.0142703	0.0581831	0.953603	0.999995			LINC01758	lncRNA
ENSG00000287453.1	1.82674	-0.00990465	0.0127445	-0.777173	0.437057	0.999995			AL359894.1	lncRNA
ENSG00000033122.21	231.94	0.0456767	0.0726846	0.628423	0.529727	0.999995			LRRC7	protein_coding
ENSG00000270615.1	1.93208	0.0135003	0.0125161	1.07864	0.280748	0.999995			SGO1P1	processed_pseudogene
ENSG00000287283.1	1.23207	0.00455224	0.00922195	0.493632	0.621566	0.999995			AL117353.1	lncRNA
ENSG00000229359.2	0.314906	-0.0026314	0.00555516	-0.473685	0.635724	0.999995			PIN1P1	transcribed_processed_pseudogene
ENSG00000237919.5	0.470499	-0.00139321	0.00578014	-0.241034	0.809529	0.999995			LRRC7-AS1	lncRNA
ENSG00000066557.6	2063.41	0.104426	0.0687578	1.51875	0.128826	0.999995			LRRC40	protein_coding
ENSG00000244389.3	7.83681	0.0468232	0.0256143	1.82801	0.0675479	0.999995			RN7SL242P	misc_RNA
ENSG00000116754.13	9352.62	-0.00317247	0.0639085	-0.0496408	0.960409	0.999995			SRSF11	protein_coding
ENSG00000228988.1	35.3834	0.0125655	0.0466627	0.269283	0.787712	0.999995			AL353771.1	lncRNA
ENSG00000118454.13	2417.13	0.014361	0.0677664	0.211919	0.83217	0.999995			ANKRD13C	protein_coding
ENSG00000197568.14	264.696	-0.0352132	0.0703797	-0.500331	0.616842	0.999995			HHLA3	lncRNA
ENSG00000226088.1	29.6947	-0.00247366	0.0448605	-0.0551413	0.956026	0.999995			HHLA3-AS1	lncRNA
ENSG00000116761.12	338.703	0.0425996	0.0753304	0.565503	0.571732	0.999995			CTH	protein_coding
ENSG00000278636.1	0.474911	0.00130573	0.00580271	0.22502	0.821964	0.999995			Metazoa_SRP	misc_RNA
ENSG00000271992.1	7.12584	0.0394762	0.0247538	1.59476	0.110767	0.999995			AL354872.1	lncRNA
ENSG00000233020.1	0.629813	-0.00445176	0.0059081	-0.753501	0.451149	0.999995			CHORDC1P5	processed_pseudogene
ENSG00000229051.2	0.179284	-0.00132203	0.00555516	-0.237983	0.811894	0.999995			LINC01788	lncRNA
ENSG00000050628.20	8.30577	0.00837466	0.0248722	0.336708	0.736337	0.999995			PTGER3	protein_coding
ENSG00000235782.1	0.488388	0.00140689	0.00586123	0.240033	0.810305	0.999995			AL031429.1	lncRNA
ENSG00000269933.1	0.314906	-0.0026314	0.00555516	-0.473685	0.635724	0.999995			AL031429.2	lncRNA
ENSG00000235079.1	170.871	-0.0692363	0.0659795	-1.04936	0.294012	0.999995			ZRANB2-AS1	lncRNA
ENSG00000132485.14	7871.77	-0.0301637	0.0631532	-0.477628	0.632915	0.999995			ZRANB2	protein_coding
ENSG00000207721.1	104.124	0.0342953	0.0645521	0.531281	0.595224	0.999995			MIR186	miRNA
ENSG00000229956.11	86.3315	-0.0329138	0.0586898	-0.56081	0.574927	0.999995			ZRANB2-AS2	lncRNA
ENSG00000172260.15	5245.08	0.037931	0.062403	0.607839	0.543294	0.999995			NEGR1	protein_coding
ENSG00000231985.1	10.3946	-0.0106747	0.025771	-0.414215	0.678716	0.999995			AL354949.1	lncRNA
ENSG00000271618.1	2.88665	0.0164186	0.0138298	1.18719	0.235153	0.999995			AL359821.1	processed_pseudogene
ENSG00000228853.1	4.46792	0.00728424	0.0170809	0.426456	0.669775	0.999995			NEGR1-IT1	lncRNA
ENSG00000233994.2	48.6487	0.00381745	0.0448633	0.0850908	0.932189	0.999995			GDI2P2	processed_pseudogene
ENSG00000286863.1	98.0983	-0.0801057	0.0605636	-1.32267	0.185945	0.999995			AL513166.1	lncRNA
ENSG00000227207.2	2.70684	0.0147489	0.0134116	1.09972	0.271454	0.999995			RPL31P12	processed_pseudogene
ENSG00000225087.2	149.835	-0.141068	0.0718137	-1.96436	0.0494889	0.999995			AL583808.1	lncRNA
ENSG00000212366.1	5.20532	0.00374624	0.0208722	0.179484	0.857557	0.999995			RNU6-1246P	snRNA
ENSG00000227016.3	12.2355	-0.028959	0.0318758	-0.908494	0.363617	0.999995			LINC02796	lncRNA
ENSG00000285808.1	21.6195	0.00457539	0.0398897	0.114701	0.908682	0.999995			LINC02797	lncRNA
ENSG00000229636.2	0.311186	0.00260606	0.00555516	0.469124	0.638981	0.999995			KRT8P21	processed_pseudogene
ENSG00000233973.7	0.327449	-0.0026314	0.00555516	-0.473685	0.635724	0.999995			LINC01360	lncRNA
ENSG00000285778.2	0.314906	-0.0026314	0.00555516	-0.473685	0.635724	0.999995			AL591463.1	lncRNA
ENSG00000162620.16	154.182	0.0693978	0.0712272	0.974316	0.3299	0.999995			LRRIQ3	protein_coding
ENSG00000254685.6	846.587	0.0715225	0.0751245	0.952053	0.34107	0.999995			FPGT	protein_coding
ENSG00000259030.7	39.8762	-0.0303613	0.049725	-0.610585	0.541474	0.999995			FPGT-TNNI3K	protein_coding
ENSG00000116783.15	1.82689	0.0118406	0.0122699	0.965013	0.334539	0.999995			TNNI3K	protein_coding
ENSG00000237324.3	1.13237	0.0043636	0.00899706	0.485002	0.627675	0.999995			AC093158.1	lncRNA
ENSG00000162621.7	0.670139	0.00585684	0.00677735	0.864178	0.38749	0.999995			LRRC53	protein_coding
ENSG00000178965.14	6.07543	0.0277701	0.017852	1.55558	0.119808	0.999995			ERICH3	protein_coding
ENSG00000272864.1	17.5664	-0.0409795	0.0348284	-1.17661	0.239351	0.999995			AC135803.1	lncRNA
ENSG00000116791.14	2199.31	0.00448073	0.0691946	0.0647554	0.948369	0.999995			CRYZ	protein_coding
ENSG00000162623.16	2536.38	0.0897594	0.0714993	1.25539	0.209338	0.999995			TYW3	protein_coding
ENSG00000224127.1	0.162332	0.00129669	0.00555516	0.233422	0.815434	0.999995			AC099786.1	lncRNA
ENSG00000162624.14	29.6092	-0.0220279	0.0388705	-0.566699	0.570919	0.999995			LHX8	protein_coding
ENSG00000224149.1	0.968412	-0.00633336	0.00863161	-0.73374	0.463107	0.999995			AC099786.2	lncRNA
ENSG00000137968.16	886.138	-0.0242066	0.0742453	-0.326036	0.744397	0.999995			SLC44A5	protein_coding
ENSG00000224493.1	0.629813	-0.00445176	0.0059081	-0.753501	0.451149	0.999995			AC093156.1	processed_pseudogene
ENSG00000252338.1	0.514546	0.00446237	0.00599166	0.744763	0.456415	0.999995			RNU6-503P	snRNA
ENSG00000213579.3	0.327449	-0.0026314	0.00555516	-0.473685	0.635724	0.999995			AL096829.1	processed_pseudogene
ENSG00000230863.3	20.341	-0.0170383	0.0384181	-0.443496	0.657407	0.999995			AL137803.1	transcribed_processed_pseudogene
ENSG00000117054.14	3468.65	0.0256861	0.0678487	0.378579	0.705001	0.999995			ACADM	protein_coding
ENSG00000181227.3	136.902	-0.0188556	0.0688283	-0.273951	0.784122	0.999995			DLSTP1	processed_pseudogene
ENSG00000137955.16	5440.01	0.00160612	0.0679516	0.0236362	0.981143	0.999995			RABGGTB	protein_coding
ENSG00000206620.1	261.41	0.0428607	0.0703087	0.609608	0.542122	0.999995			SNORD45C	snoRNA
ENSG00000207241.1	283.031	0.0454897	0.0699066	0.650722	0.515226	0.999995			SNORD45A	snoRNA
ENSG00000201487.1	150.976	-0.0428918	0.0649395	-0.660488	0.50894	0.999995			SNORD45B	snoRNA
ENSG00000057468.7	64.5124	-0.00693101	0.0584254	-0.11863	0.905568	0.999995			MSH4	protein_coding
ENSG00000154007.7	0.63957	6.5775e-05	0.00654899	0.0100435	0.991987	0.999995			ASB17	protein_coding
ENSG00000225605.3	0.162332	0.00129669	0.00555516	0.233422	0.815434	0.999995			AC092813.1	lncRNA
ENSG00000230027.2	26.3867	0.00232382	0.0374749	0.0620101	0.950555	0.999995			AC092813.2	lncRNA
ENSG00000184005.11	182.799	-0.0782767	0.072281	-1.08295	0.278831	0.999995			ST6GALNAC3	protein_coding
ENSG00000223905.1	0.966085	-0.00267177	0.00770814	-0.346617	0.728879	0.999995			AC103592.1	processed_pseudogene
ENSG00000272855.1	0.327449	-0.0026314	0.00555516	-0.473685	0.635724	0.999995			AC104458.1	lncRNA
ENSG00000226415.1	127.932	0.0306725	0.0622648	0.492614	0.622286	0.999995			TPI1P1	processed_pseudogene
ENSG00000117069.15	3340.74	-0.0267636	0.0675584	-0.396155	0.69199	0.999995			ST6GALNAC5	protein_coding
ENSG00000276081.1	14.2822	-0.0150363	0.0319692	-0.470338	0.638114	0.999995			MIR7156	miRNA
ENSG00000288543.1	106.969	-0.0262588	0.0606317	-0.433088	0.664951	0.999995			AL035409.2	lncRNA
ENSG00000230498.3	216.756	-0.0106702	0.0706085	-0.151118	0.879883	0.999995			AL035409.1	lncRNA
ENSG00000142892.15	4491.24	0.000754207	0.0643145	0.0117269	0.990644	0.999995			PIGK	protein_coding
ENSG00000226084.5	182.141	-0.0118994	0.0639813	-0.185983	0.852458	0.999995			AC113935.1	processed_pseudogene
ENSG00000228187.1	5.54928	0.00673213	0.0158962	0.423505	0.671927	0.999995			AC093433.1	processed_pseudogene
ENSG00000287870.1	51.3207	0.00551692	0.0524218	0.105241	0.916185	0.999995			AC093433.2	lncRNA
ENSG00000154027.19	1146.38	0.0472131	0.075312	0.6269	0.530725	0.999995			AK5	protein_coding
ENSG00000233099.1	0.358953	0.00260606	0.00555516	0.469124	0.638981	0.999995			AC095030.1	lncRNA
ENSG00000287647.1	0.626092	-2.95049e-05	0.00649853	-0.00454025	0.996377	0.999995			AC093575.1	lncRNA
ENSG00000036549.13	6721.77	0.029952	0.0634277	0.472224	0.636767	0.999995			ZZZ3	protein_coding
ENSG00000251785.1	9.86967	-0.0011849	0.0284646	-0.041627	0.966796	0.999995			RNA5SP20	rRNA_pseudogene
ENSG00000243437.3	5.67573	-0.00976466	0.0183086	-0.533337	0.5938	0.999995			RN7SL370P	misc_RNA
ENSG00000077254.14	6190.87	-0.00339403	0.061121	-0.0555296	0.955717	0.999995			USP33	protein_coding
ENSG00000232672.1	0.314906	-0.0026314	0.00555516	-0.473685	0.635724	0.999995			ACTG1P21	processed_pseudogene
ENSG00000180488.15	2402.68	0.0355046	0.0684167	0.518946	0.603798	0.999995			MIGA1	protein_coding
ENSG00000219201.4	23.7094	0.0237614	0.0398899	0.595675	0.551392	0.999995			AC138392.1	processed_pseudogene
ENSG00000235613.2	35.8027	0.00100932	0.0479341	0.0210564	0.983201	0.999995			NSRP1P1	processed_pseudogene
ENSG00000232015.2	7.96091	0.00787647	0.0254583	0.309387	0.757027	0.999995			HSPE1P25	processed_pseudogene
ENSG00000235927.4	331.15	-0.00708362	0.0737322	-0.0960722	0.923463	0.999995			NEXN-AS1	lncRNA
ENSG00000162614.19	5214.49	-0.0331205	0.0663684	-0.49904	0.617751	0.999995			NEXN	protein_coding
ENSG00000162613.17	15850.2	-0.029849	0.0612215	-0.487557	0.625864	0.999995			FUBP1	protein_coding
ENSG00000162616.9	3551.75	0.0413545	0.0637488	0.64871	0.516526	0.999995			DNAJB4	protein_coding
ENSG00000137960.6	18.5921	0.0272061	0.0370012	0.735275	0.462172	0.999995			GIPC2	protein_coding
ENSG00000273338.1	30.9143	-0.00717976	0.0445401	-0.161198	0.871938	0.999995			AC103591.3	lncRNA
ENSG00000285928.1	26.1588	0.0130466	0.0400736	0.325566	0.744753	0.999995			AC103591.4	lncRNA
ENSG00000213561.4	0.967019	-0.00307705	0.00854853	-0.35995	0.718884	0.999995			AC103591.2	processed_pseudogene
ENSG00000213560.4	1.93125	0.000101202	0.0107877	0.00938123	0.992515	0.999995			AC103591.1	processed_pseudogene
ENSG00000237413.5	4.43509	0.00126263	0.0197366	0.0639739	0.948991	0.999995			MGC27382	lncRNA
ENSG00000122420.10	342.844	-0.185467	0.075211	-2.46596	0.0136647	0.999995			PTGFR	protein_coding
ENSG00000238015.2	0.642589	0.00558877	0.00662095	0.844104	0.398611	0.999995			AC104837.2	processed_pseudogene
ENSG00000235400.1	1.26938	-0.00456976	0.00854291	-0.534919	0.592706	0.999995			AC104837.1	processed_pseudogene
ENSG00000162618.15	233.323	-0.0425941	0.0710499	-0.599496	0.548842	0.999995			ADGRL4	protein_coding
ENSG00000230787.1	1.27727	-0.000203883	0.00848411	-0.0240311	0.980828	0.999995			PSAT1P3	processed_pseudogene
ENSG00000225598.1	2.42999	0.00909571	0.0145437	0.625407	0.531704	0.999995			AL606519.1	lncRNA
ENSG00000213559.4	2.94687	0.0111542	0.0158407	0.704147	0.481341	0.999995			HNRNPA1P64	processed_pseudogene
ENSG00000227062.2	0.314906	-0.0026314	0.00555516	-0.473685	0.635724	0.999995			AL596276.1	processed_pseudogene
ENSG00000234108.1	0.162332	0.00129669	0.00555516	0.233422	0.815434	0.999995			AL596276.2	processed_pseudogene
ENSG00000224326.1	1.82852	-0.00577298	0.0129326	-0.446388	0.655317	0.999995			AL136234.1	lncRNA
ENSG00000234184.6	0.822065	0.00839296	0.00810737	1.03523	0.300564	0.999995			LINC01781	lncRNA
ENSG00000227937.1	3.81825	0.0133351	0.0145107	0.918986	0.358103	0.999995			MTND2P30	processed_pseudogene
ENSG00000229752.1	8.35981	0.000990199	0.0220157	0.0449769	0.964126	0.999995			RPL7P10	processed_pseudogene
ENSG00000235089.1	2.1287	0.014883	0.0128593	1.15737	0.24712	0.999995			AL357632.1	processed_pseudogene
ENSG00000285179.1	5.87194	0.00467556	0.0195505	0.239153	0.810987	0.999995			AC093154.1	lncRNA
ENSG00000117114.20	6207.53	-0.134741	0.0626995	-2.14899	0.0316349	0.999995			ADGRL2	protein_coding
ENSG00000224494.1	0.622372	0.00440179	0.00587765	0.748903	0.453916	0.999995			HNRNPA3P14	processed_pseudogene
ENSG00000227288.3	1.61679	0.00783138	0.0104191	0.751637	0.45227	0.999995			ARID3BP1	processed_pseudogene
ENSG00000215875.4	49.9065	0.0188467	0.0490618	0.384143	0.700873	0.999995			ST13P20	processed_pseudogene
ENSG00000233290.3	0.71752	-6.97633e-07	0.00682447	-0.000102225	0.999918	0.999995			AL157944.1	lncRNA
ENSG00000230817.6	16.3919	-0.022121	0.0327905	-0.674615	0.49992	0.999995			LINC01362	lncRNA
ENSG00000236268.6	3.27487	8.86472e-05	0.0170735	0.00519209	0.995857	0.999995			LINC01361	lncRNA
ENSG00000231364.3	0.324664	0.00260606	0.00555516	0.469124	0.638981	0.999995			LINC01712	lncRNA
ENSG00000233008.6	6.05422	-0.00232515	0.0225523	-0.1031	0.917883	0.999995			LINC01725	lncRNA
ENSG00000137941.17	424.032	0.0253356	0.0751198	0.33727	0.735913	0.999995			TTLL7	protein_coding
ENSG00000233061.1	10.4976	-0.004037	0.0293218	-0.137679	0.890494	0.999995			TTLL7-IT1	lncRNA
ENSG00000271576.1	188.334	-0.0276533	0.0710005	-0.38948	0.696921	0.999995			AL359504.1	lncRNA
ENSG00000142875.19	2381.29	0.0411173	0.070559	0.582737	0.56007	0.999995			PRKACB	protein_coding
ENSG00000213540.3	24.2744	-0.0271079	0.035592	-0.76163	0.446281	0.999995			TXN2P1	processed_pseudogene
ENSG00000226970.2	1.30004	-0.000266072	0.0110812	-0.0240111	0.980844	0.999995			NEDD8P1	processed_pseudogene
ENSG00000203943.9	20.804	0.000764136	0.0381564	0.0200264	0.984022	0.999995			SAMD13	protein_coding
ENSG00000249237.5	1.10705	-0.00602495	0.00816252	-0.738124	0.460439	0.999995			AL359273.2	transcribed_unitary_pseudogene
ENSG00000240520.6	3.49982	0.0171095	0.0177422	0.964341	0.334875	0.999995			UOX	transcribed_unitary_pseudogene
ENSG00000137976.7	1.28489	0.00558499	0.00943417	0.591995	0.553854	0.999995			DNASE2B	protein_coding
ENSG00000285361.1	12.9356	0.0136904	0.0309271	0.442668	0.658006	0.999995			AL844170.1	lncRNA
ENSG00000117133.11	2429.51	0.0870422	0.0681989	1.2763	0.20185	0.999995			RPF1	protein_coding
ENSG00000174021.11	456.176	0.0109684	0.0751134	0.146024	0.883903	0.999995			GNG5	protein_coding
ENSG00000285851.1	99.0788	-0.0772825	0.0634277	-1.21843	0.223059	0.999995			AL359762.3	lncRNA
ENSG00000122432.18	23.9418	-0.0360423	0.0398488	-0.904475	0.365743	0.999995			SPATA1	protein_coding
ENSG00000117151.13	904.527	0.00097259	0.0717945	0.0135469	0.989191	0.999995			CTBS	protein_coding
ENSG00000284882.1	22.8168	0.0175894	0.0416856	0.421953	0.67306	0.999995			AL359762.1	lncRNA
ENSG00000285374.1	0.538237	0.00154566	0.00606853	0.254702	0.798954	0.999995			AL359762.2	lncRNA
ENSG00000180869.4	1.01347	-0.00845632	0.00813233	-1.03984	0.298414	0.999995			LINC01555	lncRNA
ENSG00000232622.1	0.163725	-0.00132203	0.00555516	-0.237983	0.811894	0.999995			AC114482.1	processed_pseudogene
ENSG00000117155.17	3234.07	-0.000535009	0.0673774	-0.00794047	0.993664	0.999995			SSX2IP	protein_coding
ENSG00000285325.1	0.654899	-0.00459842	0.00600435	-0.765848	0.443767	0.999995			AC104169.1	lncRNA
ENSG00000171517.6	6.88735	0.00228319	0.0241476	0.0945515	0.924671	0.999995			LPAR3	protein_coding
ENSG00000153898.13	716.589	0.0963547	0.0725555	1.32801	0.184174	0.999995			MCOLN2	protein_coding
ENSG00000162643.13	420.42	0.0835604	0.0751465	1.11197	0.266153	0.999995			DNAI3	protein_coding
ENSG00000055732.13	10.0715	0.0168091	0.0267144	0.629216	0.529207	0.999995			MCOLN3	protein_coding
ENSG00000266110.1	3.56826	0.00860048	0.0159128	0.540475	0.588869	0.999995			MIR4423	miRNA
ENSG00000280099.1	131.91	-0.00448581	0.0676624	-0.0662969	0.947141	0.999995			AL603750.1	TEC
ENSG00000097096.9	1988.13	-0.027752	0.065494	-0.423733	0.67176	0.999995			SYDE2	protein_coding
ENSG00000162642.14	1479.24	-0.0634054	0.069343	-0.914373	0.360521	0.999995			C1orf52	protein_coding
ENSG00000223254.1	16.6881	0.049303	0.0369759	1.33338	0.182407	0.999995			Y_RNA	misc_RNA
ENSG00000142867.14	2441.73	0.112086	0.0674955	1.66065	0.0967842	0.999995			BCL10	protein_coding
ENSG00000223653.6	125.187	2.93525e-05	0.0666127	0.000440645	0.999648	0.999995			AL078459.1	lncRNA
ENSG00000153904.21	6350.77	-0.0014083	0.0633613	-0.0222265	0.982267	0.999995			DDAH1	protein_coding
ENSG00000199459.1	8.47917	0.0103572	0.0255559	0.405278	0.685273	0.999995			Y_RNA	misc_RNA
ENSG00000273264.1	18.5354	-0.000875491	0.0333783	-0.0262294	0.979074	0.999995			AL360219.1	lncRNA
ENSG00000282057.1	1022.65	0.0290734	0.0733751	0.396231	0.691935	0.999995			AC092807.3	lncRNA
ENSG00000272691.1	61.2919	0.107577	0.0577609	1.86245	0.0625393	0.999995			AC092807.2	lncRNA
ENSG00000142871.18	38997.6	-0.0116499	0.0691574	-0.168455	0.866225	0.999995			CCN1	protein_coding
ENSG00000199934.1	1.46701	-0.0141065	0.010485	-1.34539	0.178499	0.999995			SNORD81	snoRNA
ENSG00000230285.1	10.1064	-0.0378113	0.0280901	-1.34607	0.178279	0.999995			AC092807.1	lncRNA
ENSG00000117174.11	3431.55	0.0269424	0.064249	0.419343	0.674966	0.999995			ZNHIT6	protein_coding
ENSG00000171502.15	43.6624	-0.0941938	0.0503197	-1.87191	0.0612192	0.999995			COL24A1	protein_coding
ENSG00000285210.1	3.61022	0.00715646	0.0141922	0.504253	0.614084	0.999995			LINC02795	lncRNA
ENSG00000122417.15	2947.85	-0.018947	0.0635689	-0.298054	0.765662	0.999995			ODF2L	protein_coding
ENSG00000278281.1	3.61705	0.00056894	0.0176447	0.0322443	0.974277	0.999995			MIR7856	miRNA
ENSG00000231349.2	0.327449	-0.0026314	0.00555516	-0.473685	0.635724	0.999995			AC119749.1	processed_pseudogene
ENSG00000137975.8	77.7498	0.00720459	0.061603	0.116952	0.906898	0.999995			CLCA2	protein_coding
ENSG00000016490.16	3.30325	-0.00287188	0.0124706	-0.230292	0.817865	0.999995			CLCA1	protein_coding
ENSG00000016602.9	2.1955	0.012458	0.0116756	1.06701	0.285966	0.999995			CLCA4	protein_coding
ENSG00000224466.1	0.311186	0.00260606	0.00555516	0.469124	0.638981	0.999995			CDCA4P2	processed_pseudogene
ENSG00000236915.2	10.6244	-0.020993	0.0285147	-0.736217	0.461599	0.999995			CLCA4-AS1	lncRNA
ENSG00000153923.10	6.14506	-0.0128297	0.023308	-0.550442	0.582016	0.999995			CLCA3P	transcribed_unprocessed_pseudogene
ENSG00000261737.1	55.7838	-0.00711673	0.0545915	-0.130363	0.896279	0.999995			CLCA4-AS1	lncRNA
ENSG00000097033.14	5479.12	0.00134997	0.0675428	0.0199868	0.984054	0.999995			SH3GLB1	protein_coding
ENSG00000284846.1	1.20018	-0.00827688	0.00937835	-0.882552	0.377478	0.999995			AL355981.1	lncRNA
ENSG00000183291.17	5189.63	0.0104115	0.0687597	0.151419	0.879645	0.999995			SELENOF	protein_coding
ENSG00000153936.17	4024.45	0.00189035	0.0640694	0.0295047	0.976462	0.999995			HS2ST1	protein_coding
ENSG00000267734.1	18.8702	-0.0239086	0.033742	-0.708572	0.47859	0.999995			AL121989.1	lncRNA
ENSG00000267561.2	8.42247	0.0115887	0.0224174	0.516953	0.605189	0.999995			AC093155.3	protein_coding
ENSG00000235251.2	6.56844	0.0146869	0.0240838	0.609825	0.541978	0.999995			AC093155.2	processed_pseudogene
ENSG00000225568.1	7.60351	-0.00364221	0.0228886	-0.159128	0.873568	0.999995			AC093155.1	processed_pseudogene
ENSG00000267272.5	68.5146	-0.0407074	0.0595831	-0.683204	0.494478	0.999995			LINC01140	lncRNA
ENSG00000284240.1	5.47481	-0.00283471	0.017964	-0.157799	0.874615	0.999995			LINC02801	lncRNA
ENSG00000143013.13	1341.37	0.0410981	0.0736397	0.558097	0.576778	0.999995			LMO4	protein_coding
ENSG00000227290.2	9.3346	-0.00935354	0.0245387	-0.381175	0.703073	0.999995			LINC01364	lncRNA
ENSG00000237505.8	23.7984	0.00364994	0.0384155	0.0950124	0.924305	0.999995			PKN2-AS1	lncRNA
ENSG00000279778.1	1.78695	0.00513288	0.0117689	0.436139	0.662736	0.999995			AL445437.1	TEC
ENSG00000270507.1	0.985046	0.003347	0.00860599	0.388916	0.697338	0.999995			AL049861.1	processed_pseudogene
ENSG00000286758.1	1.3098	-0.00824201	0.00802921	-1.0265	0.304655	0.999995			AL445438.1	lncRNA
ENSG00000065243.20	8492.18	-0.00568267	0.0629532	-0.0902682	0.928074	0.999995			PKN2	protein_coding
ENSG00000207234.1	18.7304	-0.0271457	0.0375112	-0.723668	0.469269	0.999995			RNU6-125P	snRNA
ENSG00000241975.1	72.2043	-0.059715	0.0578484	-1.03227	0.301947	0.999995			ELOCP19	processed_pseudogene
ENSG00000137947.12	1614.04	0.0440522	0.0702713	0.626887	0.530733	0.999995			GTF2B	protein_coding
ENSG00000235308.1	14.0953	0.00226398	0.0329316	0.0687479	0.94519	0.999995			AL445991.1	processed_pseudogene
ENSG00000137944.18	610.382	0.028989	0.0737708	0.39296	0.694349	0.999995			KYAT3	protein_coding
ENSG00000213516.10	2753.7	0.0166799	0.0648748	0.257109	0.797095	0.999995			RBMXL1	protein_coding
ENSG00000117226.12	1827.8	-0.0245473	0.074036	-0.331558	0.740223	0.999995			GBP3	protein_coding
ENSG00000202385.1	14.1127	-0.0169088	0.0320292	-0.527917	0.597557	0.999995			Y_RNA	misc_RNA
ENSG00000117228.10	111.286	-0.0253284	0.0653647	-0.387494	0.698391	0.999995			GBP1	protein_coding
ENSG00000234518.2	76.3121	0.0140108	0.0612376	0.228794	0.819029	0.999995			PTGES3P1	processed_pseudogene
ENSG00000162645.13	111.477	0.0522978	0.0678045	0.771303	0.440527	0.999995			GBP2	protein_coding
ENSG00000286802.1	0.629813	-0.00445176	0.0059081	-0.753501	0.451149	0.999995			AC104459.1	lncRNA
ENSG00000213512.3	1.28884	0.0128549	0.0100196	1.28298	0.199499	0.999995			GBP7	protein_coding
ENSG00000162654.9	37.3313	-0.0981466	0.0490089	-2.00263	0.0452171	0.999995			GBP4	protein_coding
ENSG00000284734.1	0.155593	0.00129669	0.00555516	0.233422	0.815434	0.999995			AC099063.4	lncRNA
ENSG00000154451.14	6.16299	-0.0476677	0.0214213	-2.22525	0.0260642	0.999995			GBP5	protein_coding
ENSG00000237568.1	0.179284	-0.00132203	0.00555516	-0.237983	0.811894	0.999995			AC099063.1	lncRNA
ENSG00000183347.15	1.29251	0.010407	0.00902085	1.15366	0.248641	0.999995			GBP6	protein_coding
ENSG00000225492.6	56.4035	-0.0692981	0.0566321	-1.22365	0.221083	0.999995			GBP1P1	transcribed_unprocessed_pseudogene
ENSG00000286548.1	19.8582	-0.0517102	0.0392987	-1.31582	0.188233	0.999995			AL596214.1	lncRNA
ENSG00000197147.15	2639.49	-0.030238	0.0681187	-0.443901	0.657114	0.999995			LRRC8B	protein_coding
ENSG00000231999.7	318.709	0.00164869	0.0739328	0.0222998	0.982209	0.999995			LRRC8C-DT	lncRNA
ENSG00000230735.1	5.37977	-0.00142488	0.0204314	-0.0697397	0.944401	0.999995			AC093423.2	lncRNA
ENSG00000171488.15	2233.65	-0.0251318	0.0705574	-0.356189	0.721699	0.999995			LRRC8C	protein_coding
ENSG00000226394.2	1.48435	-0.00469401	0.0108239	-0.433673	0.664526	0.999995			AC093423.1	processed_pseudogene
ENSG00000231613.1	0.49419	-0.00432331	0.00590811	-0.731758	0.464316	0.999995			AC099568.1	lncRNA
ENSG00000272931.1	37.2242	-0.0202271	0.0467453	-0.43271	0.665226	0.999995			AC099568.2	lncRNA
ENSG00000171492.14	1599.71	0.0228601	0.0689592	0.331502	0.740266	0.999995			LRRC8D	protein_coding
ENSG00000272672.1	3.84575	0.011439	0.0166913	0.685326	0.493138	0.999995			AL391497.1	lncRNA
ENSG00000228175.3	20.1825	0.00701453	0.0383336	0.182987	0.854808	0.999995			GEMIN8P4	processed_pseudogene
ENSG00000162664.17	3833.01	0.00855955	0.0648806	0.131928	0.895042	0.999995			ZNF326	protein_coding
ENSG00000287015.1	1.60705	-0.0137203	0.0115236	-1.19063	0.233801	0.999995			AL161797.1	lncRNA
ENSG00000287406.1	8.1293	-0.0192114	0.0253722	-0.757186	0.448939	0.999995			AC098656.1	lncRNA
ENSG00000212459.1	1.69807	-0.0028627	0.00932051	-0.30714	0.758737	0.999995			RNU6-695P	snRNA
ENSG00000287372.1	0.673474	-0.00589066	0.0067929	-0.86718	0.385844	0.999995			AL627316.1	lncRNA
ENSG00000143032.8	1.24474	0.00791879	0.00787426	1.00566	0.314581	0.999995			BARHL2	protein_coding
ENSG00000233593.10	5.40609	-0.00331958	0.0190954	-0.173841	0.86199	0.999995			LINC02609	lncRNA
[truncated: 58,785 more rows]

## Sheet: DEA_summary
Data file 1c: Summary of the results of Differential Expression Analyses.
[truncated: 7 more rows]
