# Supplementary material for: TERRA transcription destabilizes telomere integrity to initiate break-induced replication in human ALT cells
Source: Nat Commun. 2021 Jun 18;12:3760. doi: 10.1038/s41467-021-24097-6 (PMC8213692; doi:10.1038/s41467-021-24097-6)
Supplement: Supplementary file 5 — Supplementary Data 2 [file 41467_2021_24097_MOESM5_ESM.xlsx]

## Sheet: GO_BPterms_allgenes_chart
Data file 3a: Gene Ontology Biological Process functional enrichment analysis of the genes resulted differentially expressed in the comparison between dox-treated (72 hours) and untreated sid4 cells.
Category	Term	Group	Count	%	PValue	Genes	List Total	Pop Hits	Pop Total	Fold Enrichment	Bonferroni	Benjamini	FDR	Signif
GOTERM_BP_FAT	GO:0007399~nervous system development	1	384	15.3908	6.32991e-11	CNTFR, SERPINE2, MYT1L, HDAC11, ULK4, DIXDC1, STMN3, ABAT, FZD10, AQP1, SOX2, CDC20, PREX1, NDST1, GJA1, RPS6KA6, DPYSL4, OPHN1, ADGRA2, MYC, DPF3, SOX9, CHAC1, ANKS1A, SOX6, PRKACB, EPHB1, SOX4, MFSD2A, UNC13B, IL15RA, ARSA, EPHA4, MEF2C, RBFOX1, PRKCH, SLC6A11, MYO7A, CSNK1E, MAPK8IP3, HPCAL4, RUNX2, TIAM1, ADGRB2, WDR81, GPR161, NINJ1, DDIT4, MXRA8, ULK2, KCTD11, ULK1, WDPCP, NSMF, HPRT1, KIF2…	2186	2170	16650	1.34783	5.68933e-07	5.68932e-07	5.5583e-07	yes
GOTERM_BP_FAT	GO:0006928~movement of cell or subcellular component	2	320	12.8257	1.62472e-09	SERPINE2, ULK4, DIXDC1, ADARB1, LDLRAD4, PREX1, GJA1, RPS19, DPYSL4, OPHN1, ADGRA2, MYC, IL12A, CPNE3, KIF21B, SOX9, ANKS1A, KIFAP3, GTSE1, EPHB1, ARPIN, TNS1, CCBE1, EPHA4, MEF2C, DNAAF1, PRKCD, MYO7A, MAPK8IP3, TIAM1, DEPDC1B, WDR81, DDIT4, WDPCP, NSMF, KIF20A, KIF20B, TRIB1, ASTN1, IGSF8, SDC4, SDC2, SDC3, PDGFB, GATA4, THY1, GATA2, KALRN, PRKCZ, PKHD1, TRPM2, RRAS, FLRT2, FLRT3, INPP5D, PDGFC…	2186	1795	16650	1.35784	1.46029e-05	7.30148e-06	7.13332e-06	yes
GOTERM_BP_FAT	GO:0016477~cell migration	2	222	8.8978	1.35356e-08	ULK4, DIXDC1, ADARB1, LDLRAD4, PREX1, GJA1, RPS19, OPHN1, ADGRA2, MYC, IL12A, CPNE3, SOX9, ANKS1A, GTSE1, EPHB1, ARPIN, TNS1, CCBE1, EPHA4, MEF2C, PRKCD, TIAM1, DEPDC1B, DDIT4, WDPCP, NSMF, KIF20B, TRIB1, ASTN1, SDC4, SDC2, SDC3, PDGFB, THY1, GATA2, KALRN, PRKCZ, TRPM2, RRAS, FLRT2, FLRT3, INPP5D, PDGFC, NKX2-1, HMOX1, SCAI, LYN, CARMIL2, FZD3, ACE, EGR3, JUP, FOXF1, INSR, FN1, NFATC2, NR2F2, DCL…	2186	1184	16650	1.42812	0.000121651	2.83812e-05	2.77275e-05	yes
GOTERM_BP_FAT	GO:0023051~regulation of signaling	3	500	20.0401	1.57329e-08	SERPINE2, STMN3, ABAT, FZD10, PREX1, GJA1, MYC, PIP4K2C, ANKS1A, PRKACB, IER3, UNC13B, CCBE1, MEF2C, PRKCH, DAPK1, STARD8, PRKCD, CACNA2D2, DKK2, DEPDC1B, RBP4, GPR161, DDIT4, PSME1, CRABP2, PDGFB, AGAP2, GATA4, THY1, PLA2G6, HACD3, GATA2, PRKCZ, HPX, GRIN2A, FLRT2, FLRT3, FIGNL1, PRDM16, PDGFC, S100A13, NKX2-1, HMOX1, KCNMB4, PIP5K1B, LYN, WNT10B, JUP, FZD4, STARD10, FN1, EIF2AK2, NFATC4, CYLD, …	2186	3070	16650	1.2405	0.000141397	2.83812e-05	2.77275e-05	yes
GOTERM_BP_FAT	GO:0009966~regulation of signal transduction	3	451	18.0762	1.57884e-08	SERPINE2, STMN3, ABAT, FZD10, PREX1, GJA1, MYC, PIP4K2C, ANKS1A, PRKACB, IER3, UNC13B, CCBE1, MEF2C, PRKCH, DAPK1, STARD8, PRKCD, DKK2, DEPDC1B, GPR161, DDIT4, PSME1, CRABP2, PDGFB, AGAP2, GATA4, THY1, PLA2G6, HACD3, GATA2, PRKCZ, HPX, FLRT2, FLRT3, FIGNL1, PRDM16, PDGFC, S100A13, NKX2-1, HMOX1, PIP5K1B, LYN, WNT10B, JUP, FZD4, STARD10, FN1, EIF2AK2, NFATC4, CYLD, VANGL2, GIPC1, TRIP6, SNAI1, MKS…	2186	2728	16650	1.2592	0.000141896	2.83812e-05	2.77275e-05	yes
GOTERM_BP_FAT	GO:0022008~neurogenesis	1	261	10.4609	2.46587e-08	SERPINE2, HDAC11, ULK4, DIXDC1, STMN3, FZD10, SOX2, CDC20, PREX1, GJA1, DPYSL4, OPHN1, MYC, SOX9, CHAC1, ANKS1A, SOX6, EPHB1, SOX4, IL15RA, EPHA4, MEF2C, PRKCH, MYO7A, CSNK1E, MAPK8IP3, RUNX2, TIAM1, WDR81, DDIT4, MXRA8, ULK2, KCTD11, ULK1, WDPCP, NSMF, HPRT1, KIF20B, OBSL1, LLGL2, ASTN1, NUMBL, SDC4, CRABP2, SDC2, THY1, GATA2, KALRN, PRKCZ, IGSF9, KLK6, UGT8, GRIN2A, FLRT2, MAP2, FLRT3, BLOC1S3,…	2186	1447	16650	1.37384	0.000221608	3.69387e-05	3.6088e-05	yes
GOTERM_BP_FAT	GO:0010646~regulation of cell communication	3	491	19.6794	2.92221e-08	SERPINE2, STMN3, ABAT, FZD10, PREX1, GJA1, MYC, PIP4K2C, ANKS1A, PRKACB, IER3, UNC13B, CCBE1, MEF2C, PRKCH, DAPK1, STARD8, PRKCD, CACNA2D2, DKK2, DEPDC1B, RBP4, GPR161, DDIT4, PSME1, CRABP2, PDGFB, AGAP2, GATA4, THY1, PLA2G6, HACD3, GATA2, PRKCZ, HPX, GRIN2A, FLRT2, FLRT3, FIGNL1, PRDM16, PDGFC, S100A13, NKX2-1, HMOX1, KCNMB4, PIP5K1B, LYN, WNT10B, JUP, FZD4, STARD10, FN1, EIF2AK2, NFATC4, CYLD, …	2186	3020	16650	1.23834	0.000262614	3.75212e-05	3.66571e-05	yes
GOTERM_BP_FAT	GO:2000026~regulation of multicellular organismal development	4	299	11.984	8.8979e-08	SERPINE2, TFRC, ULK4, DIXDC1, LDLRAD4, IL27RA, AQP1, SOX2, CDC20, PREX1, GJA1, RPS6KA6, PNP, ADGRA2, MYC, LUC7L, IL12A, SOX9, SOX6, PRKACB, EPHB1, IFITM5, IL15RA, CCBE1, EPHA4, MEF2C, RBFOX1, PRKCH, CSNK1E, MAPK8IP3, RUNX2, TIAM1, RBP4, ADGRB2, CD109, GPR161, RBP1, PSME1, ULK2, KCTD11, WDPCP, NSMF, TRIM16, KIF20B, TRIB1, OBSL1, NUMBL, CRABP2, MAGED1, SDC2, PDGFB, AGAP2, GATA4, THY1, GATA2, KALRN,…	2186	1721	16650	1.32329	0.000799424	9.99679e-05	9.76656e-05	yes
GOTERM_BP_FAT	GO:0000278~mitotic cell cycle	5	184	7.37475	1.05635e-07	ERCC6L, NUP107, BUB1B, CIB1, MKI67, SMC4, SMC2, CDC20, MTBP, CCND2, EME1, CHEK1, KNTC1, FBXO5, NUDT15, GTSE1, SOX4, PDGFRB, FBXW5, KCNH5, CSNK1E, KNL1, TUBA4A, CDC25A, TOM1L2, CLIP1, MELK, WDR81, MSH2, SRSF2, PSME1, TIMELESS, HECA, KIF20A, KIF20B, OBSL1, AJUBA, BLM, ABCB1, CDCA2, PDGFB, CDCA8, TGFA, NCAPG, HMMR, FOXO4, SKA3, NCAPH, ZFP36L2, CCNB2, DSN1, CCNB1, ORC6, ORC1, CEP192, CLSPN, FANCI, PL…	2186	968	16650	1.44779	0.000948992	0.000105494	0.000103064	yes
GOTERM_BP_FAT	GO:0048870~cell motility	2	239	9.57916	1.46549e-07	SERPINE2, ULK4, DIXDC1, ADARB1, LDLRAD4, PREX1, GJA1, RPS19, OPHN1, ADGRA2, MYC, IL12A, CPNE3, SOX9, ANKS1A, GTSE1, EPHB1, ARPIN, TNS1, CCBE1, EPHA4, MEF2C, PRKCD, TIAM1, DEPDC1B, DDIT4, WDPCP, NSMF, KIF20B, TRIB1, ASTN1, SDC4, SDC2, SDC3, PDGFB, THY1, GATA2, KALRN, PRKCZ, TRPM2, RRAS, FLRT2, FLRT3, INPP5D, PDGFC, NKX2-1, HMOX1, SCAI, LYN, CARMIL2, FZD3, DNAH11, ACE, EGR3, JUP, FOXF1, INSR, FN1, …	2186	1330	16650	1.36871	0.00131632	0.000119744	0.000116986	yes
GOTERM_BP_FAT	GO:0051674~localization of cell	2	239	9.57916	1.46549e-07	SERPINE2, ULK4, DIXDC1, ADARB1, LDLRAD4, PREX1, GJA1, RPS19, OPHN1, ADGRA2, MYC, IL12A, CPNE3, SOX9, ANKS1A, GTSE1, EPHB1, ARPIN, TNS1, CCBE1, EPHA4, MEF2C, PRKCD, TIAM1, DEPDC1B, DDIT4, WDPCP, NSMF, KIF20B, TRIB1, ASTN1, SDC4, SDC2, SDC3, PDGFB, THY1, GATA2, KALRN, PRKCZ, TRPM2, RRAS, FLRT2, FLRT3, INPP5D, PDGFC, NKX2-1, HMOX1, SCAI, LYN, CARMIL2, FZD3, DNAH11, ACE, EGR3, JUP, FOXF1, INSR, FN1, …	2186	1330	16650	1.36871	0.00131632	0.000119744	0.000116986	yes
GOTERM_BP_FAT	GO:0051270~regulation of cellular component movement	2	156	6.25251	2.61691e-07	SEMA5A, PLXND1, SERPINE2, ATP8A1, ULK4, CIB1, ADARB1, LDLRAD4, CXCL14, SLC8A1, CXCL16, LAMP1, RPS19, BMPER, ADGRA2, PLAU, MYC, IL12A, CPNE3, SOX9, ARID2, GTSE1, IL6R, ARPIN, SEMA6B, PDGFRB, SEMA6C, CCBE1, WNT5B, IGFBP5, DNAAF1, WNT5A, MAGI2, TIAM1, PKP2, ADAM9, WDPCP, NSMF, KIF20B, TRIB1, AJUBA, DSC2, CD274, SDC4, PDGFB, GATA4, THY1, FOXO4, CORO1A, CORO1B, FAM83H, PKHD1, CNN2, RRAS, FLRT2, PDGFC,…	2186	802	16650	1.48154	0.00234932	0.000191946	0.000187526	yes
GOTERM_BP_FAT	GO:0071417~cellular response to organonitrogen compound	6	103	4.12826	2.77626e-07	COL16A1, IRS4, SLC8A1, AQP1, SESN3, MYC, PDK4, SOX9, ATP6V1E2, PRKACB, PDK2, MEF2C, ATP6V0E1, IGFBP5, DDX11, APLP1, PRKCD, PRLR, GABRG2, RAB31, ADCY9, RRAGD, TIMELESS, NSMF, ATP6V0D1, ATP6V1A, BLM, DNMT1, PIK3R3, ITPR2, FOXO4, FOXO3, PRKCZ, FOXO1, TRPM2, PDGFC, INPP5K, ATP6V1H, WDTC1, ESRRA, LYN, WNT10B, EGR1, JUP, CAV2, INSR, UROS, CDC6, SSH1, NR4A2, NR4A1, NR4A3, NOX4, GNB3, GCLM, CPEB2, CPEB4,…	2186	477	16650	1.64469	0.00249219	0.000191946	0.000187526	yes
GOTERM_BP_FAT	GO:0030334~regulation of cell migration	2	137	5.49098	3.04893e-07	SEMA5A, PLXND1, SERPINE2, ATP8A1, ULK4, CIB1, ADARB1, LDLRAD4, CXCL14, SLC8A1, CXCL16, BMPER, ADGRA2, PLAU, MYC, IL12A, CPNE3, SOX9, ARID2, GTSE1, IL6R, ARPIN, SEMA6B, PDGFRB, SEMA6C, CCBE1, WNT5B, IGFBP5, WNT5A, MAGI2, TIAM1, PKP2, ADAM9, WDPCP, NSMF, KIF20B, TRIB1, AJUBA, CD274, SDC4, PDGFB, THY1, FOXO4, CORO1A, CORO1B, FAM83H, CNN2, RRAS, FLRT2, PDGFC, NKX2-1, HMOX1, TNFRSF14, SCAI, LYN, CARMI…	2186	685	16650	1.52333	0.00273662	0.000195741	0.000191233	yes
GOTERM_BP_FAT	GO:0035295~tube development	4	119	4.76954	5.24155e-07	PLXND1, SERPINE2, TNC, HOXA13, LIPA, GJA1, BMPER, MYC, SALL4, SOX9, PRKACB, SOX4, TGM2, CCBE1, EPHA4, MEF2C, IGFBP5, DNAAF1, WNT5A, MAPK8IP3, RBP4, MYCN, LOX, SMO, CRISPLD2, GPR161, TIMELESS, FKBP8, HECA, KIF20B, SDC4, MAGED1, EPAS1, GATA4, LIAS, AARD, GATA2, CCNB1, RDH10, PDGFC, NKX2-1, FZD3, STIL, SMAD3, TGFB3, FOXF1, VDR, GLMN, HMGA2, SMAD9, SMAD6, PBX1, NFATC4, SMAD7, KIF18A, NR4A3, VANGL2, M…	2186	580	16650	1.56273	0.00470003	0.000280673	0.000274209	yes
GOTERM_BP_FAT	GO:0072358~cardiovascular system development	4	177	7.09419	5.30868e-07	SEMA5A, POGLUT1, PLXND1, CIB1, RORA, FGFRL1, SLC8A1, AQP1, NPPB, NDST1, GJA1, BMPER, ADGRA2, RPS6KA2, SALL4, NRCAM, SOX9, SOX6, SLC12A6, JUNB, EPHB1, SOX4, PSKH1, PDGFRB, PPP1R16B, CCBE1, MEF2C, G6PD, DNAAF1, WNT5A, ADAM19, OLFM1, RBP4, COL4A2, ADGRB2, LOX, SMO, COL4A3, PKP2, WDPCP, ERG, OBSL1, NOTCH3, EPAS1, PDGFB, TGFA, GATA4, THY1, FOXO4, GATA2, LTBP1, FOXO1, CCNB1, SCUBE1, RRAS, FLRT2, FLRT3,…	2186	945	16650	1.42661	0.00476008	0.000280673	0.000274209	yes
GOTERM_BP_FAT	GO:0072359~circulatory system development	4	177	7.09419	5.30868e-07	SEMA5A, POGLUT1, PLXND1, CIB1, RORA, FGFRL1, SLC8A1, AQP1, NPPB, NDST1, GJA1, BMPER, ADGRA2, RPS6KA2, SALL4, NRCAM, SOX9, SOX6, SLC12A6, JUNB, EPHB1, SOX4, PSKH1, PDGFRB, PPP1R16B, CCBE1, MEF2C, G6PD, DNAAF1, WNT5A, ADAM19, OLFM1, RBP4, COL4A2, ADGRB2, LOX, SMO, COL4A3, PKP2, WDPCP, ERG, OBSL1, NOTCH3, EPAS1, PDGFB, TGFA, GATA4, THY1, FOXO4, GATA2, LTBP1, FOXO1, CCNB1, SCUBE1, RRAS, FLRT2, FLRT3,…	2186	945	16650	1.42661	0.00476008	0.000280673	0.000274209	yes
GOTERM_BP_FAT	GO:0048699~generation of neurons	1	239	9.57916	7.50818e-07	SERPINE2, ULK4, DIXDC1, STMN3, FZD10, SOX2, CDC20, PREX1, GJA1, DPYSL4, OPHN1, MYC, SOX9, ANKS1A, EPHB1, SOX4, IL15RA, EPHA4, MEF2C, PRKCH, MYO7A, CSNK1E, MAPK8IP3, RUNX2, TIAM1, DDIT4, ULK2, KCTD11, ULK1, WDPCP, NSMF, HPRT1, KIF20B, OBSL1, ASTN1, NUMBL, SDC4, CRABP2, SDC2, THY1, GATA2, KALRN, PRKCZ, IGSF9, KLK6, UGT8, FLRT2, MAP2, FLRT3, BLOC1S3, NKX2-1, TSPAN2, HOXC8, LYN, NTNG2, WNT10B, FZD3, …	2186	1357	16650	1.34147	0.00672564	0.000356177	0.000347974	yes
GOTERM_BP_FAT	GO:0071495~cellular response to endogenous stimulus	6	213	8.53707	7.52932e-07	NPFFR1, FAM89B, LDLRAD4, FGFRL1, AQP1, NDST1, MYC, PDK4, SOX9, SOX6, JUNB, ATP6V1E2, PRKACB, PDK2, MEF2C, ATP6V0E1, PAQR5, DDX11, PRKCD, CSNK1E, GABRG2, RUNX2, ZFYVE16, ADCY9, CD109, RRAGD, DDIT4, NSMF, ATP6V0D1, PDGFB, PIK3R3, GATA4, PRKCZ, TRPM2, FLRT2, FLRT3, PDGFC, PRDM16, NKX2-1, INPP5K, LYN, WNT10B, EGR1, WNT10A, EGR3, JUP, INSR, NR1D2, NR2F2, CDC6, GIPC1, CREBRF, NOX4, CPEB2, CPEB4, GABRB3…	2186	1185	16650	1.36907	0.00674451	0.000356177	0.000347974	yes
GOTERM_BP_FAT	GO:0030182~neuron differentiation	1	219	8.77756	8.24799e-07	ULK4, DIXDC1, STMN3, FZD10, SOX2, CDC20, PREX1, GJA1, DPYSL4, OPHN1, SOX9, ANKS1A, EPHB1, SOX4, IL15RA, EPHA4, MEF2C, MYO7A, CSNK1E, MAPK8IP3, RUNX2, TIAM1, DDIT4, ULK2, KCTD11, ULK1, WDPCP, NSMF, HPRT1, KIF20B, OBSL1, NUMBL, SDC4, CRABP2, SDC2, THY1, GATA2, KALRN, PRKCZ, IGSF9, KLK6, UGT8, FLRT2, MAP2, FLRT3, BLOC1S3, NKX2-1, TSPAN2, HOXC8, LYN, NTNG2, WNT10B, FZD3, WNT10A, BCL11A, FZD4, FN1, DC…	2186	1226	16650	1.36056	0.00738589	0.00036644	0.000358001	yes
GOTERM_BP_FAT	GO:0045860~positive regulation of protein kinase activity	7	100	4.00802	8.56168e-07	SLC27A1, CIB1, FZD10, CCND2, MAP3K9, PRKACB, IL6R, PDGFRB, EPHA4, MEF2C, MAP2K2, WNT5A, PRKCD, MAPK8IP3, PRLR, ERN1, TIAM1, ADCY9, ADAM9, AJUBA, SHC2, SDC4, MAGED1, PDGFB, TGFA, ADRB2, HACD3, PRKCZ, PDGFC, CLSPN, ECT2, MAP2K6, ACE, FZD4, TGFB3, INSR, EIF2AK2, CDC6, EFNA1, TPX2, VANGL2, CDK1, NOX4, TAB3, UNC119, MAP3K10, CSPG4, CDKN1A, HSP90AB1, DIRAS1, ITGB3, KIF14, PRKAG2, PKD2, PIK3CG, IKBKG, D…	2186	470	16650	1.62056	0.00766571	0.00036644	0.000358001	yes
GOTERM_BP_FAT	GO:0030030~cell projection organization	1	230	9.21844	9.56337e-07	ULK4, STMN3, TPGS1, CDC20, PREX1, GJA1, MCIDAS, DPYSL4, OPHN1, EPHB1, ARPIN, IL15RA, EPHA4, MEF2C, DNAAF3, DNAAF1, PRKCD, MYO7A, MAPK8IP3, TIAM1, ULK2, ULK1, WDPCP, NSMF, HPRT1, KIF20B, KCTD17, ATP6V0D1, OBSL1, NUMBL, SDC4, CRABP2, SDC2, THY1, KALRN, PRKCZ, IGSF9, KLK6, TTBK2, PKHD1, TRPM2, UGT8, FLRT2, MAP2, FLRT3, BLOC1S3, NKX2-1, INPP5K, TSPAN2, LYN, NTNG2, CARMIL2, FZD3, BCL11A, FN1, PARVB, D…	2186	1301	16650	1.34653	0.00855873	0.000379857	0.000371109	yes
GOTERM_BP_FAT	GO:0007017~microtubule-based process	2	124	4.96994	9.98822e-07	PHLDB1, ULK4, DIXDC1, STMN3, CIB1, TPGS1, MCIDAS, CAPN6, LAMP1, CHEK1, KIF21B, FBXO5, KIFAP3, GTSE1, FBXW5, DNAAF3, DNAAF1, TUBA4A, CLIP3, CLIP1, WDR81, MAP1A, TTLL11, KIF20A, KIF20B, OBSL1, LLGL2, SKA3, PRKCZ, PKHD1, MAP2, FIGNL1, BLOC1S3, CEP192, KIF3C, PLK4, DNAH12, STIL, DNAH11, PLK1, RASSF7, DCLK2, NDC80, CAMSAP3, ADCY10, CYLD, TPX2, KIF18A, CABYR, KIF18B, KIF4A, SPIRE2, SASS6, CDK1, SPIRE1,…	2186	618	16650	1.52826	0.00893724	0.000379857	0.000371109	yes
GOTERM_BP_FAT	GO:0051960~regulation of nervous system development	1	148	5.93186	1.05624e-06	SEMA5A, CLSTN2, PLXND1, SERPINE2, CLSTN3, ULK4, DIXDC1, CIB1, KNDC1, IL1RAP, SOX2, CDC20, PREX1, MYC, PALM, NRCAM, SOX9, PRKACB, EPHB1, SEMA6B, SEMA6C, IL15RA, EPHA4, MEF2C, CDKL5, PRKCH, WNT5A, MAGI2, LIG4, CSNK1E, MAPK8IP3, TIAM1, OLFM1, CLIP1, MYCN, ADGRB2, SMO, GPR161, ULK2, KCTD11, NSMF, KIF20B, OBSL1, NOTCH3, NUMBL, CRABP2, SDC2, DTX1, THY1, FOXO3, GATA2, KALRN, RAP1GAP, KLK6, FLRT2, FLRT3,…	2186	769	16650	1.46588	0.00944859	0.000379857	0.000371109	yes
GOTERM_BP_FAT	GO:0040011~locomotion	2	264	10.5812	1.05657e-06	SERPINE2, ULK4, DIXDC1, ADARB1, LDLRAD4, PREX1, GJA1, RPS19, DPYSL4, OPHN1, ADGRA2, MYC, IL12A, CPNE3, SOX9, ANKS1A, GTSE1, EPHB1, ARPIN, TNS1, CCBE1, EPHA4, MEF2C, ARRDC3, PRKCD, MAPK8IP3, TIAM1, DEPDC1B, DDIT4, WDPCP, NSMF, KIF20B, TRIB1, ASTN1, SDC4, SDC2, SDC3, PDGFB, THY1, GATA2, PLA2G6, KALRN, PRKCZ, TRPM2, GRIN2A, RRAS, FLRT2, FLRT3, INPP5D, PDGFC, NKX2-1, HMOX1, SCAI, LYN, CARMIL2, FZD3, …	2186	1530	16650	1.31425	0.00945148	0.000379857	0.000371109	yes
GOTERM_BP_FAT	GO:0045664~regulation of neuron differentiation	1	114	4.56914	1.38461e-06	SEMA5A, PLXND1, ULK4, DIXDC1, CIB1, KNDC1, IL1RAP, SOX2, CDC20, PREX1, PALM, NRCAM, SOX9, SEMA6B, SEMA6C, IL15RA, EPHA4, MEF2C, CDKL5, WNT5A, MAGI2, CSNK1E, MAPK8IP3, TIAM1, OLFM1, CLIP1, MYCN, ULK2, KCTD11, NSMF, OBSL1, NOTCH3, CRABP2, SDC2, DTX1, THY1, FOXO3, GATA2, KALRN, RAP1GAP, KLK6, ECT2, SKIL, LYN, BCL11A, BDNF, FN1, TRPV2, SSH3, PBX1, SSH1, NFATC4, EFNA1, UST, ID4, CNTN1, PLXNB1, CNTN4, …	2186	560	16650	1.55053	0.0123678	0.000478649	0.000467625	yes
GOTERM_BP_FAT	GO:1902589~single-organism organelle organization	8	275	11.022	1.53991e-06	NUP107, ULK4, STMN3, ALKBH7, TPGS1, SMC4, SMC2, AQP1, PEX26, CDC20, PREX1, MCIDAS, OPHN1, MYC, CHEK1, FBXO5, SYNPO, MYOZ2, VPS39, ARPIN, MEF2C, GABARAPL1, DNAAF3, DDX11, DNAAF1, PRKCD, KNL1, ATG14, ATG13, SYTL2, WDR81, DAAM2, MAP1A, WDPCP, KIF20A, KCTD17, ATP6V0D1, OBSL1, LLGL2, SDC4, EPB41, NCAPG, CDCA8, SKA3, PRKCZ, NCAPH, TTBK2, PKHD1, TRPM2, DSN1, MAP2, EPB41L1, FIGNL1, VPS8, VPS11, INPP5K, C…	2186	1612	16650	1.29937	0.0137454	0.000512619	0.000500813	yes
GOTERM_BP_FAT	GO:1903047~mitotic cell cycle process	5	166	6.65331	1.60016e-06	ERCC6L, NUP107, BUB1B, SMC4, SMC2, CDC20, MTBP, CCND2, EME1, CHEK1, KNTC1, FBXO5, GTSE1, SOX4, PDGFRB, FBXW5, KCNH5, CSNK1E, KNL1, TUBA4A, CDC25A, TOM1L2, CLIP1, MELK, WDR81, MSH2, SRSF2, PSME1, TIMELESS, KIF20A, KIF20B, AJUBA, BLM, ABCB1, CDCA2, PDGFB, CDCA8, TGFA, NCAPG, HMMR, FOXO4, SKA3, NCAPH, ZFP36L2, CCNB2, DSN1, CCNB1, ORC6, ORC1, CEP192, CLSPN, FANCI, PLK4, WNT10B, STIL, INSR, PLK1, KLHL…	2186	890	16650	1.42063	0.0142793	0.00051365	0.00050182	yes
GOTERM_BP_FAT	GO:0051301~cell division	5	116	4.6493	1.7576e-06	ERCC6L, DIXDC1, BUB1B, CIB1, SMC4, SMC2, CDC20, ZFYVE26, CCND2, MYC, CDK20, KNTC1, FBXO5, HMCN1, LIG4, KNL1, CDC25A, SGO2, HOXB4, TIMELESS, KIF20A, KIF20B, LLGL2, NUMBL, BLM, CDCA2, PDGFB, CDCA7, CDCA8, TGFA, NCAPG, SKA3, NCAPH, ZFP36L2, CCNB2, DSN1, CCNB1, PDGFC, ECT2, RAB11FIP4, TGFB3, PLK1, KLHL21, HMGA2, CDC7, CDC6, NDC80, ANLN, TPX2, VANGL2, KIF18B, GIPC1, KIF4A, SPIRE2, CDK1, SPIRE1, CDK10,…	2186	575	16650	1.53658	0.0156732	0.000544736	0.00053219	yes
GOTERM_BP_FAT	GO:0043406~positive regulation of MAP kinase activity	7	55	2.20441	1.83528e-06	DIRAS1, FZD10, PIK3CG, MAP3K9, IKBKG, PDGFRB, DUSP5, MAP4K2, EPHA4, MEF2C, EDN1, DBNL, MAP2K2, WNT5A, ITGA1, GAB1, NRG1, DUSP9, MAPK8IP3, ERN1, TIAM1, ADORA2B, BIRC7, TLR6, TLR4, AJUBA, MDFI, SHC2, MAGED1, PDGFB, TGFA, NOD1, HACD3, EGFR, FGD2, NTF3, PDGFC, S1PR2, PAK3, MAP2K6, FZD4, TGFB3, EGF, INSR, TPD52L1, EFNA1, P2RX7, VANGL2, TAOK3, CDK1, MAP3K10, NOX4, TAB3, CSPG4, PKN1	2186	217	16650	1.93049	0.0163602	0.000549849	0.000537186	yes
GOTERM_BP_FAT	GO:0031344~regulation of cell projection organization	1	115	4.60922	2.33792e-06	SEMA5A, PLXND1, ULK4, CIB1, KNDC1, IL1RAP, CDC20, PREX1, PALM, NRCAM, ARPIN, PLS1, SEMA6B, PPP1R16B, SEMA6C, IL15RA, EPHA4, MEF2C, CDKL5, WNT5A, MAGI2, PRKCD, TBC1D2B, TIAM1, OLFM1, CLIP1, FSCN1, ULK2, WDPCP, NSMF, KCTD17, OBSL1, TBC1D19, CRABP2, SDC2, THY1, KALRN, RAP1GAP, CORO1B, KLK6, TRPM2, TBC1D13, TBC1D17, SKIL, TBC1D16, LYN, CARMIL2, BCL11A, BDNF, TGFB3, FN1, TRPV2, SSH3, SSH1, NFATC4, EFN…	2186	572	16650	1.53132	0.020794	0.000677846	0.000662235	yes
GOTERM_BP_FAT	GO:0033674~positive regulation of kinase activity	7	104	4.16834	2.44424e-06	SLC27A1, CIB1, FZD10, CCND2, MAP3K9, PRKACB, IL6R, PDGFRB, EPHA4, MEF2C, MAP2K2, WNT5A, PRKCD, ATG14, MAPK8IP3, PRLR, ERN1, TIAM1, ADCY9, EEF1A2, ADAM9, AJUBA, SHC2, SDC4, MAGED1, PDGFB, TGFA, ADRB2, HACD3, PRKCZ, PDGFC, CLSPN, ECT2, MAP2K6, LYN, ACE, FZD4, TGFB3, INSR, EIF2AK2, CDC6, EFNA1, TPX2, VANGL2, CDK1, NOX4, TAB3, UNC119, MAP3K10, CSPG4, CDKN1A, HSP90AB1, DIRAS1, ITGB3, KIF14, PRKAG2, PK…	2186	505	16650	1.56858	0.0217293	0.000684226	0.000668468	yes
GOTERM_BP_FAT	GO:2000145~regulation of cell motility	2	141	5.6513	2.51218e-06	SEMA5A, PLXND1, SERPINE2, ATP8A1, ULK4, CIB1, ADARB1, LDLRAD4, CXCL14, SLC8A1, CXCL16, BMPER, ADGRA2, PLAU, MYC, IL12A, CPNE3, SOX9, ARID2, GTSE1, IL6R, ARPIN, SEMA6B, PDGFRB, SEMA6C, CCBE1, WNT5B, IGFBP5, WNT5A, MAGI2, TIAM1, PKP2, ADAM9, WDPCP, NSMF, KIF20B, TRIB1, AJUBA, CD274, SDC4, PDGFB, THY1, FOXO4, CORO1A, CORO1B, FAM83H, CNN2, RRAS, FLRT2, PDGFC, NKX2-1, HMOX1, TNFRSF14, SCAI, LYN, CARMI…	2186	736	16650	1.45917	0.0223265	0.000684226	0.000668468	yes
GOTERM_BP_FAT	GO:0007033~vacuole organization	8	54	2.16433	2.6549e-06	LRSAM1, ANXA8L1, PLEKHF1, WDR45, NAGPA, LYST, MAP1LC3B, GNPTAB, CHMP1B, ANXA8, PIP4K2C, VPS39, GABARAPL1, VPS33A, GAA, ATG9A, TFEB, WIPI1, MYO7A, ATG14, RBSN, ATG13, DNM1, PACS2, CHMP6, VPS28, ATG4D, BECN1, RAB1B, ADRB2, CORO1A, RNF5, ALS2CL, TMEM127, TP53INP2, TP53INP1, VPS11, MVB12A, CLVS2, UBQLN2, VPS16, HPS1, RAB27A, MCOLN1, P2RX7, FAM160A2, PINK1, HOOK2, VPS41, ATG2A, TPP1, ATP13A2, TECPR1, …	2186	214	16650	1.92196	0.0235798	0.00070183	0.000685666	yes
GOTERM_BP_FAT	GO:0007067~mitotic nuclear division	5	91	3.64729	3.91767e-06	ERCC6L, USP37, KIF14, BUB1B, KIF11, SMC4, KIF15, PPP1R9B, SMC2, CDC20, MTBP, CHMP1B, NUF2, CHEK1, PBK, KNTC1, FBXO5, SPDL1, DLGAP5, CEP55, PDGFRB, HELLS, EDN1, FBXW5, HAUS6, KIF23, SIRT7, KNL1, KIF22, SMC1A, CKAP5, SIRT2, CDC25A, CIT, CCNA2, TOM1L2, ASPM, CLIP1, INCENP, KIFC1, SRSF2, TIMELESS, MAPRE3, KIF2C, BIRC7, CHMP6, KIF20B, BECN1, CDCA2, PDGFB, NEDD9, NCAPG, KATNB1, CDCA8, TGFA, SKA3, NCAPH…	2186	431	16650	1.60816	0.0345993	0.00100606	0.000982887	yes
GOTERM_BP_FAT	GO:1901701~cellular response to oxygen-containing compound	6	167	6.69339	4.71007e-06	NDUFA13, COL16A1, CSF2, IRS4, TNC, RORA, FZD10, RORB, SLC8A1, CXCL16, AQP1, SESN3, MYC, RPS6KA2, PDK4, IL12A, SOX9, PDE8A, ATP6V1E2, PRKACB, SOX4, PDK2, UNC13B, CPT1A, MEF2C, ATP6V0E1, WNT5B, IGFBP5, DDX11, WNT5A, APLP1, PRKCD, PRLR, ERN1, RAB31, ADCY9, SMO, DDIT4, RRAGD, TIMELESS, ADAM9, NSMF, ATP6V0D1, TRIB1, ZNF277, ATP6V1A, BLM, DNMT1, FECH, PDGFB, MGST1, HTRA2, PIK3R3, ITPR2, GATA4, FOXO4, F…	2186	912	16650	1.39472	0.0414506	0.00117595	0.00114886	yes
GOTERM_BP_FAT	GO:0022402~cell cycle process	5	234	9.37876	4.91905e-06	NUP107, MKI67, SMC4, SMC2, SOX2, CDC20, MTBP, ZFYVE26, MYC, RPS6KA2, CHEK1, IL12A, FBXO5, GTSE1, SOX4, DDX11, KNL1, CSNK1E, WDR81, RRAGD, PSME1, KIF20A, KIF20B, OBSL1, LLGL2, ABCB1, CDCA2, PDGFB, NCAPG, CDCA8, TGFA, SKA3, NCAPH, PKHD1, BRIP1, DSN1, MOV10L1, CEP192, RAB11FIP4, PLK4, WNT10B, INSR, PLK1, CDC7, CDC6, PBX1, ANLN, POLA1, TPX2, TADA2A, GIPC1, ID4, SASS6, CDK10, INTS7, HBP1, CEP85, CDK14…	2186	1357	16650	1.31341	0.0432494	0.00119493	0.00116741	yes
GOTERM_BP_FAT	GO:0007010~cytoskeleton organization	2	202	8.09619	5.20441e-06	ULK4, DIXDC1, STMN3, FZD10, TPGS1, AQP1, PREX1, OPHN1, CHEK1, SOX9, FBXO5, SYNPO, MYOZ2, ARPIN, MEF2C, DNAAF3, DNAAF1, PRKCD, KRT5, WDR81, DAAM2, MAP1A, WDPCP, KIF20A, OBSL1, LLGL2, SDC4, EPB41, THY1, SKA3, PRKCZ, PKHD1, TRPM2, UGT8, MAP2, EPB41L1, FIGNL1, INPP5K, CEP192, PLK4, CARMIL2, IQSEC2, JUP, PLK1, RASSF7, DCLK2, PARVB, CYLD, ANLN, TPX2, VANGL2, SASS6, NOX4, CEP85, C2CD3, KIF14, LRRC6, BRC…	2186	1144	16650	1.3449	0.0457001	0.00122716	0.0011989	yes
GOTERM_BP_FAT	GO:0032147~activation of protein kinase activity	7	68	2.72545	5.3248e-06	ITGB3, KIF14, PRKAG2, MAP3K9, IKBKG, PRKACB, IL6R, DUSP5, MAP4K2, DBNL, MAP2K2, WNT5A, PRKCD, ITGA1, GAB1, NRG1, NGF, DUSP9, PRLR, MAPK8IP3, TGFBR2, ERN1, ADCY9, TRAF4, NRG3, ADORA2B, ADAM9, ITGB1BP1, BIRC7, TLR6, GAS6, TLR4, TLR3, MDFI, SHC2, PDGFB, TGFA, NOD1, ADCY2, ADRB2, HACD3, PRKCZ, EGFR, ADCY6, ADCY5, NTF3, PDGFC, S1PR2, CLSPN, PAK3, ECT2, MAP2K6, ANGPT4, TGFB3, KIDINS220, EGF, INSR, EIF2…	2186	298	16650	1.73803	0.0467322	0.00122716	0.0011989	yes
GOTERM_BP_FAT	GO:0051128~regulation of cellular component organization	8	374	14.99	5.93427e-06	CDA, SERPINE2, TFRC, ULK4, DIXDC1, STMN3, LDLRAD4, FZD10, MKI67, CDC20, PREX1, MTBP, GJA1, OPHN1, MYC, RPS6KA2, CHEK1, SOX9, FBXO5, PIP4K2C, SYNPO, EPHB1, ARPIN, UNC13B, IL15RA, EPHA4, MEF2C, PRKCH, DDX11, PRKCD, CSNK1E, ATG13, TIAM1, ZFYVE16, ADGRB2, ULK2, ULK1, VDAC1, WDPCP, NSMF, KIF20B, KCTD17, OBSL1, VPS28, SDC4, CRABP2, SDC2, EIF5A2, PDGFB, TGFA, THY1, GATA2, PLA2G6, SKA3, KALRN, PRKCZ, IGS…	2186	2323	16650	1.22627	0.0519399	0.00133343	0.00130272	yes
GOTERM_BP_FAT	GO:0050919~negative chemotaxis	6	18	0.721443	6.33381e-06	SEMA6B, SEMA5A, SEMA6C, SEMA3C, SEMA3A, ITGB3, WNT5A, SEMA3G, SEMA4F, NRG1, SEMA3E, SEMA3F, SEMA4G, ROBO1, FLRT2, NRG3, FLRT3, SLIT2	2186	41	16650	3.3439	0.0553383	0.0013821	0.00135027	yes
GOTERM_BP_FAT	GO:0040012~regulation of locomotion	2	144	5.77154	6.4584e-06	SEMA5A, PLXND1, SERPINE2, ATP8A1, ULK4, CIB1, ADARB1, LDLRAD4, CXCL14, SLC8A1, CXCL16, BMPER, ADGRA2, PLAU, MYC, IL12A, CPNE3, SOX9, ARID2, GTSE1, IL6R, ARPIN, SEMA6B, PDGFRB, SEMA6C, CCBE1, WNT5B, IGFBP5, WNT5A, MAGI2, ARRDC3, TIAM1, PKP2, ADAM9, WDPCP, NSMF, KIF20B, TRIB1, AJUBA, CD274, SDC4, PDGFB, THY1, FOXO4, CORO1A, CORO1B, FAM83H, CNN2, RRAS, FLRT2, PDGFC, NKX2-1, HMOX1, TNFRSF14, SCAI, LY…	2186	768	16650	1.42812	0.0563956	0.0013821	0.00135027	yes
GOTERM_BP_FAT	GO:0048585~negative regulation of response to stimulus	6	235	9.41884	6.70982e-06	FAM89B, SERPINE2, STMN3, ABAT, CBLB, LDLRAD4, IL27RA, SOX2, GJA1, RPS6KA6, RPS19, ADGRA2, MYC, SOX9, CHAC1, PRKACB, EPHA4, DAPK1, PRKCD, CSNK1E, RUNX2, DKK2, MAPK8IP1, CD109, GPR161, DDIT4, PSME1, KCTD11, TRIB1, TMEM161A, PARPBP, PDGFB, AGAP2, PTTG1IP, THY1, GATA2, PRKCZ, UBE2J1, PKHD1, FLRT2, FLRT3, INPP5D, TSPAN6, FIGNL1, PRDM16, NKX2-1, INPP5K, HMOX1, SCAI, LYN, EGR1, FOXF1, PYCR1, EIF2AK2, NM…	2186	1369	16650	1.30746	0.0585255	0.00140251	0.00137021	yes
GOTERM_BP_FAT	GO:0007049~cell cycle	5	279	11.1824	7.92907e-06	NUP107, DIXDC1, MKI67, SMC4, SMC2, SOX2, CDC20, MTBP, ZFYVE26, MCIDAS, MYC, RPS6KA2, CHEK1, CDK20, IL12A, SOX9, FBXO5, HMCN1, GTSE1, PRKACB, SOX4, TMEM8B, DDX11, PRKCD, KNL1, ESCO2, CSNK1E, WDR81, RRAGD, PSME1, KCTD11, HECA, KIF20A, KIF20B, OBSL1, LLGL2, BEX2, ABCB1, CDCA2, PDGFB, NCAPG, CDCA8, TGFA, SKA3, NCAPH, PKHD1, BRIP1, DSN1, MOV10L1, CEP192, RAB11FIP4, PLK4, WNT10B, FZD3, INSR, PLK1, CDC7…	2186	1672	16650	1.27096	0.0687865	0.00160912	0.00157206	yes
GOTERM_BP_FAT	GO:0007166~cell surface receptor signaling pathway	3	422	16.9138	8.05636e-06	CYFIP2, CNTFR, CDA, SERPINE2, ABAT, FZD10, FGFRL1, NDST1, MYC, ANKS1A, PRKACB, UNC13B, CCBE1, MEF2C, PRKCH, DAPK1, PRKCD, DKK2, DEPDC1B, ZFYVE16, GPR161, DDIT4, PSME1, MAML3, PDGFB, AGAP2, GATA4, THY1, PLA2G6, GATA2, PRKCZ, ADAMTS10, HPX, GRIN2A, FLRT2, FLRT3, PRDM16, PDGFC, PLCG2, NKX2-1, HMOX1, LYN, WNT10B, WNT10A, FZD3, JUP, FZD4, NFATC2, NFATC4, IL22RA1, CYLD, VANGL2, GIPC1, SNAI1, MKS1, HBP1…	2186	2669	16650	1.20428	0.0698513	0.00160912	0.00157206	yes
GOTERM_BP_FAT	GO:0050767~regulation of neurogenesis	1	130	5.21042	8.34715e-06	SEMA5A, PLXND1, SERPINE2, ULK4, DIXDC1, CIB1, KNDC1, IL1RAP, SOX2, CDC20, PREX1, MYC, PALM, NRCAM, SOX9, SEMA6B, SEMA6C, IL15RA, EPHA4, MEF2C, CDKL5, PRKCH, WNT5A, MAGI2, LIG4, CSNK1E, MAPK8IP3, TIAM1, OLFM1, CLIP1, MYCN, SMO, ULK2, KCTD11, NSMF, KIF20B, OBSL1, NOTCH3, NUMBL, CRABP2, SDC2, DTX1, THY1, FOXO3, GATA2, KALRN, RAP1GAP, KLK6, FLRT2, ECT2, SKIL, LYN, FZD3, BCL11A, BDNF, FN1, TRPV2, HMGA…	2186	682	16650	1.45185	0.0722793	0.00163096	0.0015934	yes
GOTERM_BP_FAT	GO:0001568~blood vessel development	4	113	4.52906	9.27741e-06	SEMA5A, PLXND1, CIB1, RORA, AQP1, NPPB, NDST1, GJA1, BMPER, ADGRA2, NRCAM, SLC12A6, JUNB, EPHB1, SOX4, PDGFRB, PPP1R16B, CCBE1, MEF2C, WNT5A, COL4A2, ADGRB2, LOX, SMO, COL4A3, NOTCH3, EPAS1, PDGFB, TGFA, GATA4, THY1, FOXO4, GATA2, LTBP1, FOXO1, RRAS, HMOX1, EGR1, EGR3, FZD4, FOXF1, GLMN, FN1, NR2F2, SMAD6, NFATC4, SMAD7, EFNA1, NR4A1, COL5A1, CSPG4, NRP1, ECM1, ITGB3, TNFAIP2, TCF21, NRARP, HIF3A…	2186	576	16650	1.49424	0.0800038	0.00177416	0.0017333	yes
GOTERM_BP_FAT	GO:1901699~cellular response to nitrogen compound	6	110	4.40882	9.82162e-06	COL16A1, IRS4, SLC8A1, AQP1, SESN3, MYC, PDK4, SOX9, ATP6V1E2, PRKACB, PDK2, MEF2C, ATP6V0E1, MAP2K2, IGFBP5, DDX11, APLP1, PRKCD, PRLR, GABRG2, MYCN, RAB31, ADCY9, RRAGD, TIMELESS, NSMF, ATP6V0D1, ATP6V1A, BLM, DNMT1, PIK3R3, ITPR2, FOXO4, FOXO3, PRKCZ, FOXO1, TRPM2, PDGFC, INPP5K, ATP6V1H, WDTC1, ESRRA, LYN, WNT10B, EGR1, SMAD3, JUP, CAV2, INSR, UROS, CDC6, SSH1, NR4A2, NR4A1, NR4A3, NOX4, GNB3…	2186	558	16650	1.50149	0.0844929	0.0018391	0.00179674	yes
GOTERM_BP_FAT	GO:0030335~positive regulation of cell migration	2	83	3.32665	1.29669e-05	SEMA5A, NRP1, DOCK4, ATP8A1, ITGB3, CIB1, LAMC2, GLI1, CXCL14, SLC8A1, SYNE2, CXCL16, PLAU, ADGRA2, MYC, RAC2, IL12A, CPNE3, SOX9, GTSE1, IL6R, GPSM3, SEMA6B, PDGFRB, SEMA6C, BCAS3, CCBE1, EDN1, EDN2, WNT5B, ITGA4, WNT5A, F3, TGFBR2, TIAM1, MMP14, ADAM9, NSMF, ITGB1BP1, ITGA6, ARHGEF7, GAS6, KIF20B, HDAC4, CD274, LRRC15, CAMK2D, SEMA3C, SEMA3A, PDGFB, SEMA3G, SEMA3E, SEMA3F, FOXO4, CORO1A, THBS4,…	2186	395	16650	1.60046	0.110012	0.0023785	0.00232373	yes
GOTERM_BP_FAT	GO:0071902~positive regulation of protein serine/threonine kinase activity	7	67	2.68537	1.32362e-05	SLC27A1, HSP90AB1, DIRAS1, CIB1, FZD10, PKD2, PIK3CG, CCND2, MAP3K9, IKBKG, PDGFRB, DUSP5, MAP4K2, EPHA4, MEF2C, EDN1, DBNL, MAP2K2, WNT5A, ITGA1, GAB1, NRG1, DUSP9, MAPK8IP3, ERN1, TIAM1, TRAF4, ADORA2B, MAPRE3, BIRC7, TLR6, TLR4, AJUBA, TLR3, MDFI, SHC2, MAGED1, PDGFB, TGFA, NOD1, HACD3, EGFR, FGD2, NTF3, PDGFC, S1PR2, PAK3, MAP2K6, FZD4, TGFB3, EGF, INSR, ATP2B4, CDC6, TPD52L1, EFNA1, P2RX7, V…	2186	300	16650	1.70105	0.112164	0.00237934	0.00232454	yes
GOTERM_BP_FAT	GO:0060284~regulation of cell development	4	155	6.21242	1.43873e-05	SEMA5A, PHLDB1, PLXND1, SERPINE2, ULK4, DIXDC1, CIB1, KNDC1, IL1RAP, LDLRAD4, SOX2, CDC20, PREX1, RPS19, ADGRA2, MYC, PALM, NRCAM, SOX9, SEMA6B, SEMA6C, IL15RA, EPHA4, MEF2C, G6PD, CDKL5, PRKCH, WNT5A, MAGI2, LIG4, CSNK1E, MAPK8IP3, TIAM1, OLFM1, CLIP1, MYCN, SMO, ULK2, KCTD11, NSMF, KIF20B, TRIB1, OBSL1, NOTCH3, NUMBL, CRABP2, SDC2, DTX1, THY1, FOXO3, GATA2, KALRN, RAP1GAP, KLK6, FLRT2, NKX2-1, …	2186	851	16650	1.38729	0.121302	0.00253555	0.00247716	yes
GOTERM_BP_FAT	GO:0009719~response to endogenous stimulus	6	259	10.3808	1.51615e-05	NPFFR1, FAM89B, ABAT, LDLRAD4, FGFRL1, AQP1, NDST1, GJA1, MYC, PDK4, SOX9, SOX6, JUNB, ATP6V1E2, PRKACB, PDK2, MEF2C, ATP6V0E1, PAQR5, DDX11, PRKCD, CSNK1E, GABRG2, RUNX2, TIAM1, ZFYVE16, ADCY9, CD109, RRAGD, DDIT4, NSMF, HPRT1, TRIM16, ATP6V0D1, PDE1B, PDGFB, MGST1, PIK3R3, GATA4, KALRN, PRKCZ, TRPM2, GRIN2A, LDHA, FLRT2, FLRT3, PDGFC, PRDM16, NKX2-1, INPP5K, HMOX1, LYN, WNT10B, EGR1, WNT10A, EG…	2186	1548	16650	1.27436	0.127395	0.0026206	0.00256025	yes
GOTERM_BP_FAT	GO:0048646~anatomical structure formation involved in morphogenesis	4	200	8.01603	1.64647e-05	COL12A1, TPGS1, AQP1, SOX2, MCIDAS, ADGRA2, SOX9, SLC12A6, MYOZ2, JUNB, PRKACB, EPHB1, SOX4, CCBE1, MEF2C, DNAAF3, DNAAF1, KNL1, RBP4, ADGRB2, CD109, WDPCP, KIF20B, KCTD17, ATP6V0D1, OBSL1, SDC4, EPAS1, TGFA, GATA4, THY1, GATA2, LIAS, TTBK2, PKHD1, UGT8, RRAS, RDH10, NKX2-1, HMOX1, WNT10B, FZD3, EGR3, FOXF1, FN1, NFATC2, NFATC4, EHD3, VANGL2, MKS1, SNAI1, ADA, NRP1, ECM1, C2CD3, TCF21, LRRC6, BRC…	2186	1151	16650	1.32348	0.137557	0.0027881	0.00272389	yes
GOTERM_BP_FAT	GO:0045595~regulation of cell differentiation	4	258	10.3407	1.6751e-05	SERPINE2, ULK4, DIXDC1, LDLRAD4, SOX2, CDC20, PREX1, GJA1, PNP, RPS19, ADGRA2, MYC, IL12A, SOX9, SOX6, JUNB, IL15RA, EPHA4, MEF2C, RBFOX1, PRKCH, CSNK1E, MAPK8IP3, RUNX2, TIAM1, CD109, RBP1, HOXB4, ULK2, KCTD11, NSMF, TRIM16, KIF20B, TRIB1, TRIB2, OBSL1, NUMBL, CRABP2, SDC2, PDGFB, GATA4, THY1, GATA2, KALRN, PRKCZ, KLK6, FLRT2, INPP5D, PRDM16, NKX2-1, ZBTB7B, LYN, WNT10B, CARMIL2, FZD3, EGR3, BCL…	2186	1544	16650	1.27273	0.139773	0.0027881	0.00272389	yes
GOTERM_BP_FAT	GO:0010243~response to organonitrogen compound	6	145	5.81162	1.7423e-05	SLC27A1, COL16A1, NPFFR1, IRS4, ABAT, SLC8A1, AQP1, GJA1, SESN3, MYC, PDK4, SOX9, ATP6V1E2, JUNB, PRKACB, PDK2, MEF2C, ATP6V0E1, IGFBP5, DDX11, APLP1, PRKCD, PRLR, GABRG2, TIAM1, RAB31, ADCY9, DGKQ, RRAGD, TIMELESS, NSMF, TRIM16, HPRT1, ATP6V0D1, ATP6V1A, BLM, DNMT1, NNMT, PDE1B, INSIG2, MGST1, PIK3R3, ITPR2, FOXO4, FOXO3, KALRN, PRKCZ, FOXO1, TRPM2, GRIN2A, LDHA, PDGFC, INPP5K, HMOX1, ATP6V1H, W…	2186	789	16650	1.39976	0.144953	0.00284723	0.00278166	yes
GOTERM_BP_FAT	GO:0000902~cell morphogenesis	4	213	8.53707	1.80166e-05	LDLRAD4, TPGS1, LIPA, FGFRL1, PREX1, GJA1, C1GALT1C1, MCIDAS, DPYSL4, OPHN1, SOX9, SOX6, EPHB1, ARPIN, EPHA4, MEF2C, DNAAF3, DNAAF1, MYO7A, CSNK1E, MAPK8IP3, TIAM1, ULK2, ULK1, WDPCP, NSMF, HPRT1, KIF20B, KCTD17, ATP6V0D1, OBSL1, NUMBL, CRABP2, SDC2, THY1, KALRN, PRKCZ, TTBK2, PKHD1, UGT8, FLRT2, MAP2, FLRT3, S100A13, NKX2-1, NTNG2, FZD3, BCL11A, FZD4, FN1, CDC7, PARVB, DCLK1, NFATC4, NET1, CYLD,…	2186	1240	16650	1.30834	0.149504	0.00289167	0.00282507	yes
GOTERM_BP_FAT	GO:0000819~sister chromatid segregation	5	53	2.12425	2.32313e-05	TOP2A, ERCC6L, AHCTF1, FEN1, NUP107, KIF14, BUB1B, SMC4, SMC2, CDC20, CHMP1B, NUF2, KNTC1, SPDL1, DLGAP5, CEP55, DDX11, KIF23, KNL1, KIF22, SMC1A, CKAP5, SGO2, CLIP1, INCENP, KIFC1, KIF2C, CHMP6, BECN1, NCAPG, KATNB1, CDCA8, NCAPH, AURKB, DSN1, CCNB1, BUB3, BUB1, CENPU, PLK1, CDC6, NDC80, KIF18A, CENPF, KIF18B, CENPH, CENPI, PRC1, KIF4A, CENPK, TACC3, CENPN, CENPO	2186	224	16650	1.80215	0.188447	0.0036632	0.00357884	yes
GOTERM_BP_FAT	GO:0051347~positive regulation of transferase activity	9	121	4.8497	2.58755e-05	SLC27A1, BUB1B, CIB1, FZD10, CDC20, CCND2, MYC, FBXO5, MAP3K9, PRKACB, IL6R, PDGFRB, ARRDC4, EPHA4, MEF2C, MAP2K2, WNT5A, PRKCD, ARRDC3, ATG14, MAPK8IP3, PRLR, ERN1, TIAM1, ADCY9, EEF1A2, PSME1, ADAM9, AJUBA, SHC2, SDC4, MAGED1, PDGFB, TGFA, ADRB2, HACD3, PRKCZ, CCNB1, PDGFC, CLSPN, ECT2, MAP2K6, LYN, ACE, FZD4, TGFB3, INSR, PLK1, EIF2AK2, CDC6, EFNA1, TPX2, VANGL2, CDK1, NOX4, TAB3, UNC119, MAP3…	2186	640	16650	1.44002	0.207508	0.00400981	0.00391747	yes
GOTERM_BP_FAT	GO:0071310~cellular response to organic substance	6	349	13.988	2.86087e-05	CNTFR, NPFFR1, FAM89B, LDLRAD4, IFI35, FZD10, FGFRL1, IL27RA, AQP1, NDST1, MT2A, ADGRA2, MYC, RPS6KA2, CREB3L2, PDK4, IL12A, CPNE3, SOX9, SOX6, JUNB, ATP6V1E2, PRKACB, SOX4, PDK2, UNC13B, IL15RA, CCBE1, MEF2C, CPT1A, ATP6V0E1, PAQR5, DAPK1, DDX11, PRKCD, HLA-C, CSNK1E, GABRG2, RUNX2, ZFYVE16, ADCY9, CD109, RRAGD, DDIT4, PSME1, NSMF, KDELR3, ATP6V0D1, TRIB1, NUMBL, PDE1B, PDGFB, PIK3R3, GATA4, PLA…	2186	2186	16650	1.21602	0.226739	0.00434876	0.0042486	yes
GOTERM_BP_FAT	GO:1902531~regulation of intracellular signal transduction	3	281	11.2625	2.90304e-05	SERPINE2, ULK4, STMN3, FZD10, SOX2, PREX1, GJA1, RPS6KA6, OPHN1, MYC, CHEK1, IL12A, SOX9, PIP4K2C, EPHB1, FBXO9, IER3, EPHA4, MEF2C, STARD8, PRKCD, MAPK8IP3, MAPK8IP1, TIAM1, DEPDC1B, RRAGD, DDIT4, TRIB1, TRIB2, TMEM161A, MAGED1, PDGFB, AGAP2, TGFA, PTTG1IP, PLA2G6, HACD3, KALRN, PRKCZ, PKHD1, HPX, BRIP1, RRAS, FLRT2, FLRT3, TSPAN6, FIGNL1, PDGFC, S100A13, INPP5K, HMOX1, PIP5K1B, SCAI, LYN, IQSEC…	2186	1714	16650	1.2487	0.229665	0.00434876	0.0042486	yes
GOTERM_BP_FAT	GO:0035556~intracellular signal transduction	3	415	16.6333	3.35167e-05	PATJ, SERPINE2, STMN3, FZD10, PREX1, NDST1, GJA1, MYC, PIP4K2C, GTSE1, IER3, UNC13B, MEF2C, PRKCH, WSB2, DAPK1, STARD8, PRKCD, DEPDC1B, ADCY9, DDIT4, PSME1, PDGFB, AGAP2, PLA2G6, HACD3, PRKCZ, HPX, GRIN2A, FLRT2, FLRT3, FIGNL1, PDGFC, S100A13, PLCG2, HMOX1, PIP5K1B, LYN, FZD4, FN1, EIF2AK2, NFATC2, NFATC4, CYLD, VANGL2, TOLLIP, TRIP6, SNAI1, NOX4, CDK10, ADA, CDKN1A, DENND1A, PRKAG2, BBC3, JPH4, …	2186	2657	16650	1.18965	0.260109	0.00493849	0.00482475	yes
GOTERM_BP_FAT	GO:0043405~regulation of MAP kinase activity	7	70	2.80561	3.58961e-05	DIRAS1, PTPRJ, FZD10, PIK3CG, DUSP14, RGS4, MAP3K9, IKBKG, PDGFRB, DUSP5, MAP4K2, EPHA4, MEF2C, EDN1, DUSP3, DBNL, MAP2K2, WNT5A, PRKCD, ITGA1, GAB1, NRG1, NGF, DUSP9, MAPK8IP3, MAPK8IP1, ERN1, TIAM1, ADORA2B, ADAM9, BIRC7, TLR6, TRIB1, TRIB2, TLR4, AJUBA, MDFI, SHC2, MAGED1, GBA, PDGFB, TGFA, NOD1, HACD3, EGFR, FGD2, NTF3, PDGFC, INPP5K, S1PR2, PAK3, MAP2K6, LYN, FZD4, TGFB3, KIDINS220, EGF, INS…	2186	327	16650	1.63048	0.275766	0.00520378	0.00508393	yes
GOTERM_BP_FAT	GO:0043408~regulation of MAPK cascade	7	126	5.0501	3.90156e-05	KLB, ULK4, CIB1, FZD10, SOX2, RGS4, RPS6KA6, BMPER, MYC, MAP3K9, PDE8A, ROS1, IL6R, EPHB1, PDGFRB, EPHA4, MEF2C, MAP2K2, WNT5A, PRKCD, MAPK8IP3, MAPK8IP1, ERN1, TIAM1, ADAM9, TRIB1, TRIB2, AJUBA, SHC2, MAGED1, PDGFB, TGFA, TNFRSF11B, ADRB2, HACD3, NDRG2, PRKCZ, FOXO1, PKHD1, RRAS, NLRP6, PDGFC, INPP5K, TNFRSF14, MAP2K6, LYN, CAV2, FZD4, TGFB3, INSR, FN1, EIF2AK2, INHBA, EFNA1, VANGL2, CDK1, NOX4,…	2186	678	16650	1.41548	0.29579	0.00553193	0.00540453	yes
GOTERM_BP_FAT	GO:0010975~regulation of neuron projection development	1	84	3.36673	3.93907e-05	SEMA5A, DRAXIN, NRP1, PLXND1, ULK4, CIB1, KNDC1, IL1RAP, ROBO1, CDC20, PREX1, PALM, NCS1, KIF13B, NRCAM, SEMA6B, SEMA6C, IL15RA, EPHA4, MEF2C, CDKL5, DCC, MAGI2, WNT5A, PPP2R5B, COBL, NRG1, NGF, DNM3, TIAM1, OLFM1, CLIP1, GORASP1, IL1RAPL1, ULK2, NSMF, MAPT, OBSL1, SHANK1, NLGN1, SEMA3C, LRP1, CRABP2, SEMA3A, SDC2, AMIGO1, SEMA3G, KATNB1, SEMA3E, PTN, SEMA3F, THY1, KALRN, TTL, ADCY6, KLK6, CUX2, …	2186	413	16650	1.54915	0.298161	0.00553193	0.00540453	yes
GOTERM_BP_FAT	GO:0008283~cell proliferation	8	301	12.0641	4.10248e-05	EPHB6, CNTFR, SERPINE2, TFRC, DIXDC1, ADARB1, MKI67, LIPA, FGFRL1, AQP1, SOX2, CDC20, MTBP, GJA1, PNP, MYC, RPS6KA2, CHEK1, IL12A, SOX9, KIFAP3, JUNB, EPHB1, SOX4, TNS2, IL15RA, MEF2C, PRKCH, FBXO2, PRKCD, P3H2, RUNX2, TIAM1, RBP4, CD109, DDIT4, HOXB4, KCTD11, HPRT1, KIF20B, TRIB1, IGSF8, NUMBL, ABCB1, SDC4, MAGED1, EIF5A2, PDGFB, AGAP2, TGFA, GATA2, KALRN, PRKCZ, PLAC8, PRDX3, PKHD1, BRIP1, DPH1…	2186	1861	16650	1.23192	0.308394	0.00567278	0.00554213	yes
GOTERM_BP_FAT	GO:0051272~positive regulation of cellular component movement	2	85	3.40681	4.28828e-05	SEMA5A, NRP1, DOCK4, ATP8A1, ITGB3, CIB1, LAMC2, GLI1, CXCL14, SLC8A1, SYNE2, CXCL16, RPS19, PLAU, ADGRA2, MYC, RAC2, IL12A, CPNE3, SOX9, GTSE1, IL6R, GPSM3, SEMA6B, PDGFRB, SEMA6C, BCAS3, CCBE1, EDN1, EDN2, WNT5B, ITGA4, WNT5A, F3, TGFBR2, TIAM1, MMP14, ADAM9, NSMF, ITGB1BP1, ITGA6, ARHGEF7, GAS6, KIF20B, HDAC4, CD274, LRRC15, CAMK2D, SEMA3C, SEMA3A, PDGFB, SEMA3G, SEMA3E, SEMA3F, FOXO4, CORO1A,…	2186	420	16650	1.54147	0.319848	0.00583986	0.00570537	yes
GOTERM_BP_FAT	GO:2000147~positive regulation of cell motility	2	83	3.32665	4.89728e-05	SEMA5A, NRP1, DOCK4, ATP8A1, ITGB3, CIB1, LAMC2, GLI1, CXCL14, SLC8A1, SYNE2, CXCL16, PLAU, ADGRA2, MYC, RAC2, IL12A, CPNE3, SOX9, GTSE1, IL6R, GPSM3, SEMA6B, PDGFRB, SEMA6C, BCAS3, CCBE1, EDN1, EDN2, WNT5B, ITGA4, WNT5A, F3, TGFBR2, TIAM1, MMP14, ADAM9, NSMF, ITGB1BP1, ITGA6, ARHGEF7, GAS6, KIF20B, HDAC4, CD274, LRRC15, CAMK2D, SEMA3C, SEMA3A, PDGFB, SEMA3G, SEMA3E, SEMA3F, FOXO4, CORO1A, THBS4,…	2186	409	16650	1.54568	0.356078	0.00649681	0.00634718	yes
GOTERM_BP_FAT	GO:0050770~regulation of axonogenesis	1	42	1.68337	4.95127e-05	SEMA5A, DRAXIN, NRP1, SEMA3C, PLXND1, CRABP2, SEMA3A, AMIGO1, SEMA3G, SEMA3E, SEMA3F, THY1, TTL, ROBO1, KIF13B, NRCAM, SLIT2, SKIL, SEMA6B, SEMA6C, EPHA4, CDKL5, BCL11A, DCC, BDNF, WNT5A, TRPV2, FN1, SEMA4F, NRG1, SEMA4G, NGF, SSH3, SSH1, EFNA1, OLFM1, TIAM1, UST, ULK2, PLXNB1, MAPT, MEGF8	2186	168	16650	1.90416	0.359196	0.00649681	0.00634718	yes
GOTERM_BP_FAT	GO:0032989~cellular component morphogenesis	4	222	8.8978	4.98753e-05	LDLRAD4, TPGS1, LIPA, FGFRL1, PREX1, GJA1, C1GALT1C1, MCIDAS, DPYSL4, OPHN1, SOX9, SOX6, MYOZ2, EPHB1, ARPIN, EPHA4, MEF2C, DNAAF3, DNAAF1, MYO7A, KNL1, CSNK1E, MAPK8IP3, TIAM1, ULK2, ULK1, WDPCP, NSMF, HPRT1, KIF20B, KCTD17, ATP6V0D1, OBSL1, NUMBL, CRABP2, SDC2, THY1, KALRN, PRKCZ, TTBK2, PKHD1, UGT8, FLRT2, MAP2, FLRT3, S100A13, NKX2-1, NTNG2, FZD3, BCL11A, FZD4, FN1, CDC7, PARVB, DCLK1, NFATC4…	2186	1321	16650	1.28001	0.361281	0.00649681	0.00634718	yes
GOTERM_BP_FAT	GO:0040017~positive regulation of locomotion	2	85	3.40681	5.0904e-05	SEMA5A, NRP1, DOCK4, ATP8A1, ITGB3, CIB1, LAMC2, GLI1, CXCL14, SLC8A1, SYNE2, CXCL16, PLAU, ADGRA2, MYC, RAC2, IL12A, CPNE3, SOX9, GTSE1, IL6R, GPSM3, SEMA6B, PDGFRB, SEMA6C, BCAS3, CCBE1, EDN1, EDN2, WNT5B, ITGA4, WNT5A, F3, TGFBR2, TIAM1, MMP14, ADAM9, NSMF, ITGB1BP1, ITGA6, ARHGEF7, GAS6, KIF20B, HDAC4, CD274, LRRC15, CAMK2D, SEMA3C, SEMA3A, PDGFB, SEMA3G, SEMA3E, SEMA3F, FOXO4, CORO1A, THBS4,…	2186	422	16650	1.53416	0.367159	0.00653607	0.00638554	yes
GOTERM_BP_FAT	GO:0044839~cell cycle G2/M phase transition	5	47	1.88377	5.75844e-05	BLM, CDKN1A, CAMK2D, ABCB1, KIF14, FOXO4, HMMR, CCNB2, CCNB1, TUBA1A, HAUS8, CHEK1, CNTRL, CEP192, CLSPN, YWHAG, PLK4, FANCI, WNT10B, HSP90AA1, KCNH5, PLK1, HMGA2, HAUS6, CDC7, FOXN3, CSNK1E, TUBB4B, TPD52L1, CKAP5, TUBB4A, PBX1, CDC25A, TUBA4A, TICRR, CIT, CCNA2, TPX2, CENPF, MELK, TAOK3, CDK1, PPP1R12B, NES, CDK14, AJUBA, FBXL7	2186	197	16650	1.81717	0.404041	0.00719195	0.00702631	yes
GOTERM_BP_FAT	GO:0043549~regulation of kinase activity	7	142	5.69138	5.76124e-05	SLC27A1, CIB1, CBLB, ADARB1, FZD10, RGS4, DEPTOR, CCND2, MAP3K9, PRKACB, IL6R, PDGFRB, EPHA4, MEF2C, MAP2K2, WNT5A, PRKCD, ATG14, MAPK8IP3, PRLR, CDC25A, MAPK8IP1, ERN1, TIAM1, ADCY9, EEF1A2, ADAM9, TRIB1, TRIB2, AJUBA, BLM, SHC2, SDC4, MAGED1, PDGFB, PIK3R3, TGFA, ADRB2, THY1, HACD3, PRKCZ, PRDX3, FLRT2, FLRT3, PDGFC, INPP5K, CLSPN, ECT2, MAP2K6, LYN, ACE, FZD4, TGFB3, INSR, PLK1, EIF2AK2, NR2F2…	2186	788	16650	1.37254	0.404191	0.00719195	0.00702631	yes
GOTERM_BP_FAT	GO:0045596~negative regulation of cell differentiation	4	119	4.76954	6.40773e-05	SEMA5A, DIXDC1, CIB1, RORA, RORB, LDLRAD4, CXCL14, SOX2, EFEMP1, MYC, SOX9, SOX6, SEMA6B, SEMA6C, IL15RA, EPHA4, G6PD, IGFBP5, WNT5A, MYCN, SMO, PKP2, ULK2, KCTD11, TRIB1, TRIB2, ABCG1, NOTCH3, PDGFB, DTX1, THY1, FOXO4, FOXO3, GATA2, FOXO1, RAP1GAP, ZFP36L2, INPP5D, PRDM16, NKX2-1, SKIL, LYN, WNT10B, SMAD3, BCL11A, BDNF, HMGA2, INHBA, PBX1, NFATC4, SMAD7, EFNA1, COL5A1, ID4, SNAI1, CNTN4, ITM2C, …	2186	640	16650	1.41622	0.437827	0.00788941	0.00770771	yes
GOTERM_BP_FAT	GO:0010769~regulation of cell morphogenesis involved in differentiation	4	71	2.84569	6.50361e-05	SEMA5A, DRAXIN, NRP1, PHLDB1, PLXND1, CIB1, KNDC1, LDLRAD4, ROBO1, PREX1, KIF13B, DACT3, NRCAM, SEMA6B, SEMA6C, EPHA4, TRIM62, CDKL5, DCC, WNT5A, NRG1, NGF, TGFBR2, DNM3, TIAM1, OLFM1, GORASP1, IL1RAPL1, ULK2, NSMF, ITGB1BP1, MAPT, ARHGEF7, OBSL1, NLGN1, SEMA3C, CRABP2, SEMA3A, SDC2, AMIGO1, SEMA3G, SEMA3E, SEMA3F, THY1, KALRN, TTL, CUX2, NKX2-1, GCNT2, SLIT2, PAK3, SKIL, SMAD3, TGFB3, BCL11A, BD…	2186	339	16650	1.59523	0.442651	0.00789925	0.00771733	yes
GOTERM_BP_FAT	GO:0000280~nuclear division	5	110	4.40882	6.76839e-05	ERCC6L, BUB1B, MKI67, SMC4, SMC2, CDC20, MTBP, EME1, RPS6KA2, CHEK1, KNTC1, FBXO5, PDGFRB, FBXW5, WNT5A, KNL1, CDC25A, MSH6, TOM1L2, SGO2, CLIP1, MSH2, FANCD2, SRSF2, TIMELESS, KIF20B, OBSL1, CDCA2, PDGFB, CDCA8, TGFA, NCAPG, SKA3, NCAPH, CCNB2, DSN1, CCNB1, MOV10L1, CAV2, INSR, PLK1, KLHL21, HMGA2, CDC6, NDC80, ANLN, TPX2, KIF18A, TADA2A, KIF18B, KIF4A, SPIRE2, CDK1, SPIRE1, CEP85, FBXL7, TOP2A,…	2186	583	16650	1.4371	0.455759	0.00811123	0.00792443	yes
GOTERM_BP_FAT	GO:0048285~organelle fission	8	116	4.6493	7.0243e-05	ERCC6L, BUB1B, MKI67, SMC4, SMC2, CDC20, MTBP, EME1, RPS6KA2, CHEK1, KNTC1, FBXO5, PDGFRB, FBXW5, WNT5A, KNL1, CDC25A, MSH6, TOM1L2, SGO2, CLIP1, MSH2, FANCD2, SRSF2, TIMELESS, KIF20B, OBSL1, CDCA2, PEX11A, PEX11B, PDGFB, CDCA8, TGFA, NCAPG, SKA3, NCAPH, CCNB2, DSN1, CCNB1, MOV10L1, CAV2, INSR, PLK1, KLHL21, HMGA2, CDC6, NDC80, ANLN, TPX2, KIF18A, TADA2A, KIF18B, KIF4A, SPIRE2, CDK1, SPIRE1, CEP8…	2186	622	16650	1.42047	0.468135	0.00830715	0.00811583	yes
GOTERM_BP_FAT	GO:1901700~response to oxygen-containing compound	6	242	9.6994	7.23639e-05	NPFFR1, ABAT, FZD10, AQP1, GJA1, MYC, RPS6KA2, PDK4, IL12A, SOX9, JUNB, ATP6V1E2, PRKACB, SOX4, PDK2, UNC13B, ARSA, MEF2C, CPT1A, ATP6V0E1, DDX11, PRKCD, TIAM1, RBP4, MTAP, ADCY9, RRAGD, DDIT4, NSMF, TRIM16, ATP6V0D1, TRIB1, ZNF277, TMEM161A, PDGFB, MGST1, PIK3R3, GATA4, PLA2G6, LIAS, KALRN, PRKCZ, PRDX3, TRPM2, GRIN2A, LDHA, PDGFC, PLCG2, INPP5K, HMOX1, EDEM3, LYN, WNT10B, EGR1, JUP, FZD4, INSR,…	2186	1466	16650	1.25732	0.478179	0.00844684	0.0082523	yes
GOTERM_BP_FAT	GO:0001944~vasculature development	4	114	4.56914	7.4754e-05	SEMA5A, PLXND1, CIB1, RORA, AQP1, NPPB, NDST1, GJA1, BMPER, ADGRA2, NRCAM, SLC12A6, JUNB, EPHB1, SOX4, PDGFRB, PPP1R16B, CCBE1, MEF2C, WNT5A, COL4A2, ADGRB2, LOX, SMO, COL4A3, NOTCH3, EPAS1, PDGFB, TGFA, GATA4, THY1, FOXO4, GATA2, LTBP1, FOXO1, RRAS, HMOX1, EGR1, EGR3, FZD4, FOXF1, GLMN, FN1, NR2F2, SMAD6, NFATC4, SMAD7, EFNA1, NR4A1, COL5A1, CSPG4, NRP1, ECM1, ITGB3, TNFAIP2, TCF21, NRARP, HIF3A…	2186	610	16650	1.42344	0.48927	0.00861396	0.00841558	yes
GOTERM_BP_FAT	GO:0044087~regulation of cellular component biogenesis	8	144	5.77154	8.29255e-05	PHLDB1, COL16A1, CSF2, CLSTN2, CLSTN3, HJURP, IL1RAP, LDLRAD4, PREX1, GJA1, PALM, SOX9, PIP4K2C, SYNPO, EPHB1, ARPIN, UNC13B, PPP1R16B, MEF2C, PRKCH, WNT5A, TMOD2, PRKCD, TBC1D2B, ATXN2L, CLIP3, CLIP1, ADGRB2, PKP2, FSCN1, WDPCP, ULK1, KCTD17, AJUBA, TRABD2B, TBC1D19, SDC4, PLA2G6, CORO1A, PRKCZ, RAP1GAP, CORO1B, TRPM2, FLRT2, FLRT3, NPHP1, VPS11, TBC1D13, INPP5K, BMF, NPHP4, TBC1D17, VPS16, TBC1…	2186	807	16650	1.35911	0.525439	0.00943461	0.00921732	yes
GOTERM_BP_FAT	GO:0014812~muscle cell migration	2	22	0.881764	8.40347e-05	PDGFRB, HDAC4, NRP1, DOCK4, CAMK2D, IGFBP5, LRP1, ITGB3, PDGFB, FOXO4, KALRN, THBS4, CORO1B, NET1, SMO, PLAU, MYC, NOX4, ITGB1BP1, SLIT2, TRIB1, PPARD	2186	67	16650	2.50099	0.530147	0.0094413	0.00922386	yes
GOTERM_BP_FAT	GO:0048514~blood vessel morphogenesis	4	95	3.80762	8.66543e-05	SEMA5A, NRP1, ECM1, PLXND1, ITGB3, TNFAIP2, TCF21, NRARP, CIB1, RORA, BRCA1, HIF3A, TSPAN12, PKD2, PIK3CG, CX3CL1, ROBO1, AQP1, NPPB, GJA1, BMPER, ADGRA2, NRCAM, SLC12A6, JUNB, CD34, EPHB1, SOX4, TEAD2, PDGFRB, PPP1R16B, BCAS3, CCBE1, EDN1, RBM15, PTGIS, MMP2, WNT5A, F3, TGFBR2, MMP14, COL4A2, ADGRB2, SMO, TAL1, COL4A3, ITGB1BP1, MFGE8, HDAC5, LAMA5, NOTCH3, LRP1, EPAS1, TGFA, GATA4, PRKX, SEMA3E…	2186	491	16650	1.47369	0.541082	0.00961542	0.00939397	yes
GOTERM_BP_FAT	GO:0009968~negative regulation of signal transduction	3	186	7.45491	9.03416e-05	NDUFA13, CSF2, FAM89B, SERPINE2, WWC2, STMN3, CIB1, CBLB, RORA, LDLRAD4, SOX2, RGS4, RPS6KA6, DEPTOR, SESN3, BMPER, ADGRA2, MYC, PALM, SOX9, CHAC1, PRKACB, RGS6, PHLDA3, TLE2, WNT5B, IGFBP5, DAPK1, FST, WNT5A, MAGI2, PRKCD, CSNK1E, RUNX2, DKK2, MAPK8IP1, CARD19, CD109, GPR161, DDIT4, PSME1, KCTD11, TRIB1, AJUBA, TRABD2B, TMEM161A, HTRA1, AGAP2, HTRA2, ADRB2, THY1, PTTG1IP, FOXO3, GATA2, NDRG2, LT…	2186	1089	16650	1.30092	0.556043	0.00978301	0.0095577	yes
GOTERM_BP_FAT	GO:0051094~positive regulation of developmental process	4	186	7.45491	9.03416e-05	SEMA5A, PHLDB1, CLSTN2, TFRC, SERPINE2, CLSTN3, CIB1, IL1RAP, SLC8A1, AQP1, CDC20, PREX1, GJA1, PNP, MYC, PALM, IL12A, NRCAM, SOX9, SOX6, EPHB1, PLS1, PDGFRB, PPP1R16B, IL15RA, CCBE1, EPHA4, MEF2C, CDKL5, PRKCH, FST, WNT5A, MAGI2, CACNA2D2, LIG4, CSNK1E, MAPK8IP3, RUNX2, MSH6, TIAM1, OLFM1, CLIP1, OLFM2, ADGRB2, SMO, ADAM9, KCTD11, NSMF, TRIM16, KIF20B, KCTD17, TRIB1, OBSL1, NUMBL, CRABP2, MAGED1…	2186	1089	16650	1.30092	0.556043	0.00978301	0.0095577	yes
GOTERM_BP_FAT	GO:0045859~regulation of protein kinase activity	7	132	5.29058	9.23209e-05	SLC27A1, CIB1, CBLB, ADARB1, FZD10, RGS4, DEPTOR, CCND2, MAP3K9, PRKACB, IL6R, PDGFRB, EPHA4, MEF2C, MAP2K2, WNT5A, PRKCD, MAPK8IP3, PRLR, CDC25A, MAPK8IP1, ERN1, TIAM1, ADCY9, ADAM9, TRIB1, TRIB2, AJUBA, BLM, SHC2, SDC4, MAGED1, PDGFB, TGFA, ADRB2, THY1, HACD3, PRKCZ, FLRT2, FLRT3, PDGFC, INPP5K, CLSPN, ECT2, MAP2K6, LYN, ACE, FZD4, TGFB3, INSR, PLK1, EIF2AK2, NR2F2, CDC6, EFNA1, TPX2, VANGL2, S…	2186	730	16650	1.37726	0.563872	0.00987834	0.00965083	yes
GOTERM_BP_FAT	GO:1902668~negative regulation of axon guidance	1	13	0.521042	0.000100334	SEMA6B, SEMA5A, SEMA6C, NRP1, SEMA3C, SEMA3A, WNT5A, SEMA3G, SEMA4F, SEMA3E, SEMA3F, SEMA4G, SLIT2	2186	28	16650	3.5363	0.594181	0.0106094	0.0103651	yes
GOTERM_BP_FAT	GO:0044712~single-organism catabolic process	9	148	5.93186	0.000102729	CDA, AHCYL2, LRCOL1, COL12A1, ABAT, ENO2, LIPA, HYKK, PNP, SCP2, MYC, NUDT18, ACAA1, GYG2, NUDT15, PDE8A, CPT1A, FBXO2, MCCC1, ECH1, PRKCD, CYP39A1, MTAP, COL4A2, COL4A4, COL4A3, DDIT4, COL4A5, HPRT1, PLBD2, SLC27A4, GCDH, ABHD4, PDE1B, SEL1L, LPL, ADRB2, PLA2G6, PLCXD2, PLD3, UBE2J1, KLK6, LDHA, INPP5A, FUT9, AMDHD2, NEU1, PLCG2, INPP5K, HMOX1, ASL, HACL1, EDEM3, ACE, APOBEC3F, INSR, FUCA1, EDEM…	2186	837	16650	1.34679	0.602825	0.0107074	0.0104608	yes
GOTERM_BP_FAT	GO:0006914~autophagy	9	83	3.32665	0.000103643	LRSAM1, PLEKHF1, MTMR14, PRKAG2, WDR45, ZFYVE1, MAP1LC3B, EVA1A, LAMP1, LAMP2, USP30, CAPN1, PIP4K2C, RNF152, ATP6V1E2, CTSD, VPS39, ARSA, ATP6V0B, GABARAPL1, HSP90AA1, ATP6V0E1, EXOC7, VPS33A, ATG9A, TFEB, WIPI1, ATG14, ATG13, SIRT2, SREBF2, ERN1, PACS2, RRAGD, EEF1A2, ULK2, ULK1, VDAC1, ATP6V0D1, CHMP6, SQSTM1, VPS28, ATG4D, ATP6V1A, USP13, BECN1, RAB1B, GBA, HTRA2, NOD1, GATA4, ADRB2, RNF5, C9…	2186	418	16650	1.5124	0.606073	0.0107074	0.0104608	yes
GOTERM_BP_FAT	GO:0050808~synapse organization	1	52	2.08417	0.000110359	ACHE, CLSTN2, PLXND1, CLSTN3, TNC, IL1RAP, CDC20, PCLO, PALM, NRCAM, EPHB1, UNC13B, MEF2C, DBNL, MAGI2, WNT5A, CACNA2D2, NRG1, CACNB1, DNM3, CACNB4, ADGRB2, IL1RAPL1, COL4A5, PDZRN3, SHANK1, NLGN1, AMIGO1, AMIGO2, NRXN2, SEMA3E, PTN, PCDH17, CUX2, SRPX2, SLITRK2, FLRT2, FLRT3, RAB29, SLITRK5, PAK3, SNCB, BDNF, PCDHB13, PCDHB11, NFATC4, GLRB, LRRN1, RAB17, CAMK1, SDK2, ADGRL3	2186	231	16650	1.71457	0.629152	0.011095	0.0108395	yes
GOTERM_BP_FAT	GO:0010033~response to organic substance	6	433	17.3547	0.000110364	CNTFR, ABAT, FZD10, FGFRL1, NDST1, GJA1, MYC, CREB3L2, PRKACB, JUNB, UNC13B, CCBE1, MEF2C, DAPK1, DDX11, PRKCD, GABRG2, MTAP, RBP4, ADCY9, ZFYVE16, DDIT4, RBP1, PSME1, HPRT1, PDGFB, GATA4, PLA2G6, GATA2, PRKCZ, PRDX3, HPX, GRIN2A, LDHA, FLRT2, FLRT3, PRDM16, PDGFC, PLCG2, NKX2-1, HMOX1, EDEM3, LYN, WNT10B, WNT10A, JUP, FZD4, EDEM1, ERLIN1, EIF2AK2, NR1D2, NR2F2, CDC6, IL22RA1, CYLD, EHD4, NPLOC4,…	2186	2822	16650	1.16868	0.629169	0.011095	0.0108395	yes
GOTERM_BP_FAT	GO:0042325~regulation of phosphorylation	7	230	9.21844	0.000111098	ULK4, CBLB, ADARB1, LDLRAD4, FZD10, SOX2, RPS6KA6, MYC, IL12A, SOX9, PRKACB, EPHB1, EPHA4, MEF2C, PRKCD, ATG14, MAPK8IP3, MAPK8IP1, TIAM1, ADCY9, CD109, DDIT4, TRIB1, TRIB2, SDC4, MAGED1, PDGFB, PIK3R3, TGFA, THY1, PLA2G6, HACD3, PRKCZ, PRDX3, PKHD1, HPX, RRAS, FLRT2, FLRT3, PDGFC, INPP5K, ZBED3, LYN, ACE, FZD4, INSR, PLK1, FN1, EIF2AK2, NR2F2, CDC6, TPX2, EHD4, TADA2A, VANGL2, CCDC88C, NOX4, CDK…	2186	1393	16650	1.25759	0.631607	0.011095	0.0108395	yes
GOTERM_BP_FAT	GO:0007018~microtubule-based movement	2	51	2.04409	0.000121415	KIF14, AP2A1, LRRC6, KIF11, KIF17, KIF15, LAMP1, KIF13B, HYDIN, CFAP46, KIF21B, KIF1A, KIFAP3, DLGAP5, IFT140, DNAAF1, KIF23, KIF22, NGF, KIF9, CFAP221, WDR81, KIFC2, BBS12, KIFC1, KIF2C, KIF20A, MAPT, CFAP54, KIF20B, CCDC40, DNAH7, KATNB1, DPCD, PRKCZ, AP3M2, SNX29, BLOC1S3, KIF3C, DNAH12, DNAH11, WDR19, ADCY10, KIF18A, CABYR, KIF18B, TTC30B, KIF4A, TTC30A, DYNLRB2, COPG1	2186	226	16650	1.7188	0.664235	0.0119921	0.0117159	yes
GOTERM_BP_FAT	GO:0007059~chromosome segregation	5	69	2.76553	0.000128076	TOP2A, ERCC6L, AHCTF1, FEN1, NUP107, MEI4, HJURP, KIF14, BUB1B, BRCA1, KIF11, SMC4, SMC2, CDC20, EME1, CHMP1B, NUF2, KNTC1, SPDL1, DLGAP5, CEP55, DDX11, KIF23, ESCO2, KNL1, KIF22, SMC1A, CKAP5, SIRT2, SGO2, CLIP1, FANCD2, INCENP, KIFC1, KIF2C, CHMP6, BECN1, CDCA2, NCAPG, KATNB1, CDCA8, SKA3, NCAPH, AURKB, DSN1, CCNB1, BUB3, ECT2, BUB1, CENPU, CENPW, PLK1, CDC6, NDC80, KIF18A, CENPF, KIF18B, CENPH…	2186	334	16650	1.5735	0.68375	0.0125125	0.0122243	yes
GOTERM_BP_FAT	GO:0051174~regulation of phosphorus metabolic process	7	261	10.4609	0.000131646	CDA, ULK4, CBLB, ADARB1, LDLRAD4, FZD10, ZFYVE1, SOX2, RPS6KA6, MYC, IL12A, SOX9, PRKACB, EPHB1, EPHA4, MEF2C, PRKCD, KNL1, ATG14, MAPK8IP3, SYTL2, MAPK8IP1, TIAM1, ADCY9, WDR81, CD109, GPR161, DDIT4, NSMF, TRIB1, TRIB2, CDCA2, SDC4, MAGED1, PDGFB, PIK3R3, TGFA, THY1, PLA2G6, HACD3, PRKCZ, PRDX3, PKHD1, HPX, RRAS, FLRT2, FLRT3, PDGFC, INPP5K, CEP192, ZBED3, LYN, ACE, FZD4, INSR, PLK1, FN1, EIF2AK…	2186	1611	16650	1.23398	0.693737	0.0127229	0.0124299	yes
GOTERM_BP_FAT	GO:0023057~negative regulation of signaling	3	199	7.97595	0.000140028	FAM89B, SERPINE2, STMN3, CBLB, LDLRAD4, SOX2, RPS6KA6, ADGRA2, MYC, SOX9, CHAC1, PRKACB, DAPK1, PRKCD, CSNK1E, RUNX2, DKK2, MAPK8IP1, CD109, GPR161, DDIT4, PSME1, KCTD11, TRIB1, TMEM161A, AGAP2, PTTG1IP, THY1, GATA2, PLA2G6, PRKCZ, PCDH17, PKHD1, FLRT2, FLRT3, INPP5D, TSPAN6, FIGNL1, PRDM16, NKX2-1, INPP5K, HMOX1, SCAI, LYN, EGR1, IQSEC2, NFATC4, CYLD, CREBRF, SNAI1, ADA, ACHE, NRP1, SLC35F6, ECM…	2186	1186	16650	1.278	0.715967	0.013288	0.012982	yes
GOTERM_BP_FAT	GO:0042060~wound healing	6	102	4.08818	0.00014045	SERPINE2, PROS1, TNC, F13A1, ABAT, SOX2, DOCK11, GJA1, C1GALT1C1, CDH3, PLAU, MYC, LARGE1, PRKACB, KRT6A, PDGFRB, PRKCH, WNT5B, WNT5A, PRKCD, PROCR, LOX, CD109, DGKQ, NINJ1, MYL9, AJUBA, SDC4, PDGFB, ITPR2, TGFA, GATA4, GATA2, CORO1B, KLK6, CNN2, CCNB1, SCUBE1, NLRP6, BLOC1S3, PDGFC, PLCG2, HMOX1, LYN, WNT10B, CARMIL2, CBX5, SMAD3, TGFB3, TFPI2, FN1, RAB27A, CYP4F11, EHD3, VANGL2, COL5A1, MAFG, S…	2186	542	16650	1.43339	0.71704	0.013288	0.012982	yes
GOTERM_BP_FAT	GO:0043410~positive regulation of MAPK cascade	7	93	3.72745	0.000144236	KLB, NRP1, DIRAS1, HTR2C, CIB1, FZD10, NENF, PIK3CG, CX3CL1, SOX2, BMPER, TIMP2, MAP3K9, IKBKG, PDE8A, IL6R, ANKRD6, PDGFRB, IL11, DUSP5, MAP4K2, EPHA4, MEF2C, EDN1, DBNL, MAP2K2, ATP6AP1, WNT5A, ITGA1, GAB1, NRG1, NGF, DUSP9, MAPK8IP3, ERN1, TIAM1, TRAF4, ADORA2B, BANK1, ADAM9, BIRC7, TLR6, GAS6, TLR4, AJUBA, TLR3, CD44, MDFI, SHC2, CAMK2D, MAGED1, PELI2, PDGFB, TGFA, NOD1, TNFRSF11B, ADRB2, HAC…	2186	485	16650	1.46051	0.72651	0.0135041	0.0131931	yes
GOTERM_BP_FAT	GO:0045665~negative regulation of neuron differentiation	1	45	1.80361	0.000148181	SEMA5A, DRAXIN, NOTCH3, NRP1, NLGN1, LRP1, SEMA3C, SEMA3A, DIXDC1, SEMA3G, DTX1, CIB1, SEMA3E, SEMA3F, THY1, FOXO3, FUOM, RAP1GAP, ADCY6, SOX2, RAB29, SOX9, SLIT2, SEMA6B, SEMA6C, IL15RA, EPHA4, BCL11A, DCC, WNT5A, SEMA4F, SEMA4G, PBX1, NFATC4, MIB1, DNM3, EFNA1, ASPM, MEIS1, GORASP1, PMP22, ID4, ULK2, CNTN4, ITM2C	2186	193	16650	1.7759	0.736037	0.0135744	0.0132617	yes
GOTERM_BP_FAT	GO:0072593~reactive oxygen species metabolic process	9	50	2.00401	0.000149942	CDKN1A, NDUFA13, HSP90AB1, NCF2, RORA, BRCA1, PKD2, PREX1, SH3PXD2A, NNT, PDK4, RAC2, AOX1, NOS1, ATP7A, CD34, PDGFRB, G6PD, EDN1, HSP90AA1, PTGIS, PRKCD, SIRT2, VAV1, TGFBR2, MYCN, DDIT4, VDAC1, TLR6, CRYAB, TLR4, HDAC4, BECN1, PDGFB, FOXO3, EGFR, PRDX3, NQO1, SMAD3, GCH1, INSR, AKR1C3, ATP2B4, RAB27A, ASS1, P2RX7, PINK1, NOXA1, NOX4, PTX3	2186	222	16650	1.71546	0.740183	0.0135744	0.0132617	yes
GOTERM_BP_FAT	GO:0035239~tube morphogenesis	4	71	2.84569	0.000150469	KDM5B, NRP1, EDA, C2CD3, PLXND1, TNC, TCF21, NRARP, GLI1, PKD2, HOXA13, AREG, GJA1, MYC, SALL4, TCTN1, SOX9, PRKACB, CC2D2A, SOX4, TEAD2, DACT1, TGM2, BCAS3, EPHA4, MEF2C, EDN1, RBM15, DNAAF1, WNT5A, COBL, TGFBR2, MMP14, MYCN, ZEB1, SMO, TIMELESS, ITGB1BP1, KIF20B, CCDC40, LAMA5, SDC4, MAGED1, GATA4, PRKX, SEMA3E, LIAS, EGFR, CECR2, RDH10, NKX2-1, SLIT2, FZD3, STIL, SMAD3, EGF, FOXF1, VDR, GLMN, …	2186	348	16650	1.55397	0.741411	0.0135744	0.0132617	yes
GOTERM_BP_FAT	GO:0070925~organelle assembly	8	119	4.76954	0.000151765	CSF2, MPV17L2, TPGS1, MCIDAS, RPS19, FBXO5, PIP4K2C, MYOZ2, PLS1, PDGFRB, MEF2C, GABARAPL1, DNAAF3, DNAAF1, TMOD2, ATG9A, TBC1D2B, MYO7A, KNL1, ATG14, ATG13, ATXN2L, RAB32, FSCN1, WDPCP, RAB38, BBOF1, KCTD17, ATP6V0D1, OBSL1, VPS28, TBC1D19, SDC4, CORO1A, TTBK2, PKHD1, TBC1D13, CEP192, TBC1D17, TBC1D16, PLK4, STIL, CCDC136, HPS1, PLK1, TMEM231, CYLD, ANLN, TPX2, EHD3, VANGL2, KIF4A, ATG2A, MKS1, …	2186	653	16650	1.38803	0.744406	0.0135744	0.0132617	yes
GOTERM_BP_FAT	GO:0006793~phosphorus metabolic process	7	469	18.7976	0.000152538	CDA, TESK1, ADARB1, FZD10, ENO2, ZFYVE1, NDST1, SCP2, MYC, CDK20, FDXR, PIP4K2C, PRKACB, MEF2C, PRKCH, DAPK1, PRKCD, ATG14, SYTL2, ADCY9, WDR81, GPR161, DDIT4, PSME1, FAR1, HPRT1, ANKK1, PI4K2A, CDCA2, PDGFB, THY1, PLA2G6, HACD3, PRKCZ, PRDX3, HPX, GRIN2A, LDHA, FLRT2, FLRT3, FIGNL1, PDGFC, PLCG2, PNPO, NKX2-1, PIP5K1B, PLK4, LYN, ACE, FZD4, PLK1, FN1, EIF2AK2, CDC7, NR2F2, CDC6, GNPTG, UCK2, EHD…	2186	3089	16650	1.15643	0.746176	0.0135744	0.0132617	yes
GOTERM_BP_FAT	GO:0010648~negative regulation of cell communication	3	198	7.93587	0.000160647	FAM89B, SERPINE2, STMN3, CBLB, LDLRAD4, SOX2, RPS6KA6, ADGRA2, MYC, SOX9, CHAC1, PRKACB, DAPK1, PRKCD, CSNK1E, RUNX2, DKK2, MAPK8IP1, CD109, GPR161, DDIT4, PSME1, KCTD11, TRIB1, TMEM161A, AGAP2, PTTG1IP, THY1, GATA2, PLA2G6, PRKCZ, PCDH17, PKHD1, FLRT2, FLRT3, INPP5D, TSPAN6, FIGNL1, PRDM16, NKX2-1, INPP5K, HMOX1, SCAI, LYN, EGR1, IQSEC2, NFATC4, CYLD, CREBRF, SNAI1, ADA, ACHE, NRP1, SLC35F6, ECM…	2186	1182	16650	1.27589	0.764021	0.0140849	0.0137605	yes
GOTERM_BP_FAT	GO:0060429~epithelium development	4	180	7.21443	0.000161409	POGLUT1, PLXND1, SERPINE2, TNC, GJA1, CDH3, MCIDAS, BMPER, MYC, SALL4, SOX9, PRKACB, ROS1, SOX4, KRT6A, TGM2, PPP1R16B, EPHA4, CPT1A, MEF2C, PRKCH, WNT5B, IGFBP5, DNAAF1, FST, WNT5A, MAGI2, MYO7A, PRLR, TIAM1, MYCN, MAF, NUP210L, SMO, CD109, GPR161, PSME1, HOXB4, TIMELESS, FKBP8, ADAM9, WDPCP, VDAC1, TRIM16, KIF20B, AJUBA, HOXB5, SIDT2, SDC4, MAGED1, PDGFB, AGAP2, GATA4, LIAS, SCUBE1, SHARPIN, FL…	2186	1060	16650	1.29339	0.765632	0.0140849	0.0137605	yes
GOTERM_BP_FAT	GO:0043507~positive regulation of JUN kinase activity	7	21	0.841683	0.000163412	MAP4K2, EPHA4, EDN1, DBNL, FZD4, WNT5A, GAB1, FZD10, HACD3, MAPK8IP3, FGD2, ERN1, TIAM1, VANGL2, TAOK3, MAP3K10, MAP3K9, PKN1, BIRC7, TLR6, MDFI	2186	65	16650	2.46076	0.769814	0.0141226	0.0137973	yes
GOTERM_BP_FAT	GO:0019220~regulation of phosphate metabolic process	7	260	10.4208	0.000168699	CDA, ULK4, CBLB, ADARB1, LDLRAD4, FZD10, ZFYVE1, SOX2, RPS6KA6, MYC, IL12A, SOX9, PRKACB, EPHB1, EPHA4, MEF2C, PRKCD, KNL1, ATG14, MAPK8IP3, SYTL2, MAPK8IP1, TIAM1, ADCY9, WDR81, CD109, GPR161, DDIT4, NSMF, TRIB1, TRIB2, CDCA2, SDC4, MAGED1, PDGFB, PIK3R3, TGFA, THY1, PLA2G6, HACD3, PRKCZ, PRDX3, PKHD1, HPX, RRAS, FLRT2, FLRT3, PDGFC, INPP5K, CEP192, ZBED3, LYN, ACE, FZD4, INSR, PLK1, FN1, EIF2AK…	2186	1610	16650	1.23002	0.780498	0.0144406	0.0141081	yes
GOTERM_BP_FAT	GO:0048468~cell development	4	311	12.4649	0.000176125	SERPINE2, HDAC11, ULK4, DIXDC1, STMN3, LDLRAD4, TPGS1, FGFRL1, SOX2, CDC20, PREX1, GJA1, C1GALT1C1, RPS19, DPYSL4, OPHN1, ADGRA2, MYC, RPS6KA2, SOX9, FBXO5, ANKS1A, SOX6, MYOZ2, EPHB1, SOX4, MFSD2A, IL15RA, EPHA4, MEF2C, PRKCH, PAQR5, CACNA2D2, MYO7A, KNL1, CSNK1E, MAPK8IP3, RUNX2, TIAM1, NUP210L, WDR81, MXRA8, ULK2, KCTD11, ULK1, WDPCP, NSMF, HPRT1, KIF20B, TRIB1, OBSL1, NUMBL, SDC4, CRABP2, EPA…	2186	1968	16650	1.20365	0.794673	0.0149036	0.0145603	yes
GOTERM_BP_FAT	GO:0000086~G2/M transition of mitotic cell cycle	5	43	1.72345	0.000177423	BLM, CDKN1A, ABCB1, FOXO4, HMMR, CCNB2, CCNB1, TUBA1A, HAUS8, CHEK1, CNTRL, CEP192, CLSPN, YWHAG, PLK4, FANCI, WNT10B, HSP90AA1, PLK1, HMGA2, HAUS6, CDC7, FOXN3, CSNK1E, TUBB4B, TPD52L1, CKAP5, TUBB4A, PBX1, CDC25A, TUBA4A, TICRR, CIT, CCNA2, TPX2, MELK, TAOK3, CDK1, PPP1R12B, NES, CDK14, AJUBA, FBXL7	2186	183	16650	1.7897	0.797055	0.0149036	0.0145603	yes
GOTERM_BP_FAT	GO:0071407~cellular response to organic cyclic compound	6	98	3.92786	0.000181373	TNC, RORA, RORB, SLC8A1, AQP1, NR3C2, MYC, MEF2C, MAP2K2, IGFBP5, PAQR5, APLP1, GABRG2, MYCN, SMO, DDIT4, BLM, FECH, ITPR2, FOXO3, FOXO1, ZFP36L2, TRPM2, CCNB1, INPP5K, ESRRA, WNT10B, SMAD3, JUP, FOXF1, VDR, HMGA2, SMAD9, NR1D2, INHBA, NR2F2, FBXO32, SSH1, NR4A2, NR4A1, NR4A3, CREBRF, NOX4, ALPL, GCLM, GABRB3, RYR1, GABRB2, CALCOCO1, THRB, HSP90AB1, THRA, TCF21, BRCA1, RYR3, PIK3CG, PPP1R9B, CASP…	2186	520	16650	1.43545	0.804135	0.0150943	0.0147466	yes
GOTERM_BP_FAT	GO:0001525~angiogenesis	4	81	3.24649	0.00019152	SEMA5A, NRP1, ECM1, PLXND1, ITGB3, TNFAIP2, TCF21, NRARP, CIB1, RORA, BRCA1, HIF3A, TSPAN12, PIK3CG, CX3CL1, ROBO1, AQP1, NPPB, BMPER, ADGRA2, NRCAM, SLC12A6, CD34, EPHB1, PDGFRB, PPP1R16B, BCAS3, CCBE1, EDN1, RBM15, PTGIS, MMP2, WNT5A, F3, TGFBR2, MMP14, COL4A2, ADGRB2, TAL1, COL4A3, ITGB1BP1, MFGE8, HDAC5, LAMA5, NOTCH3, EPAS1, TGFA, GATA4, PRKX, SEMA3E, PTN, THY1, FOXO4, GATA2, THBS4, HDAC7, S…	2186	413	16650	1.49382	0.82121	0.0157925	0.0154288	yes
GOTERM_BP_FAT	GO:0006796~phosphate-containing compound metabolic process	7	467	18.7174	0.000198307	CDA, TESK1, ADARB1, FZD10, ENO2, ZFYVE1, NDST1, SCP2, MYC, CDK20, FDXR, PIP4K2C, PRKACB, MEF2C, PRKCH, DAPK1, PRKCD, ATG14, SYTL2, ADCY9, WDR81, GPR161, DDIT4, PSME1, FAR1, HPRT1, ANKK1, PI4K2A, CDCA2, PDGFB, THY1, PLA2G6, HACD3, PRKCZ, PRDX3, HPX, GRIN2A, LDHA, FLRT2, FLRT3, FIGNL1, PDGFC, PLCG2, NKX2-1, PIP5K1B, PLK4, LYN, ACE, FZD4, PLK1, FN1, EIF2AK2, CDC7, NR2F2, CDC6, GNPTG, UCK2, EHD4, UCK…	2186	3083	16650	1.15374	0.831793	0.016062	0.0156921	yes
GOTERM_BP_FAT	GO:0007062~sister chromatid cohesion	5	33	1.32265	0.000198363	ERCC6L, AHCTF1, FEN1, NUP107, CDCA8, BUB1B, AURKB, CDC20, DSN1, NUF2, KNTC1, BUB3, SPDL1, BUB1, CENPU, DDX11, PLK1, KNL1, KIF22, SMC1A, CKAP5, NDC80, SGO2, KIF18A, CENPF, CLIP1, CENPH, INCENP, CENPI, CENPK, CENPN, KIF2C, CENPO	2186	128	16650	1.96367	0.831877	0.016062	0.0156921	yes
GOTERM_BP_FAT	GO:0016310~phosphorylation	7	347	13.9078	0.000215005	EPHB6, ULK4, TESK1, CBLB, ADARB1, LDLRAD4, FZD10, ENO2, SOX2, NDST1, RPS6KA6, HYKK, MYC, RPS6KA2, CHEK1, CDK20, PDK4, IL12A, CPNE3, SOX9, PIP4K2C, PRKACB, EPHB1, PDK2, EPHA4, MEF2C, PRKCH, DAPK1, PRKCD, CSNK1E, ATG14, MAPK8IP3, MAPK8IP1, TIAM1, ADCY9, CD109, DDIT4, PSME1, ULK2, ULK1, ALPK2, ANKK1, TRIB1, TRIB2, PI4K2A, SDC4, EPHA10, MAGED1, PDGFB, PIK3R3, TGFA, THY1, PLA2G6, HACD3, KALRN, PRKCZ, …	2186	2229	16650	1.18572	0.855239	0.0172541	0.0168568	yes
GOTERM_BP_FAT	GO:0048843~negative regulation of axon extension involved in axon guidance	1	12	0.480962	0.00022483	SEMA6B, SEMA5A, SEMA6C, NRP1, SEMA3C, SEMA3A, WNT5A, SEMA3G, SEMA4F, SEMA3E, SEMA4G, SEMA3F	2186	26	16650	3.51538	0.867477	0.0178829	0.017471	yes
GOTERM_BP_FAT	GO:0009628~response to abiotic stimulus	6	174	6.97395	0.000259953	SLC27A1, SERPINE2, TNC, ABAT, RORA, PKD2L2, METRNL, MKI67, SLC8A1, AQP1, NPEPPS, ALKBH5, GJA1, PLAU, MYC, CHEK1, PALM, HABP4, PIEZO2, TNFRSF8, IL12A, SOX9, SLC12A6, JUNB, EPHB1, PDGFRB, ARSA, SCARA3, LIG4, ATP1B1, CDC25A, MSH6, MSH2, FANCD2, DDIT4, EEF1A2, TIMELESS, NSMF, AJUBA, CDS1, BLM, TMEM161A, FECH, PDE1B, EPAS1, HTRA2, ITPR2, LPL, GATA4, ADRB2, FOXO3, KALRN, NDRG1, FOXO1, PLAC8, RAD51AP1, …	2186	1029	16650	1.28795	0.90336	0.0203678	0.0198987	yes
GOTERM_BP_FAT	GO:0008015~blood circulation	10	95	3.80762	0.000262596	RYR1, DOCK4, THRB, THRA, CELF2, ABAT, PTPRJ, SLC8A1, PIK3CG, RYR3, NPPB, SCPEP1, GJA1, RPS6KA2, OLR1, SPX, NOS1, CLIC2, CD34, PRKG1, SNTA1, DSP, KCNH2, EDN1, HSP90AA1, EDN2, KCND3, TRPC1, TNNC1, GAA, ATP6AP2, ITGA1, CACNA2D2, AGTRAP, ABCC9, ATP1B1, GRIP2, CACNB1, ACTA2, PTP4A3, CACNB4, ADORA2B, COL4A3, PKP2, ITGB1BP1, GAS6, PPARA, SCN4B, DSC2, PPARD, HDAC4, HCN4, CAMK2D, NPY4R, EPAS1, EPB41, SEMA…	2186	506	16650	1.43	0.905629	0.0203678	0.0198987	yes
GOTERM_BP_FAT	GO:0043085~positive regulation of catalytic activity	9	251	10.0601	0.000264658	CYFIP2, FZD10, CDC20, PREX1, OPHN1, MYC, FBXO5, PRKACB, AGFG2, ARRDC4, EPHA4, MEF2C, DAPK1, STARD8, DDX11, ARRDC3, PRKCD, ATG14, MAPK8IP3, TIAM1, DEPDC1B, ADCY9, PSME1, RIN3, RIN1, LLGL2, SDC4, MAGED1, PDGFB, AGAP2, TGFA, LPAR2, THY1, HACD3, KALRN, PRKCZ, APH1A, GRIN2A, PDGFC, RSU1, CTSA, LYN, ACE, IQSEC2, FZD4, INSR, PLK1, FN1, EIF2AK2, CDC6, ACER2, NET1, TPX2, VANGL2, NOX4, UNC119, RGL2, CDKN1A…	2186	1559	16650	1.22629	0.907362	0.0203678	0.0198987	yes
GOTERM_BP_FAT	GO:0070887~cellular response to chemical stimulus	6	405	16.2325	0.000265134	CNTFR, TFRC, FZD10, FGFRL1, PREX1, NDST1, MYC, CREB3L2, PRKACB, JUNB, UNC13B, CCBE1, MEF2C, DAPK1, DDX11, PRKCD, GABRG2, ADCY9, ZFYVE16, DDIT4, PSME1, ZNF277, PDGFB, GATA4, PLA2G6, PRKCZ, PRDX3, HPX, FLRT2, FLRT3, PRDM16, PDGFC, NKX2-1, HMOX1, EDEM3, LYN, WNT10B, WNT10A, JUP, FZD4, EDEM1, EIF2AK2, NR1D2, NR2F2, CDC6, NFATC4, IL22RA1, CYLD, EHD4, GIPC1, NOX4, CPEB2, CPEB4, GABRB3, GPR27, GABRB2, T…	2186	2648	16650	1.16493	0.907758	0.0203678	0.0198987	yes
GOTERM_BP_FAT	GO:0050768~negative regulation of neurogenesis	1	53	2.12425	0.000268445	SEMA5A, DRAXIN, NRP1, DIXDC1, CIB1, SOX2, SOX9, SEMA6B, SEMA6C, IL15RA, EPHA4, DCC, WNT5A, NRG1, SIRT2, DNM3, ASPM, MYCN, NRG3, GORASP1, ULK2, KCTD11, NOTCH3, NLGN1, SEMA3C, LRP1, SEMA3A, SEMA3G, DTX1, SEMA3E, PTN, SEMA3F, THY1, FOXO3, FUOM, RAP1GAP, ADCY6, RAB29, SLIT2, BCL11A, HMGA2, SEMA4F, SEMA4G, PBX1, NFATC4, MIB1, EFNA1, COL3A1, MEIS1, PMP22, ID4, CNTN4, ITM2C	2186	245	16650	1.64768	0.910464	0.0204473	0.0199764	yes
GOTERM_BP_FAT	GO:0009967~positive regulation of signal transduction	3	232	9.2986	0.00027854	DIXDC1, ABAT, FZD10, SOX2, GJA1, IL12A, SOX9, SOX4, UNC13B, CCBE1, EPHA4, MEF2C, PRKCH, ARRDC3, PRKCD, CSNK1E, MAPK8IP3, DKK2, MAPK8IP1, TIAM1, DEPDC1B, RRAGD, PSME1, TRIM16, MAGED1, PDGFB, AGAP2, TGFA, GATA4, PLA2G6, HACD3, PRKCZ, KLK6, HPX, TSPAN6, PDGFC, S100A13, HMOX1, TSPAN5, PAG1, ZBED3, LYN, WNT10B, JUP, FZD4, INSR, STARD10, EIF2AK2, NFATC4, CYLD, VANGL2, GIPC1, TRIP6, CREBRF, NOX4, CDK10,…	2186	1428	16650	1.23744	0.918232	0.021038	0.0205534	yes
GOTERM_BP_FAT	GO:0022603~regulation of anatomical structure morphogenesis	4	177	7.09419	0.000281901	SEMA5A, PHLDB1, PLXND1, CIB1, KNDC1, LDLRAD4, AQP1, NPPB, PREX1, ADGRA2, MYC, PALM, NRCAM, SOX9, ARPIN, SEMA6B, PPP1R16B, SEMA6C, CCBE1, EPHA4, MEF2C, CDKL5, WNT5A, MAGI2, TBC1D2B, CSNK1E, RUNX2, TIAM1, OLFM1, COL4A2, ADGRB2, SMO, COL4A3, PSME1, ADAM9, ULK2, WDPCP, NSMF, ERG, KCTD17, OBSL1, TBC1D19, CRABP2, MAGED1, SDC2, GATA4, TNFRSF11B, THY1, FOXO4, GATA2, KALRN, CORO1A, CORO1B, TTBK2, RRAS, TB…	2186	1051	16650	1.28273	0.920665	0.0211144	0.0206281	yes
GOTERM_BP_FAT	GO:0044772~mitotic cell cycle phase transition	5	96	3.8477	0.000294286	CDKN1A, USP37, MCM7, MCM8, KIF14, BUB1B, MCM10, PKD2, PPP1R9B, CDC20, MTBP, TUBA1A, CCND2, CNTRL, CHEK1, KNTC1, FBXO5, POLE, GTSE1, SOX4, DLGAP5, YWHAG, DACT1, KLF11, HSP90AA1, KCNH5, PRMT2, CTDSPL, HAUS6, CSNK1E, SIRT7, CKAP5, SIRT2, CDC25A, TUBA4A, CIT, RBL2, CCNA2, DBF4, MELK, TFDP2, MCM3, PSME1, MCM4, RHOU, PPP1R12B, AJUBA, BLM, CAMK2D, ABCB1, FOXO4, HMMR, EGFR, ZFP36L2, CCNB2, CCNB1, ORC6, O…	2186	514	16650	1.42257	0.929026	0.0218599	0.0213564	yes
GOTERM_BP_FAT	GO:0048640~negative regulation of developmental growth	4	25	1.002	0.000303287	SEMA5A, DRAXIN, NRP1, SEMA3C, SEMA3A, WWC2, SEMA3G, SEMA3E, SEMA3F, ADRB2, NKD1, PLAC8, GJA1, SEMA6B, SEMA6C, G6PD, BCL11A, DCC, WNT5A, SEMA4F, SEMA4G, TGFBR2, RBP4, ULK2, TLL2	2186	88	16650	2.16382	0.934543	0.0222635	0.0217507	yes
GOTERM_BP_FAT	GO:0071900~regulation of protein serine/threonine kinase activity	7	90	3.60721	0.000304674	CDKN1A, SLC27A1, HSP90AB1, DIRAS1, PRKAG2, CIB1, PTPRJ, FZD10, PKD2, PIK3CG, DUSP14, RGS4, CCND2, MAP3K9, IKBKG, YWHAG, PDGFRB, DUSP5, MAP4K2, EPHA4, MEF2C, EDN1, DUSP3, DBNL, MAP2K2, WNT5A, PRKCD, ITGA1, GAB1, NRG1, NGF, DUSP9, MAPK8IP3, CDC25A, MAPK8IP1, ERN1, CCNA2, TIAM1, TRAF4, ADORA2B, ADAM9, MAPRE3, BIRC7, TLR6, TRIB1, TRIB2, TLR4, AJUBA, TLR3, MDFI, BLM, SHC2, MAGED1, GBA, PDGFB, TGFA, NO…	2186	476	16650	1.44012	0.935354	0.0222635	0.0217507	yes
GOTERM_BP_FAT	GO:0030031~cell projection assembly	1	81	3.24649	0.00030784	LRGUK, C2CD3, LRRC6, TPGS1, PPP1R9B, MCIDAS, OPHN1, TCTN2, PALM, HYDIN, RAC2, BBS9, CFAP46, CC2D2A, PPP1R16B, BCAS3, HSP90AA1, DBNL, DNAAF3, IFT140, DNAAF1, CCDC113, PRKCD, COBL, EMP1, TBC1D2B, EMP3, DNM3, TBC1D2, CDC42EP3, FSCN1, EVL, ITGA6, WDPCP, BBOF1, CFAP54, ATP6V0D1, ARHGEF7, KCTD17, AJUBA, ARHGEF6, CCDC40, HDAC4, LAMA5, TBC1D19, NLGN1, DNAH7, RAP1GAP, TTBK2, FGD2, PKHD1, TRPM2, FGD5, MIEN…	2186	419	16650	1.47243	0.937168	0.0223135	0.0217996	yes
GOTERM_BP_FAT	GO:0031175~neuron projection development	1	142	5.69138	0.000312565	SEMA5A, PLXND1, TNC, STMN3, CIB1, KNDC1, IL1RAP, FRY, CDC20, PREX1, GJA1, DPYSL4, OPHN1, PALM, NRCAM, NRTN, EPHB1, SEMA6B, SEMA6C, IL15RA, EPHA4, MEF2C, CDKL5, WNT5A, MAGI2, MAPK8IP3, TIAM1, OLFM1, CLIP1, S100A6, ULK2, NSMF, ULK1, HPRT1, KIF20B, OBSL1, NUMBL, CRABP2, SDC2, THY1, KALRN, PRKCZ, IGSF9, UGT8, EFNB3, FLRT2, MAP2, FLRT3, BLOC1S3, NKX2-1, NDN, TSPAN2, SKIL, LYN, NTNG2, FZD3, BCL11A, BDN…	2186	817	16650	1.32382	0.939781	0.0224102	0.0218941	yes
GOTERM_BP_FAT	GO:0048666~neuron development	1	164	6.57315	0.000314178	SEMA5A, MTCH1, PLXND1, TNC, STMN3, CIB1, KNDC1, RORB, IL1RAP, FRY, CDC20, PREX1, GJA1, DPYSL4, OPHN1, PALM, NRCAM, NRTN, ANKS1A, EPHB1, SEMA6B, SEMA6C, IL15RA, EPHA4, MEF2C, CDKL5, WNT5A, MAGI2, MYO7A, MAPK8IP3, TIAM1, OLFM1, CLIP1, S100A6, ULK2, WDPCP, NSMF, ULK1, HPRT1, KIF20B, OBSL1, NUMBL, CRABP2, SDC4, SDC2, HTRA2, THY1, GATA2, KALRN, PRKCZ, IGSF9, UGT8, EFNB3, FLRT2, MAP2, FLRT3, BLOC1S3, N…	2186	965	16650	1.29444	0.940649	0.0224102	0.0218941	yes
GOTERM_BP_FAT	GO:0061387~regulation of extent of cell growth	8	28	1.12224	0.000316655	SEMA5A, DRAXIN, NRP1, SEMA3C, PLXND1, CRABP2, SEMA3A, SEMA3G, SEMA3E, SEMA3F, TTL, NRCAM, SEMA6B, SEMA6C, CDKL5, BCL11A, DCC, BDNF, WNT5A, TRPV2, FN1, SEMA4F, NRG1, SEMA4G, OLFM1, ULK2, MAPT, MEGF8	2186	104	16650	2.05064	0.941956	0.0224102	0.0218941	yes
GOTERM_BP_FAT	GO:0090066~regulation of anatomical structure size	4	91	3.64729	0.000341631	SEMA5A, DRAXIN, NRP1, DOCK4, HSP90AB1, PLXND1, SLC8A1, AQP1, NPPB, SCPEP1, PREX1, GJA1, DEPTOR, NRCAM, NOS1, ARPIN, PRKG1, PLS1, SEMA6B, SEMA6C, EDN1, HSP90AA1, CDKL5, EDN2, DCC, WNT5A, TMOD2, PRKCD, ITGA1, NRG1, GRIP2, VAV1, CIT, ACTA2, FCHSD1, OLFM1, ADORA2B, KCNMA1, CDC42EP3, ULK2, EVL, ITGB1BP1, MAPT, PPARD, PLEKHH2, SEMA3C, CRABP2, SEMA3A, PEX11A, PEX11B, SEMA3G, SEMA3E, SEMA3F, ADRB2, PLA2G…	2186	484	16650	1.43206	0.95363	0.0239063	0.0233557	yes
GOTERM_BP_FAT	GO:0022604~regulation of cell morphogenesis	4	104	4.16834	0.000343114	SEMA5A, PHLDB1, PLXND1, CIB1, KNDC1, LDLRAD4, PREX1, PALM, NRCAM, ARPIN, SEMA6B, SEMA6C, EPHA4, CDKL5, WNT5A, TBC1D2B, CSNK1E, TIAM1, OLFM1, ULK2, WDPCP, NSMF, KCTD17, OBSL1, TBC1D19, CRABP2, SDC2, THY1, KALRN, CORO1A, CORO1B, TTBK2, TBC1D13, S100A13, NKX2-1, MYH14, TBC1D17, SKIL, TBC1D16, SMAD3, BCL11A, BDNF, TGFB3, FN1, TRPV2, CDC7, PARVB, SSH3, SSH1, NFATC4, SMAD7, NET1, EFNA1, CYLD, UST, SNAI…	2186	568	16650	1.3946	0.954244	0.0239063	0.0233557	yes
GOTERM_BP_FAT	GO:0003013~circulatory system process	10	95	3.80762	0.000347895	RYR1, DOCK4, THRB, THRA, CELF2, ABAT, PTPRJ, SLC8A1, PIK3CG, RYR3, NPPB, SCPEP1, GJA1, RPS6KA2, OLR1, SPX, NOS1, CLIC2, CD34, PRKG1, SNTA1, DSP, KCNH2, EDN1, HSP90AA1, EDN2, KCND3, TRPC1, TNNC1, GAA, ATP6AP2, ITGA1, CACNA2D2, AGTRAP, ABCC9, ATP1B1, GRIP2, CACNB1, ACTA2, PTP4A3, CACNB4, ADORA2B, COL4A3, PKP2, ITGB1BP1, GAS6, PPARA, SCN4B, DSC2, PPARD, HDAC4, HCN4, CAMK2D, NPY4R, EPAS1, EPB41, SEMA…	2186	510	16650	1.41879	0.956169	0.0240529	0.023499	yes
GOTERM_BP_FAT	GO:1902667~regulation of axon guidance	1	15	0.601202	0.000353589	SEMA6B, SEMA5A, SEMA6C, NRP1, SEMA3C, PLXND1, SEMA3A, WNT5A, SEMA3G, SEMA4F, SEMA3E, SEMA3F, SEMA4G, SLIT2, MEGF8	2186	40	16650	2.85624	0.958357	0.02426	0.0237013	yes
GOTERM_BP_FAT	GO:0007507~heart development	4	95	3.80762	0.000371938	RYR1, NRP1, C2CD3, PLXND1, PKD2, SLC8A1, FGFRL1, ROBO1, NDST1, GYS1, GJA1, SIN3B, ADAMTS1, RPS6KA2, SALL4, SOX9, SOX6, CC2D2A, SOX4, TEAD2, PSKH1, PDGFRB, DSP, KDM6B, G6PD, MEF2C, EDN1, RBM15, IFT140, TNNC1, DNAAF1, GAA, WNT5A, GAB1, NRG1, TGFBR2, ADAM19, OLFM1, RBP4, COL2A1, LOX, SMO, TFDP2, PKP2, RARB, RBM20, ERG, PPARA, OBSL1, PPARD, CCDC40, CAMK2D, SEMA3C, CCM2L, PDGFB, GATA4, PTN, MOSPD3, GA…	2186	511	16650	1.41601	0.96469	0.0253256	0.0247423	yes
GOTERM_BP_FAT	GO:0030198~extracellular matrix organization	8	67	2.68537	0.000384246	ERO1B, PHLDB1, COL16A1, OLFML2B, ITGAM, HSP90AB1, ITGB3, COL12A1, TNC, LAMC2, OLFML2A, HAPLN1, ADAMTS5, ADAMTS2, ADAMTS3, TIMP2, ITGAX, ITGB8, SOX9, CAPN1, SERAC1, ATP7A, ITGA4, MMP2, ITGA1, MUC5AC, KIF9, MMP14, COL2A1, CCDC80, COL4A2, LOX, CRISPLD2, COL4A4, COL6A2, COL4A3, FSCN1, COL4A5, COL6A3, ITGA6, GAS6, CD44, LAMA5, LRP1, LAMA2, HTRA1, PDGFB, FURIN, LTBP2, TNFRSF11B, THSD4, ACAN, FLRT2, CAR…	2186	334	16650	1.52789	0.968389	0.0259669	0.0253689	yes
GOTERM_BP_FAT	GO:0051241~negative regulation of multicellular organismal process	8	171	6.85371	0.000395076	SEMA5A, SERPINE2, PROS1, WWC2, DIXDC1, ABAT, CIB1, RORB, LDLRAD4, SOX2, NPPB, GJA1, RPS6KA6, EFEMP1, CDH3, RPS19, PLAU, MYC, LUC7L, IL12A, SOX9, SOX6, PRKACB, IL6R, SEMA6B, SEMA6C, IL15RA, MYLIP, EPHA4, MEF2C, G6PD, IGFBP5, WNT5A, PRKCD, ARRDC3, PROCR, RBP4, MYCN, COL4A2, ADGRB2, SMO, GPR161, COL4A3, ULK2, KCTD11, TRIB1, TRIB2, CD274, NOTCH3, UBA7, PDGFB, DTX1, TNFRSF11B, ADRB2, THY1, FOXO4, FOXO…	2186	1017	16650	1.28068	0.971322	0.0264995	0.0258892	yes
GOTERM_BP_FAT	GO:0048841~regulation of axon extension involved in axon guidance	1	14	0.561122	0.000402824	SEMA6B, SEMA5A, SEMA6C, NRP1, SEMA3C, PLXND1, SEMA3A, WNT5A, SEMA3G, SEMA4F, SEMA3E, SEMA3F, SEMA4G, MEGF8	2186	36	16650	2.96203	0.973252	0.0266219	0.0260088	yes
GOTERM_BP_FAT	GO:0031572~G2 DNA damage checkpoint	5	14	0.561122	0.000402824	FANCI, BLM, PLK1, HMGA2, BRCA1, FOXO4, FOXN3, CCNA2, TAOK3, CHEK1, CDK1, CLSPN, DTL, NEK11	2186	36	16650	2.96203	0.973252	0.0266219	0.0260088	yes
GOTERM_BP_FAT	GO:0043062~extracellular structure organization	8	67	2.68537	0.000418491	ERO1B, PHLDB1, COL16A1, OLFML2B, ITGAM, HSP90AB1, ITGB3, COL12A1, TNC, LAMC2, OLFML2A, HAPLN1, ADAMTS5, ADAMTS2, ADAMTS3, TIMP2, ITGAX, ITGB8, SOX9, CAPN1, SERAC1, ATP7A, ITGA4, MMP2, ITGA1, MUC5AC, KIF9, MMP14, COL2A1, CCDC80, COL4A2, LOX, CRISPLD2, COL4A4, COL6A2, COL4A3, FSCN1, COL4A5, COL6A3, ITGA6, GAS6, CD44, LAMA5, LRP1, LAMA2, HTRA1, PDGFB, FURIN, LTBP2, TNFRSF11B, THSD4, ACAN, FLRT2, CAR…	2186	335	16650	1.52333	0.976767	0.0274555	0.0268231	yes
GOTERM_BP_FAT	GO:0001932~regulation of protein phosphorylation	7	212	8.49699	0.000430818	ULK4, CBLB, ADARB1, LDLRAD4, FZD10, SOX2, RPS6KA6, MYC, IL12A, SOX9, PRKACB, EPHB1, EPHA4, MEF2C, PRKCD, ATG14, MAPK8IP3, MAPK8IP1, TIAM1, ADCY9, CD109, DDIT4, TRIB1, TRIB2, SDC4, MAGED1, PDGFB, TGFA, THY1, PLA2G6, HACD3, PRKCZ, PKHD1, HPX, RRAS, FLRT2, FLRT3, PDGFC, INPP5K, ZBED3, LYN, ACE, FZD4, INSR, PLK1, FN1, EIF2AK2, NR2F2, CDC6, TPX2, EHD4, TADA2A, VANGL2, CCDC88C, NOX4, CDK10, UNC119, CEP…	2186	1300	16650	1.2421	0.979205	0.0280594	0.0274131	yes
GOTERM_BP_FAT	GO:0051240~positive regulation of multicellular organismal process	4	231	9.25852	0.000445629	SERPINE2, TFRC, ABAT, IL27RA, AQP1, CDC20, GJA1, PNP, RPS19, ADGRA2, MYC, IL12A, SOX9, SOX6, EPHB1, IL15RA, CCBE1, EPHA4, MEF2C, PRKCH, CACNA2D2, CSNK1E, MAPK8IP3, RUNX2, SYTL2, TIAM1, ADGRB2, KCTD11, NSMF, TRIM16, KIF20B, TRIB1, OBSL1, NUMBL, CRABP2, MAGED1, PDGFB, AGAP2, GATA4, GATA2, PLA2G6, KALRN, PRKCZ, RRAS, FLRT2, FLRT3, INPP5D, TSPAN6, PLCG2, INPP5K, HMOX1, SCN3B, LYN, WNT10B, EGR1, CARMI…	2186	1431	16650	1.22952	0.981798	0.028737	0.0280752	yes
GOTERM_BP_FAT	GO:0048858~cell projection morphogenesis	4	138	5.53106	0.000447617	SEMA5A, PLXND1, TPGS1, GJA1, MCIDAS, DPYSL4, OPHN1, NRCAM, EPHB1, ARPIN, SEMA6B, SEMA6C, EPHA4, CDKL5, DNAAF3, DNAAF1, WNT5A, MAPK8IP3, TIAM1, OLFM1, S100A6, ULK2, WDPCP, ULK1, HPRT1, BBOF1, KIF20B, KCTD17, ATP6V0D1, OBSL1, NUMBL, CRABP2, SDC2, THY1, KALRN, PRKCZ, CORO1B, TTBK2, PKHD1, UGT8, EFNB3, FLRT2, MAP2, FLRT3, NKX2-1, NDN, SKIL, NTNG2, FZD3, BCL11A, BDNF, FN1, TRPV2, DCLK1, NFATC4, TMEM23…	2186	797	16650	1.31882	0.98212	0.028737	0.0280752	yes
GOTERM_BP_FAT	GO:0006629~lipid metabolic process	9	216	8.65731	0.000471293	CPNE7, ALKBH7, LIPA, SCP2, PDK4, FDXR, CPNE3, MLYCD, PIP4K2C, PDK2, ARSA, ALG8, CPT1A, SACM1L, ECH1, PRKCD, ACSL5, ATG14, CYP39A1, RBP4, CYP2U1, RBP1, FAR1, PI4K2A, PLBD2, CDS1, GCDH, SDC4, CRABP2, SDC2, SDC3, PDGFB, PIK3R3, PLA2G6, LIAS, HACD3, PTDSS2, UGCG, UGT8, CYB5R1, INPP5A, INPP5D, ARSJ, RDH10, NEU1, PLCG2, NKX2-1, INPP5K, ST3GAL5, ST8SIA5, PIP5K1B, CTSA, LYN, WNT10B, EGR1, ABCA4, ERLIN1, …	2186	1330	16650	1.23699	0.985549	0.0299543	0.0292644	yes
GOTERM_BP_FAT	GO:0044770~cell cycle phase transition	5	100	4.00802	0.000473243	BUB1B, CDC20, MTBP, CCND2, CHEK1, KNTC1, FBXO5, GTSE1, SOX4, KCNH5, CSNK1E, TUBA4A, CDC25A, MELK, PSME1, TIMELESS, AJUBA, BLM, ABCB1, HMMR, FOXO4, ZFP36L2, CCNB2, CCNB1, ORC6, ORC1, CEP192, CLSPN, FANCI, PLK4, WNT10B, PLK1, HMGA2, CNOT10, CDC7, INHBA, FOXN3, CDC6, NDC80, PBX1, POLA1, ANLN, TPX2, ID4, CDK1, CDK10, NES, CDK14, FBXL7, CDKN1A, USP37, MCM7, MCM8, KIF14, MCM10, PKD2, PPP1R9B, TUBA1A, C…	2186	547	16650	1.39244	0.9858	0.0299543	0.0292644	yes
GOTERM_BP_FAT	GO:0060541~respiratory system development	4	45	1.80361	0.000479869	LAMA5, GPSM2, THRB, EDA, THRA, EPAS1, TNC, TCF21, PTN, AARD, GLI1, LIPA, FGFRL1, EGFR, FSTL3, ADAMTS2, RDH10, NKX2-1, HYDIN, SOX9, ATP7A, MSC, CIC, CCBE1, EDN2, IGFBP5, TGFB3, FOXF1, DNAAF1, WNT5A, HMGA2, ACVR2B, MAPK8IP3, ASS1, TGFBR2, MMP14, RBP4, VANGL2, MYCN, LOX, CRISPLD2, TIMELESS, WDPCP, ADA, CCDC40	2186	203	16650	1.68842	0.986621	0.0301613	0.0294667	yes
GOTERM_BP_FAT	GO:0060047~heart contraction	10	52	2.08417	0.000494357	RYR1, SLC8A1, PIK3CG, RYR3, GJA1, RPS6KA2, SPX, NOS1, CLIC2, SNTA1, DSP, KCNH2, EDN1, HSP90AA1, EDN2, KCND3, TRPC1, TNNC1, GAA, CACNA2D2, ABCC9, ATP1B1, CACNB1, CACNB4, PKP2, SCN4B, DSC2, HDAC4, HCN4, CAMK2D, EPAS1, SEMA3A, SRSF1, ITPR2, GATA4, CACNA1G, SCN3B, MAP2K6, KCNJ5, ACE, JUP, KCNJ8, KCNIP1, KCNIP3, ATP2B4, VEGFB, ATP2B3, SMAD7, EHD3, GPD1L, KCNK1, ADA	2186	245	16650	1.6166	0.988256	0.0306633	0.0299571	yes
GOTERM_BP_FAT	GO:0010721~negative regulation of cell development	4	62	2.48497	0.000494989	SEMA5A, DRAXIN, NRP1, DIXDC1, CIB1, LDLRAD4, SOX2, DACT3, SOX9, SEMA6B, SEMA6C, IL15RA, EPHA4, TRIM62, G6PD, DCC, WNT5A, NRG1, SIRT2, DNM3, ASPM, MYCN, NRG3, GORASP1, ULK2, ITGB1BP1, KCTD11, NOTCH3, NLGN1, SEMA3C, LRP1, SEMA3A, SEMA3G, DTX1, SEMA3E, PTN, SEMA3F, THY1, FOXO3, FUOM, RAP1GAP, ADCY6, NKX2-1, RAB29, SLIT2, BCL11A, RFLNB, HMGA2, SEMA4F, SEMA4G, PBX1, NFATC4, MIB1, SMAD7, EFNA1, COL3A1,…	2186	306	16650	1.54324	0.988322	0.0306633	0.0299571	yes
GOTERM_BP_FAT	GO:1903522~regulation of blood circulation	10	61	2.44489	0.000502147	RYR1, DOCK4, THRB, THRA, CELF2, SLC8A1, PIK3CG, RYR3, NPPB, SCPEP1, GJA1, SPX, NOS1, CLIC2, SNTA1, DSP, KCNH2, EDN1, HSP90AA1, EDN2, KCND3, TRPC1, GAA, CACNA2D2, ABCC9, ATP1B1, CACNB1, CACNB4, PKP2, SCN4B, DSC2, PPARD, HDAC4, HCN4, CAMK2D, EPAS1, SEMA3A, ITPR2, GATA4, ADRB2, PLA2G6, EGFR, ADCY6, CACNA1G, P2RY1, KCNMB4, HMOX1, SCN3B, KCNJ5, ACE, JUP, KCNIP1, KCNIP3, ATP2B4, ATP2B3, SMAD7, TBX2, EH…	2186	300	16650	1.54872	0.98905	0.0306633	0.0299571	yes
GOTERM_BP_FAT	GO:0030323~respiratory tube development	4	41	1.64329	0.000502622	LAMA5, GPSM2, THRB, THRA, EPAS1, TNC, TCF21, PTN, AARD, GLI1, LIPA, EGFR, FSTL3, ADAMTS2, RDH10, NKX2-1, SOX9, ATP7A, CIC, CCBE1, EDN2, IGFBP5, TGFB3, FOXF1, DNAAF1, WNT5A, HMGA2, ACVR2B, MAPK8IP3, TGFBR2, MMP14, RBP4, VANGL2, MYCN, TRAF4, LOX, CRISPLD2, TIMELESS, HECA, ADA, CCDC40	2186	180	16650	1.7349	0.989097	0.0306633	0.0299571	yes
GOTERM_BP_FAT	GO:0010647~positive regulation of cell communication	3	248	9.93988	0.000504915	SERPINE2, DIXDC1, ABAT, FZD10, SOX2, GJA1, IL12A, SOX9, SOX4, UNC13B, CCBE1, EPHA4, MEF2C, PRKCH, ARRDC3, PRKCD, CSNK1E, MAPK8IP3, DKK2, MAPK8IP1, TIAM1, RBP4, DEPDC1B, RRAGD, PSME1, TRIM16, MAGED1, PDGFB, AGAP2, TGFA, GATA4, PLA2G6, HACD3, KALRN, PRKCZ, KLK6, TRPM2, HPX, GRIN2A, TSPAN6, PDGFC, S100A13, HMOX1, TSPAN5, PAG1, ZBED3, LYN, WNT10B, IQSEC2, JUP, FZD4, INSR, STARD10, EIF2AK2, NFATC4, CY…	2186	1555	16650	1.21475	0.989319	0.0306633	0.0299571	yes
GOTERM_BP_FAT	GO:0010942~positive regulation of cell death	11	109	4.36874	0.000515551	MTCH1, NDUFA13, MYC, RPS6KA2, TNFRSF8, IL12A, MAP3K9, SOX4, PHLDA3, TGM2, UNC13B, PDGFRB, MEF2C, DAPK1, WNT5A, PRKCD, CLIP3, TIAM1, MYCN, MELK, COL4A3, DDIT4, EEF1A2, SQSTM1, MAGED1, HTRA2, FOXO3, PLA2G6, KALRN, FOXO1, APH1A, TRPM2, GRIN2A, LDHA, INPP5D, HMOX1, BMF, ECT2, SKIL, MAP2K6, LYN, WNT10B, SMAD3, TGFB3, VDR, OSGIN1, HMGA2, INHBA, NFATC4, ACER2, NET1, ADCY10, CYLD, NR4A1, NR4A3, JMY, NOX4…	2186	607	16650	1.36773	0.990294	0.0310992	0.0303829	yes
GOTERM_BP_FAT	GO:0000904~cell morphogenesis involved in differentiation	4	131	5.2505	0.000521169	SEMA5A, PHLDB1, PLXND1, CIB1, KNDC1, LDLRAD4, FGFRL1, PREX1, C1GALT1C1, OPHN1, NRCAM, SOX9, EPHB1, SEMA6B, SEMA6C, EPHA4, MEF2C, CDKL5, VPS33A, WNT5A, MYO7A, MAPK8IP3, TIAM1, OLFM1, SMO, S100A6, ULK2, WDPCP, NSMF, ULK1, ERG, HPRT1, OBSL1, NUMBL, CRABP2, SDC2, THY1, KALRN, EFNB3, FLRT2, MAP2, FLRT3, NKX2-1, NDN, SKIL, NTNG2, FZD3, SMAD3, BCL11A, BDNF, FZD4, TGFB3, FN1, TRPV2, HMGA2, SSH3, DCLK1, S…	2186	753	16650	1.32507	0.990772	0.0312285	0.0305093	yes
GOTERM_BP_FAT	GO:0000187~activation of MAPK activity	7	35	1.40281	0.000530454	SHC2, TGFA, NOD1, HACD3, NTF3, MAP3K9, IKBKG, S1PR2, PAK3, MAP2K6, MAP4K2, DUSP5, MAP2K2, DBNL, TGFB3, EGF, INSR, ITGA1, WNT5A, GAB1, NRG1, MAPK8IP3, DUSP9, EFNA1, ERN1, P2RX7, ADORA2B, CDK1, MAP3K10, TAB3, CSPG4, PKN1, BIRC7, TLR4, MDFI	2186	146	16650	1.82591	0.991511	0.0315743	0.0308471	yes
GOTERM_BP_FAT	GO:0051961~negative regulation of nervous system development	1	55	2.20441	0.000536446	SEMA5A, DRAXIN, NRP1, DIXDC1, CIB1, SOX2, SOX9, PRKACB, SEMA6B, SEMA6C, IL15RA, EPHA4, DCC, WNT5A, NRG1, SIRT2, DNM3, ASPM, MYCN, NRG3, GPR161, GORASP1, ULK2, KCTD11, NOTCH3, NLGN1, SEMA3C, LRP1, SEMA3A, SEMA3G, DTX1, SEMA3E, PTN, SEMA3F, THY1, FOXO3, FUOM, RAP1GAP, ADCY6, RAB29, SLIT2, BCL11A, HMGA2, SEMA4F, SEMA4G, PBX1, NFATC4, MIB1, EFNA1, COL3A1, MEIS1, PMP22, ID4, CNTN4, ITM2C	2186	264	16650	1.5868	0.991956	0.0317209	0.0309903	yes
GOTERM_BP_FAT	GO:1901698~response to nitrogen compound	6	152	6.09218	0.000551249	SLC27A1, COL16A1, NPFFR1, IRS4, ABAT, SLC8A1, AQP1, GJA1, SESN3, MYC, PDK4, SOX9, ATP6V1E2, JUNB, PRKACB, PDK2, MEF2C, ATP6V0E1, MAP2K2, IGFBP5, DDX11, APLP1, PRKCD, PRLR, GABRG2, TIAM1, MYCN, RAB31, ADCY9, DGKQ, RRAGD, TIMELESS, NSMF, TRIM16, HPRT1, ATP6V0D1, ATP6V1A, BLM, DNMT1, NNMT, PDE1B, INSIG2, MGST1, PIK3R3, ITPR2, FOXO4, FOXO3, KALRN, PRKCZ, FOXO1, TRPM2, GRIN2A, LDHA, PDGFC, INPP5K, HMO…	2186	895	16650	1.29355	0.992959	0.032273	0.0315297	yes
GOTERM_BP_FAT	GO:0006468~protein phosphorylation	7	290	11.6232	0.000553557	EPHB6, ULK4, TESK1, CBLB, ADARB1, LDLRAD4, FZD10, SOX2, NDST1, RPS6KA6, MYC, RPS6KA2, CHEK1, CDK20, PDK4, IL12A, CPNE3, SOX9, PRKACB, EPHB1, PDK2, EPHA4, MEF2C, PRKCH, DAPK1, PRKCD, CSNK1E, ATG14, MAPK8IP3, MAPK8IP1, TIAM1, ADCY9, CD109, DDIT4, PSME1, ULK2, ULK1, ALPK2, ANKK1, TRIB1, TRIB2, SDC4, EPHA10, MAGED1, PDGFB, TGFA, THY1, PLA2G6, HACD3, KALRN, PRKCZ, TTBK2, PKHD1, HPX, GRIN2A, RRAS, FLRT…	2186	1852	16650	1.19267	0.993104	0.032273	0.0315297	yes
GOTERM_BP_FAT	GO:0016050~vesicle organization	8	60	2.40481	0.000556554	LRSAM1, PLEKHF1, SERPINE2, ATP8A1, PTPRN, DYSF, DOC2B, LYST, AREG, CHMP1B, FBXO5, CD34, VPS39, CTSC, TRAPPC2L, MYO7A, SYP, KNL1, RBSN, SYTL2, RAB32, TRAPPC6A, ZFYVE16, GORASP1, RAB38, TSNARE1, CHMP6, VAMP4, VPS28, NAPA, SDC4, STX16, RAB1B, TGFA, SNX30, CORO1A, VPS8, BLOC1S3, VPS11, MVB12A, RAB29, SLC17A7, SNX8, SNX5, VPS16, SORT1, CAV2, CCDC136, HPS1, SYT16, TRAPPC9, SYT8, P2RX7, SNX18, PINK1, SY…	2186	295	16650	1.54915	0.993287	0.032273	0.0315297	yes
GOTERM_BP_FAT	GO:0060560~developmental growth involved in morphogenesis	4	45	1.80361	0.000597088	SEMA5A, KDM5B, DRAXIN, NRP1, SEMA3C, PLXND1, CRABP2, SEMA3A, SEMA3G, TNC, SEMA3E, SEMA3F, PRKCZ, AREG, NKD1, FLRT3, RDH10, S1PR1, NDN, SOX9, SLIT2, SEMA6B, SEMA6C, CDKL5, BCL11A, DCC, BDNF, MAGI2, WNT5A, TRPV2, FN1, COBL, SEMA4F, NRG1, SEMA4G, DCLK1, TGFBR2, TBX2, TIAM1, VANGL2, ULK2, ULK1, PLXNB1, MAPT, MEGF8	2186	205	16650	1.67195	0.995338	0.0341979	0.0334103	yes
GOTERM_BP_FAT	GO:0007416~synapse assembly	1	32	1.28257	0.00059736	ACHE, NLGN1, CLSTN2, PLXND1, CLSTN3, AMIGO1, AMIGO2, NRXN2, IL1RAP, CUX2, SRPX2, PCLO, SLITRK2, FLRT2, FLRT3, RAB29, SLITRK5, NRCAM, EPHB1, DBNL, BDNF, MAGI2, WNT5A, NRG1, PCDHB13, PCDHB11, DNM3, ADGRB2, IL1RAPL1, LRRN1, SDK2, ADGRL3	2186	130	16650	1.87487	0.995349	0.0341979	0.0334103	yes
GOTERM_BP_FAT	GO:0043068~positive regulation of programmed cell death	11	104	4.16834	0.000602458	MTCH1, NDUFA13, MYC, RPS6KA2, TNFRSF8, IL12A, MAP3K9, SOX4, PHLDA3, TGM2, UNC13B, PDGFRB, MEF2C, DAPK1, WNT5A, PRKCD, CLIP3, TIAM1, MELK, COL4A3, EEF1A2, SQSTM1, MAGED1, HTRA2, FOXO3, PLA2G6, KALRN, FOXO1, APH1A, GRIN2A, LDHA, INPP5D, HMOX1, BMF, ECT2, SKIL, MAP2K6, LYN, WNT10B, SMAD3, TGFB3, VDR, OSGIN1, HMGA2, INHBA, NFATC4, ACER2, NET1, ADCY10, CYLD, NR4A1, NR4A3, JMY, NOX4, MAP3K10, ITM2C, HR…	2186	577	16650	1.37285	0.995557	0.0342714	0.0334822	yes
GOTERM_BP_FAT	GO:0010771~negative regulation of cell morphogenesis involved in differentiation	4	30	1.2024	0.000606735	SEMA5A, DRAXIN, NRP1, NLGN1, SEMA3C, SEMA3A, SEMA3G, SEMA3E, SEMA3F, THY1, LDLRAD4, NKX2-1, DACT3, SLIT2, SEMA6B, SEMA6C, TRIM62, BCL11A, DCC, WNT5A, SEMA4F, SEMA4G, NFATC4, SMAD7, DNM3, EFNA1, GORASP1, ULK2, ITGB1BP1, FOXA2	2186	119	16650	1.92016	0.995725	0.0342977	0.0335078	yes
GOTERM_BP_FAT	GO:0001101~response to acid chemical	6	57	2.28457	0.000633143	NDUFA13, COL16A1, TNC, FZD10, RORB, PKD2, PPP1R9B, AQP1, ALAD, SESN3, MYC, PDK4, SOX9, TEAD2, PDGFRB, NCOA1, CPT1A, MEF2C, EDN1, WNT5B, MMP2, WNT5A, WNT9A, RBP4, ZEB1, RRAGD, NSMF, TRIM16, DNMT1, TMEM161A, INSIG2, HTRA2, PTN, EGFR, HMGCL, CCNB1, UCP2, PDGFC, IGFBP7, LYN, WNT10B, FZD4, MGMT, AKR1C1, GSS, AKR1C3, ATP2B4, AKR1C2, ASS1, CLK2, ACER2, COL3A1, GLRB, CD9, LAMTOR4, GCLM, CPEB4	2186	278	16650	1.56169	0.996629	0.0354053	0.0345899	yes
GOTERM_BP_FAT	GO:1901136~carbohydrate derivative catabolic process	9	41	1.64329	0.000634208	CDA, AHCYL2, SDC4, PDE1B, IDUA, DPYS, SDC2, HEXA, GBA, SDC3, HMMR, GNS, ACAN, PDE11A, PNP, AMDHD2, NEU1, NUDT18, GPC2, IDS, NUDT15, PDE8A, EDEM3, HGSNAT, APOBEC3F, FUCA1, EDEM1, FBXO2, PRKCD, GALC, GALNS, MTAP, SDC1, CSPG5, CSPG4, GPD1L, HPRT1, STT3B, CD44, ADA, PRTFDC1	2186	182	16650	1.71584	0.996661	0.0354053	0.0345899	yes
GOTERM_BP_FAT	GO:0031098~stress-activated protein kinase signaling cascade	7	53	2.12425	0.000658586	ULK4, FZD10, MYC, PBK, MAP3K9, IKBKG, EPHB1, DACT1, ANKRD6, MAP4K2, EPHA4, EDN1, DUSP3, DBNL, MAP2K2, WNT5A, GAB1, IRAK4, DUSP9, MAPK8IP3, MAPK8IP1, ERN1, TIAM1, TRAF4, ADORA2B, BIRC7, TLR6, TRIB1, CRYAB, TLR4, TLR3, MDFI, ARHGEF6, PHLPP1, NOD1, HACD3, FOXO1, FGD2, MAPK9, IGBP1, LYN, FZD4, EIF2AK2, TPD52L1, PER1, PINK1, VANGL2, TAOK3, CCDC88C, NBR1, MAP3K10, TAB3, PKN1	2186	254	16650	1.5893	0.997318	0.0365393	0.0356978	yes
GOTERM_BP_FAT	GO:0003015~heart process	10	52	2.08417	0.000663082	RYR1, SLC8A1, PIK3CG, RYR3, GJA1, RPS6KA2, SPX, NOS1, CLIC2, SNTA1, DSP, KCNH2, EDN1, HSP90AA1, EDN2, KCND3, TRPC1, TNNC1, GAA, CACNA2D2, ABCC9, ATP1B1, CACNB1, CACNB4, PKP2, SCN4B, DSC2, HDAC4, HCN4, CAMK2D, EPAS1, SEMA3A, SRSF1, ITPR2, GATA4, CACNA1G, SCN3B, MAP2K6, KCNJ5, ACE, JUP, KCNJ8, KCNIP1, KCNIP3, ATP2B4, VEGFB, ATP2B3, SMAD7, EHD3, GPD1L, KCNK1, ADA	2186	248	16650	1.59704	0.997425	0.0365631	0.035721	yes
GOTERM_BP_FAT	GO:0043065~positive regulation of apoptotic process	11	103	4.12826	0.000673237	MTCH1, NDUFA13, MYC, RPS6KA2, TNFRSF8, IL12A, MAP3K9, SOX4, PHLDA3, TGM2, UNC13B, PDGFRB, MEF2C, DAPK1, WNT5A, PRKCD, CLIP3, TIAM1, MELK, COL4A3, EEF1A2, SQSTM1, MAGED1, HTRA2, FOXO3, PLA2G6, KALRN, FOXO1, APH1A, GRIN2A, LDHA, INPP5D, HMOX1, BMF, ECT2, SKIL, MAP2K6, LYN, WNT10B, SMAD3, TGFB3, VDR, OSGIN1, HMGA2, INHBA, NFATC4, ACER2, NET1, ADCY10, CYLD, NR4A1, NR4A3, JMY, NOX4, MAP3K10, ITM2C, HR…	2186	572	16650	1.37153	0.997649	0.0368967	0.0360469	yes
GOTERM_BP_FAT	GO:0023056~positive regulation of signaling	3	248	9.93988	0.000693728	SERPINE2, DIXDC1, ABAT, FZD10, SOX2, GJA1, IL12A, SOX9, SOX4, UNC13B, CCBE1, EPHA4, MEF2C, PRKCH, ARRDC3, PRKCD, CSNK1E, MAPK8IP3, DKK2, MAPK8IP1, TIAM1, RBP4, DEPDC1B, RRAGD, PSME1, TRIM16, MAGED1, PDGFB, AGAP2, TGFA, GATA4, PLA2G6, HACD3, KALRN, PRKCZ, KLK6, TRPM2, HPX, GRIN2A, TSPAN6, PDGFC, S100A13, HMOX1, TSPAN5, PAG1, ZBED3, LYN, WNT10B, IQSEC2, JUP, FZD4, INSR, STARD10, EIF2AK2, NFATC4, CY…	2186	1563	16650	1.20853	0.998045	0.0377893	0.036919	yes
GOTERM_BP_FAT	GO:0044243~multicellular organism catabolic process	12	21	0.841683	0.000725397	COL26A1, ACE, MMP2, COL12A1, FURIN, PEPD, KLK6, P2RX7, COL3A1, MMP14, ADAMTS2, COL2A1, ADAMTS3, COL4A2, COL5A1, COL4A4, COL6A2, COL4A3, COL4A5, COL6A3, CTSD	2186	72	16650	2.22152	0.99853	0.0389699	0.0380724	yes
GOTERM_BP_FAT	GO:0034330~cell junction organization	2	52	2.08417	0.000729772	CNTNAP1, PATJ, COL16A1, ITGB3, PTPRJ, LAMC2, CLDN1, GJA1, CDH3, TNS1, DSP, BCAS3, PRKCH, LSR, KRT5, MMP14, PKP2, FSCN1, ITGB1BP1, ITGA6, WDPCP, CDH15, ARHGEF7, AJUBA, LAMA5, NUMBL, SDC4, PARD6G, THY1, PPM1F, HDAC7, UGT8, NPHP1, XIRP2, NPHP4, ECT2, CADM3, ACE, SMAD3, JUP, TGFB3, WHRN, FN1, SORBS1, PLEKHA7, SMAD7, CAMSAP3, KRT14, TRIP6, SNAI1, CD9, LIMS2	2186	249	16650	1.59063	0.998586	0.0389699	0.0380724	yes
GOTERM_BP_FAT	GO:0051338~regulation of transferase activity	9	160	6.41283	0.000730375	SLC27A1, BUB1B, CIB1, CBLB, ADARB1, FZD10, RGS4, CDC20, DEPTOR, CCND2, MYC, FBXO5, MAP3K9, PRKACB, IL6R, PDGFRB, ARRDC4, EPHA4, MEF2C, MAP2K2, WNT5A, PRKCD, ARRDC3, ATG14, MAPK8IP3, PRLR, CDC25A, MAPK8IP1, ERN1, TIAM1, ADCY9, EEF1A2, PSME1, ADAM9, TRIB1, TRIB2, AJUBA, BLM, SHC2, SDC4, MAGED1, PDGFB, PIK3R3, TGFA, ADRB2, THY1, HACD3, PRKCZ, PRDX3, CCNB1, FLRT2, FLRT3, PDGFC, INPP5K, CLSPN, ECT2, M…	2186	955	16650	1.27609	0.998594	0.0389699	0.0380724	yes
GOTERM_BP_FAT	GO:0030517~negative regulation of axon extension	1	14	0.561122	0.000732744	SEMA6B, SEMA5A, SEMA6C, DRAXIN, NRP1, SEMA3C, BCL11A, SEMA3A, WNT5A, SEMA3G, SEMA4F, SEMA3E, SEMA3F, SEMA4G	2186	38	16650	2.80613	0.998624	0.0389699	0.0380724	yes
GOTERM_BP_FAT	GO:0014909~smooth muscle cell migration	2	18	0.721443	0.000738256	PDGFRB, HDAC4, NRP1, DOCK4, CAMK2D, IGFBP5, LRP1, ITGB3, PDGFB, FOXO4, KALRN, CORO1B, PLAU, MYC, NOX4, SLIT2, TRIB1, PPARD	2186	57	16650	2.40526	0.99869	0.039032	0.0381331	yes
GOTERM_BP_FAT	GO:0071229~cellular response to acid chemical	6	38	1.52305	0.000753291	NDUFA13, DNMT1, COL16A1, TNC, HTRA2, FZD10, RORB, PKD2, EGFR, AQP1, CCNB1, SESN3, MYC, PDGFC, PDK4, SOX9, TEAD2, LYN, WNT10B, CPT1A, MEF2C, EDN1, WNT5B, FZD4, MMP2, AKR1C1, WNT5A, AKR1C3, AKR1C2, WNT9A, ASS1, COL3A1, ZEB1, RRAGD, NSMF, LAMTOR4, GCLM, CPEB4	2186	166	16650	1.74357	0.998856	0.0395589	0.0386478	yes
GOTERM_BP_FAT	GO:0044259~multicellular organismal macromolecule metabolic process	12	29	1.16232	0.000758259	COL12A1, FURIN, PEPD, KLK6, ADAMTS2, ADAMTS3, CTSD, IL6R, TNS2, PDGFRB, COL26A1, ACE, TGFB3, MMP2, AKR1C3, P3H2, P2RX7, COL3A1, MMP14, COL2A1, COL4A2, COL5A1, FAP, COL4A4, COL6A2, COL4A3, COL4A5, COL6A3, PPARD	2186	115	16650	1.92072	0.998906	0.0395589	0.0386478	yes
GOTERM_BP_FAT	GO:0031399~regulation of protein modification process	7	262	10.501	0.000761425	ULK4, CBLB, ADARB1, LDLRAD4, FZD10, SOX2, CDC20, RPS6KA6, MYC, CHEK1, IL12A, SOX9, FBXO5, PRKACB, EPHB1, SOX4, ARRDC4, EPHA4, MEF2C, FBXO2, ARRDC3, PRKCD, ATG14, MAPK8IP3, MAPK8IP1, TIAM1, ADCY9, CD109, DDIT4, PSME1, NSMF, TRIB1, TRIB2, VPS28, CDCA2, SDC4, MAGED1, PDGFB, TGFA, PTTG1IP, THY1, GATA2, PLA2G6, HACD3, PRKCZ, PKHD1, HPX, ZNHIT1, RRAS, FLRT2, FLRT3, PDGFC, INPP5K, ZBED3, LYN, EGR1, ACE,…	2186	1664	16650	1.19926	0.998937	0.0395589	0.0386478	yes
GOTERM_BP_FAT	GO:0098813~nuclear chromosome segregation	5	58	2.32465	0.000815748	TOP2A, ERCC6L, AHCTF1, FEN1, NUP107, MEI4, KIF14, BUB1B, SMC4, SMC2, CDC20, EME1, CHMP1B, NUF2, KNTC1, SPDL1, DLGAP5, CEP55, DDX11, KIF23, KNL1, KIF22, SMC1A, CKAP5, SIRT2, SGO2, CLIP1, FANCD2, INCENP, KIFC1, KIF2C, CHMP6, BECN1, NCAPG, KATNB1, CDCA8, NCAPH, AURKB, DSN1, CCNB1, BUB3, BUB1, CENPU, PLK1, CDC6, NDC80, KIF18A, CENPF, KIF18B, CENPH, CENPI, PRC1, KIF4A, CENPK, TACC3, CENPN, CENPO, TRIP…	2186	287	16650	1.53925	0.999348	0.0421376	0.0411672	yes
GOTERM_BP_FAT	GO:0061061~muscle structure development	4	105	4.20842	0.00084129	CNTFR, RORA, CXCL14, FGFRL1, SLC8A1, GJA1, LUC7L, SOX9, SOX6, LARGE1, MYOZ2, PDGFRB, MEF2C, RBFOX1, G6PD, IGFBP5, WNT5A, TMOD2, CACNA2D2, RBP4, OLFM2, SMO, PKP2, OBSL1, IGSF8, EPAS1, PDGFB, GATA4, FOXO4, CCNB1, MYH14, MSC, SKIL, WNT10B, EGR1, EGR3, SMAD3, CAV2, BDNF, FOXF1, GLMN, NFATC2, NEB, NR1D2, NR2F2, POU6F1, NFATC4, SMAD7, NR4A1, VANGL2, CDK1, NOX4, SDC1, MKX, RYR1, ACHE, THRA, TCF21, MYL6B…	2186	589	16650	1.35781	0.999482	0.0432086	0.0422135	yes
GOTERM_BP_FAT	GO:0034405~response to fluid shear stress	6	13	0.521042	0.000848187	PDGFRB, MEF2C, CSF2, TGFB3, TFPI2, SMAD6, PKD2, SREBF2, ASS1, SMAD7, P2RX7, GJA1, ADAM9	2186	34	16650	2.91225	0.999513	0.0433154	0.0423178	yes
GOTERM_BP_FAT	GO:0048771~tissue remodeling	4	34	1.36273	0.00085563	SEMA3C, TFRC, EPAS1, ITGB3, TNFRSF11B, ADRB2, LIPA, THBS4, EGFR, GJA1, INPP5D, S1PR1, PDK4, RAC2, NCDN, CAPN1, ATP7A, TGM2, MEF2C, ACE, ATP6AP1, IGFBP5, TGFB3, IL15, VDR, ACVR2B, P2RX7, MMP14, IL7, NOX4, TPP1, CSPG4, ERG, LGR4	2186	144	16650	1.79838	0.999544	0.0434486	0.0424479	yes
GOTERM_BP_FAT	GO:0008361~regulation of cell size	4	39	1.56313	0.000864131	SEMA5A, DRAXIN, NRP1, HSP90AB1, SEMA3C, PLXND1, CRABP2, SEMA3A, SEMA3G, SEMA3E, SEMA3F, TTL, AQP1, DEPTOR, NRCAM, WDTC1, SEMA6B, SEMA6C, EDN1, HSP90AA1, CDKL5, BCL11A, DCC, BDNF, WNT5A, TRPV2, FN1, SEMA4F, NRG1, SEMA4G, VAV1, P2RX7, OLFM1, KCNMA1, ULK2, MAPT, LAMTOR4, MEGF8, IL7R	2186	173	16650	1.71705	0.999578	0.0434594	0.0424585	yes
GOTERM_BP_FAT	GO:1901137~carbohydrate derivative biosynthetic process	12	130	5.21042	0.000865512	GALNT12, CDA, GALNT14, POGLUT1, CHPF, GALNT18, XYLT1, GXYLT2, AQP1, NPPB, NDST1, C1GALT1C1, GNPTAB, MYC, PALM, LARGE1, PDGFRB, GUCY1A2, ALG8, G6PD, APLP1, MTAP, ADCY9, GPR161, HPRT1, NECAB3, SDC4, SDC2, SDC3, PDGFB, ADRB2, ART5, UBE2J1, AK9, UGCG, UGT8, FUT9, CHST12, AMDHD2, UAP1L1, ST3GAL5, ST8SIA5, EDEM3, GFPT2, EDEM1, B3GALT5, ACER2, ADCY10, GNPTG, UCK2, UCK1, VANGL2, B4GAT1, UST, CRYL1, CSPG5…	2186	756	16650	1.30974	0.999583	0.0434594	0.0424585	yes
GOTERM_BP_FAT	GO:0032990~cell part morphogenesis	4	139	5.57114	0.000894246	SEMA5A, PLXND1, TPGS1, GJA1, MCIDAS, DPYSL4, OPHN1, NRCAM, EPHB1, ARPIN, SEMA6B, SEMA6C, EPHA4, CDKL5, DNAAF3, DNAAF1, WNT5A, MAPK8IP3, TIAM1, OLFM1, S100A6, ULK2, WDPCP, ULK1, HPRT1, BBOF1, KIF20B, KCTD17, ATP6V0D1, OBSL1, NUMBL, CRABP2, SDC2, THY1, KALRN, PRKCZ, CORO1B, TTBK2, PKHD1, UGT8, EFNB3, FLRT2, MAP2, FLRT3, NKX2-1, NDN, MYH14, SKIL, NTNG2, FZD3, BCL11A, BDNF, FN1, TRPV2, DCLK1, NFATC4,…	2186	817	16650	1.29586	0.999678	0.0441958	0.0431779	yes
GOTERM_BP_FAT	GO:0044236~multicellular organism metabolic process	12	32	1.28257	0.000898378	CLIC5, COL12A1, FURIN, ADRB2, PEPD, KLK6, ADAMTS2, ADAMTS3, CTSD, IL6R, TNS2, PDGFRB, COL26A1, ACE, TGFB3, MMP2, ARRDC3, AKR1C3, P3H2, P2RX7, COL3A1, MMP14, COL2A1, COL4A2, COL5A1, FAP, COL4A4, COL6A2, COL4A3, COL4A5, COL6A3, PPARD	2186	133	16650	1.83258	0.99969	0.0441958	0.0431779	yes
GOTERM_BP_FAT	GO:0022607~cellular component assembly	8	395	15.8317	0.000901329	CDA, PATJ, NUP107, TPGS1, CLDN1, FGFRL1, PREX1, GJA1, MYC, LUC7L, PIP4K2C, ARPIN, UNC13B, MEF2C, GABARAPL1, PRKCH, DNAAF3, DNAAF1, PRKCD, ATG14, ATG13, HPRT1, TSPYL4, VPS28, THY1, PRKCZ, UGT8, FLRT2, FLRT3, PDGFC, VPS11, HMOX1, VPS16, PLK4, WNT10B, ACE, JUP, PLK1, FN1, EIF2AK2, CYLD, EHD3, EHD4, VANGL2, TRIP6, SNAI1, ATG2A, MKS1, SASS6, NOX4, ATG2B, HRK, ACHE, LRSAM1, DPYS, LRRC6, WDR45, AREG, MY…	2186	2618	16650	1.14919	0.999698	0.0441958	0.0431779	yes
GOTERM_BP_FAT	GO:0008016~regulation of heart contraction	10	49	1.96393	0.000901916	RYR1, THRB, THRA, CELF2, SLC8A1, PIK3CG, RYR3, GJA1, SPX, NOS1, CLIC2, SNTA1, DSP, KCNH2, EDN1, HSP90AA1, EDN2, KCND3, TRPC1, GAA, CACNA2D2, ABCC9, ATP1B1, CACNB1, CACNB4, PKP2, SCN4B, DSC2, HDAC4, HCN4, CAMK2D, EPAS1, SEMA3A, ITPR2, GATA4, CACNA1G, SCN3B, KCNJ5, JUP, KCNIP1, KCNIP3, ATP2B4, ATP2B3, SMAD7, TBX2, EHD3, GPD1L, KCNK1, ADA	2186	233	16650	1.60179	0.9997	0.0441958	0.0431779	yes
GOTERM_BP_FAT	GO:0014910~regulation of smooth muscle cell migration	2	17	0.681363	0.000904765	PDGFRB, HDAC4, NRP1, DOCK4, CAMK2D, ACE, IGFBP5, LRP1, PDGFB, FOXO4, CORO1B, PLAU, MYC, NOX4, SLIT2, TRIB1, PPARD	2186	53	16650	2.44308	0.999707	0.0441958	0.0431779	yes
GOTERM_BP_FAT	GO:0055123~digestive system development	4	34	1.36273	0.000970898	CDKN1A, TCF21, GATA4, GATA2, GLI1, HOXA13, EGFR, CCNB1, CLMP, PDGFC, DACT1, SMAD3, CDX2, TGFB3, FOXF1, DNAAF1, INSR, WDR19, WNT5A, COBL, ACVR2B, ASS1, TGFBR2, TBX2, COL3A1, VANGL2, SMO, RARB, ITGA6, WDPCP, MEGF8, LGR4, ADA, CCDC40	2186	145	16650	1.78597	0.999838	0.0471699	0.0460835	yes
GOTERM_BP_FAT	GO:0072001~renal system development	4	57	2.28457	0.000986538	NRP1, TCF21, PKD2, CALB1, BMPER, ADAMTS1, MYC, SOX9, CD34, SOX4, TNS2, PDGFRB, EPHA4, MEF2C, IFT140, MAGI2, WNT5A, KLF15, ACTA2, RBP4, RRM2B, SMO, COL4A4, COL4A3, MMP17, RARB, ITGA6, WDPCP, GLCCI1, LAMA5, NOTCH3, SDC4, MAGED1, PDGFB, PRKX, FSTL3, APH1A, PKHD1, RDH10, SLIT2, EGR1, ACE, SMAD3, KCNJ8, FOXF1, SMAD9, SULF1, SMAD6, ACVR2B, ASS1, PBX1, SMAD7, CENPF, VANGL2, SDC1, LGR5, LGR4	2186	283	16650	1.5341	0.99986	0.0476721	0.0465742	yes
GOTERM_BP_FAT	GO:0034329~cell junction assembly	8	42	1.68337	0.000999434	LAMA5, PATJ, CNTNAP1, COL16A1, SDC4, ITGB3, PARD6G, LAMC2, PTPRJ, THY1, CLDN1, PPM1F, HDAC7, UGT8, GJA1, NPHP1, NPHP4, ECT2, TNS1, BCAS3, PRKCH, ACE, SMAD3, JUP, FN1, LSR, KRT5, SORBS1, SMAD7, MMP14, KRT14, TRIP6, PKP2, SNAI1, FSCN1, CD9, ITGA6, WDPCP, ITGB1BP1, ARHGEF7, AJUBA, LIMS2	2186	192	16650	1.66614	0.999875	0.048037	0.0469306	yes
GOTERM_BP_FAT	GO:0008104~protein localization	2	371	14.8697	0.0010153	EPHB6, IPO13, NUP107, FAM89B, TFRC, ABAT, CBLB, GCC1, PEX26, MTBP, GJA1, PNP, RPS19, SCP2, AP1S2, SOX9, KIFAP3, ATP6V1E2, GTSE1, SIL1, SOX4, VPS39, UNC13B, CPT1A, ATP6V0E1, PRKCD, CACNA2D2, MYO7A, KNL1, ESCO2, CSNK1E, SCAMP1, ATG13, MAPK8IP3, SYTL2, TIAM1, RBP4, ZFYVE16, RRAGD, ULK1, WDPCP, KDELR3, KIF20A, TRIM16, KIF20B, ATP6V0D1, OBSL1, VPS28, LLGL2, NECAB3, LMAN2L, STXBP2, EIF5A2, AGAP2, PTTG1…	2186	2448	16650	1.15432	0.999892	0.0485399	0.047422	yes
GOTERM_BP_FAT	GO:0048675~axon extension	1	27	1.08216	0.00102306	SEMA5A, DRAXIN, NRP1, SEMA3C, PLXND1, SEMA3A, SEMA3G, SEMA3E, SEMA3F, NDN, SLIT2, SEMA6B, SEMA6C, CDKL5, BCL11A, WNT5A, TRPV2, FN1, SEMA4F, NRG1, SEMA4G, DCLK1, ULK2, ULK1, PLXNB1, MAPT, MEGF8	2186	106	16650	1.94009	0.999899	0.048652	0.0475315	yes
GOTERM_BP_FAT	GO:0000165~MAPK cascade	7	142	5.69138	0.00105383	KLB, CSF2, ULK4, CIB1, FZD10, SOX2, RGS4, NDST1, RPS6KA6, BMPER, MYC, NRTN, SOX9, MAP3K9, PDE8A, ROS1, IL6R, EPHB1, PDGFRB, EPHA4, MEF2C, MAP2K2, WNT5A, PRKCD, MAPK8IP3, MAPK8IP1, ERN1, TIAM1, DOK5, PSME1, ADAM9, TRIB1, TRIB2, AJUBA, SHC2, MAGED1, PDGFB, TGFA, TNFRSF11B, ADRB2, HACD3, NDRG2, PRKCZ, FOXO1, ZFP36L2, PKHD1, GRIN2A, RRAS, NLRP6, PDGFC, INPP5K, TNFRSF14, MAP2K6, LYN, CAV2, FZD4, TGFB3…	2186	841	16650	1.28605	0.999923	0.0495992	0.0484569	yes
GOTERM_BP_FAT	GO:1901653~cellular response to peptide	6	62	2.48497	0.00105967	IRS4, PPP1R9B, SESN3, MYC, CASP4, PDK4, ATP6V1E2, PRKACB, PDK2, YWHAG, KLF11, ATP6V0B, EDN1, ATP6V0E1, ATP6AP1, DDX11, PRKCD, GLP2R, GAB1, AGTRAP, KLF15, PRLR, CCNA2, LMBRD1, RAB31, ADCY9, TIMELESS, ATP6V0D1, ATP6V1A, HDAC5, LEPROT, PIK3R3, NOD1, ADCY2, FOXO4, FOXO3, PRKCZ, FOXO1, ADCY6, ADCY5, GNG2, GNG4, GNG7, UCP2, ATP6V1H, INPP5K, SH2B2, WDTC1, ESRRA, LYN, MBD5, CAV2, INSR, SORBS1, CDC6, ASS1…	2186	315	16650	1.49915	0.999927	0.0495992	0.0484569	yes
GOTERM_BP_FAT	GO:0007088~regulation of mitotic nuclear division	5	33	1.32265	0.00106443	BECN1, PDGFB, BUB1B, TGFA, KIF11, MKI67, PPP1R9B, MTBP, CCNB1, CHMP1B, CHEK1, KNTC1, FBXO5, BUB3, BUB1, DLGAP5, PDGFRB, EDN1, FBXW5, CAV2, EGF, INSR, PLK1, CDC6, SIRT2, NDC80, TOM1L2, ANLN, CENPF, TACC3, CEP85, KIF20B, OBSL1	2186	140	16650	1.79535	0.99993	0.0495992	0.0484569	yes
GOTERM_BP_FAT	GO:0051962~positive regulation of nervous system development	1	83	3.32665	0.00106505	SEMA5A, NRP1, SERPINE2, CLSTN2, CLSTN3, IL1RAP, GLI1, ROBO1, CDC20, MYC, PALM, TIMP2, HMG20B, NRCAM, EPHB1, NCOA1, EPHA4, MEF2C, CDKL5, TGIF2, PRKCH, MAGI2, WNT5A, PPP2R5B, LIG4, COBL, NRG1, CSNK1E, NGF, MAPK8IP3, TIAM1, ASPM, CLIP1, ZEB1, ADGRB2, SMO, IL1RAPL1, RARB, NSMF, KCTD11, MAPT, KIF20B, OBSL1, SHANK1, NUMBL, NLGN1, CRABP2, SEMA3A, AMIGO1, AMIGO2, KATNB1, PTN, GDPD5, GATA2, KALRN, CUX2, S…	2186	449	16650	1.40798	0.999931	0.0495992	0.0484569	yes
GOTERM_BP_FAT	GO:0030516~regulation of axon extension	1	24	0.961924	0.00107665	SEMA6B, SEMA5A, SEMA6C, DRAXIN, NRP1, CDKL5, SEMA3C, PLXND1, BCL11A, SEMA3A, WNT5A, TRPV2, SEMA3G, FN1, SEMA4F, NRG1, SEMA3E, SEMA3F, SEMA4G, TTL, OLFM1, NRCAM, MAPT, MEGF8	2186	90	16650	2.03111	0.999938	0.0498811	0.0487323	yes
GOTERM_BP_FAT	GO:0009887~organ morphogenesis	4	164	6.57315	0.00109665	PLXND1, NAB2, TNC, RORB, FGFRL1, AQP1, NDST1, GJA1, EFEMP1, MYC, SOX9, CAPN1, EPHB1, SOX4, IFITM5, TGM2, PDGFRB, MEF2C, TLE2, AGTPBP1, IGFBP5, DNAAF1, WNT5A, APLP1, MAGI2, MYO7A, MAPK8IP3, RUNX2, TIAM1, OLFM1, RBP4, PHOSPHO1, MYCN, SMO, FANCD2, PSME1, HOXB4, PKP2, WDPCP, ERG, HOXB6, HOXB5, MAGED1, INSIG2, TSHZ1, HTRA1, TGFA, GATA4, TNFRSF11B, THY1, FOXO3, GATA2, FOXO1, FLRT2, RDH10, PDGFC, NKX2-1…	2186	992	16650	1.2592	0.999948	0.0504374	0.0492758	yes
GOTERM_BP_FAT	GO:0042493~response to drug	6	77	3.08617	0.00109988	CDKN1A, HSP90AB1, MCM7, TFRC, HMGB2, HTR2C, ABAT, CSAG3, SLC8A1, PPP1R9B, AQP1, ALAD, MT2A, CDH3, PNP, MYC, SLC22A18, TIMP2, NOS1, NUDT15, JUNB, KCNH2, NCOA1, ABCC1, CPT1A, MEF2C, EDN1, HSP90AA1, ABCC8, SLC6A11, CTPS1, TGFBR2, LOX, LCK, GAS6, TLR3, ABCG2, HDAC4, HDAC5, BECN1, NNMT, ABCB1, SEMA3C, FECH, NR1I2, MGST1, LPL, TGFA, GATA4, TNFRSF11B, PTN, EGFR, PPM1F, GRIN2A, LDHA, CCNB1, GNA12, RAD54L…	2186	411	16650	1.42696	0.999949	0.0504374	0.0492758	yes
GOTERM_BP_FAT	GO:1902749~regulation of cell cycle G2/M phase transition		19	0.761523	0.00112101	FANCI, WNT10B, BLM, CAMK2D, KCNH5, PLK1, KIF14, HMGA2, CDC7, FOXO4, FOXN3, PBX1, TICRR, CCNA2, CENPF, TAOK3, CDK1, CLSPN, GTSE1	2186	64	16650	2.26119	0.999958	0.0511452	0.0499673
GOTERM_BP_FAT	GO:0051783~regulation of nuclear division		37	1.48297	0.00117836	BECN1, PDGFB, BUB1B, TGFA, KIF11, MKI67, PPP1R9B, CDC20, MTBP, CCNB1, CHMP1B, RPS6KA2, CHEK1, KNTC1, FBXO5, BUB3, BUB1, DLGAP5, PDGFRB, EDN1, FBXW5, CAV2, EGF, INSR, PLK1, WNT5A, CDC6, SIRT2, NDC80, TOM1L2, ANLN, CENPF, MSH2, TACC3, CEP85, KIF20B, OBSL1	2186	164	16650	1.71839	0.999975	0.0533112	0.0520834
GOTERM_BP_FAT	GO:0048667~cell morphogenesis involved in neuron differentiation		90	3.60721	0.00118082	SEMA5A, CLIC5, DRAXIN, ROBO3, NRP1, PLXND1, ROBO1, OPHN1, BOC, TCTN1, NRCAM, EPHB1, SEMA6B, SEMA6C, EPHA4, MEF2C, CDKL5, DCC, WNT5A, COBL, NRG1, MYO7A, NGF, MAPK8IP3, DNM3, TIAM1, OLFM1, GORASP1, IL1RAPL1, S100A6, ULK2, EVL, ULK1, WDPCP, MAPT, HPRT1, OBSL1, SHANK1, NUMBL, NLGN1, SEMA3C, LAMA2, CRABP2, SEMA3A, SDC2, AMIGO1, NTN4, SEMA3G, SEMA3E, SEMA3F, THY1, KALRN, TTL, CUX2, EFNB3, SLITRK2, FLRT…	2186	496	16650	1.38205	0.999976	0.0533112	0.0520834
GOTERM_BP_FAT	GO:0009100~glycoprotein metabolic process		75	3.00601	0.00119036	POMT2, GALNT12, GALNT14, POGLUT1, CHPF, GALNT18, HEXA, XYLT1, GXYLT2, NAGPA, NDST1, ADAMTS5, C1GALT1C1, GNPTAB, B3GALT1, MUC12, IDS, ATP7A, LARGE1, GALNT9, GAL3ST4, ADAMTS7, ALG8, IL15, CHPF2, FBXO2, SIRT2, MUC5AC, B3GNT9, COL2A1, B3GNT5, GORASP1, CHST4, PPARD, NECAB3, IDUA, RAB1B, ART5, TRAK1, UBE2J1, TRAK2, ACAN, PORCN, FUT9, CHST12, MGAT3, MAN1C1, GCNT2, ST3GAL5, ST8SIA5, CHSY3, EDEM3, GALNT6,…	2186	399	16650	1.4317	0.999978	0.0533112	0.0520834
GOTERM_BP_FAT	GO:0023014~signal transduction by protein phosphorylation		147	5.89178	0.00119221	KLB, CSF2, ULK4, CIB1, FZD10, SOX2, RGS4, NDST1, RPS6KA6, BMPER, MYC, NRTN, SOX9, MAP3K9, PDE8A, ROS1, IL6R, EPHB1, PDGFRB, KCNH2, EPHA4, MEF2C, MAP2K2, KCNH5, KCNH8, WNT5A, PRKCD, MAPK8IP3, MAPK8IP1, ERN1, TIAM1, DOK5, PSME1, ADAM9, TRIB1, TRIB2, AJUBA, SHC2, MAGED1, PDGFB, TGFA, TNFRSF11B, ADRB2, HACD3, NDRG2, PRKCZ, FOXO1, ZFP36L2, PKHD1, GRIN2A, RRAS, NLRP6, PDGFC, INPP5K, TNFRSF14, MAP2K6, L…	2186	877	16650	1.27668	0.999978	0.0533112	0.0520834
GOTERM_BP_FAT	GO:0030324~lung development		39	1.56313	0.00121092	LAMA5, GPSM2, THRB, THRA, EPAS1, TNC, TCF21, PTN, AARD, GLI1, LIPA, EGFR, FSTL3, ADAMTS2, RDH10, NKX2-1, SOX9, ATP7A, CIC, CCBE1, EDN2, IGFBP5, TGFB3, FOXF1, DNAAF1, WNT5A, HMGA2, ACVR2B, MAPK8IP3, TGFBR2, MMP14, RBP4, VANGL2, MYCN, LOX, CRISPLD2, TIMELESS, ADA, CCDC40	2186	176	16650	1.68778	0.999981	0.0538801	0.0526392
GOTERM_BP_FAT	GO:0048588~developmental cell growth		41	1.64329	0.0012296	SEMA5A, DRAXIN, NRP1, CAMK2D, SEMA3C, PLXND1, CRABP2, SEMA3A, SEMA3G, GATA4, SEMA3E, SEMA3F, PRKCZ, FLRT3, NDN, SOX9, SLIT2, SEMA6B, SEMA6C, G6PD, EDN1, CDKL5, PRMT2, BCL11A, DCC, BDNF, WNT5A, TRPV2, FN1, COBL, SEMA4F, NRG1, SEMA4G, DCLK1, TGFBR2, TIAM1, ULK2, ULK1, PLXNB1, MAPT, MEGF8	2186	188	16650	1.66108	0.999984	0.0544417	0.0531878
GOTERM_BP_FAT	GO:0048812~neuron projection morphogenesis		97	3.88778	0.00126261	SEMA5A, PLXND1, GJA1, DPYSL4, OPHN1, NRCAM, EPHB1, SEMA6B, SEMA6C, EPHA4, CDKL5, WNT5A, MAPK8IP3, TIAM1, OLFM1, S100A6, ULK2, ULK1, HPRT1, KIF20B, OBSL1, NUMBL, CRABP2, SDC2, THY1, KALRN, PRKCZ, UGT8, EFNB3, FLRT2, MAP2, FLRT3, NKX2-1, NDN, SKIL, NTNG2, FZD3, BCL11A, BDNF, FN1, TRPV2, DCLK1, NFATC4, LRFN3, NR4A2, EFNA1, NR4A3, VANGL2, B4GAT1, LRFN1, LRRN1, PLXNB1, CNTN4, LHX9, NRP1, DRAXIN, ROBO3…	2186	543	16650	1.36062	0.999988	0.0549006	0.0536362
GOTERM_BP_FAT	GO:1902284~neuron projection extension involved in neuron projection guidance		14	0.561122	0.00126468	SEMA6B, SEMA5A, SEMA6C, NRP1, SEMA3C, SEMA3A, WNT5A, SEMA3G, SEMA4F, SEMA3E, SEMA3F, SEMA4G, SLIT2, MEGF8	2186	40	16650	2.66583	0.999989	0.0549006	0.0536362
GOTERM_BP_FAT	GO:0048846~axon extension involved in axon guidance		14	0.561122	0.00126468	SEMA6B, SEMA5A, SEMA6C, NRP1, SEMA3C, SEMA3A, WNT5A, SEMA3G, SEMA4F, SEMA3E, SEMA3F, SEMA4G, SLIT2, MEGF8	2186	40	16650	2.66583	0.999989	0.0549006	0.0536362
GOTERM_BP_FAT	GO:0031345~negative regulation of cell projection organization		35	1.40281	0.00127345	SEMA5A, DRAXIN, NRP1, NLGN1, LRP1, SEMA3C, SEMA3A, SEMA3G, CIB1, SEMA3E, SEMA3F, THY1, RAP1GAP, ADCY6, RAB29, SLIT2, ARPIN, SEMA6B, SEMA6C, IL15RA, EPHA4, BCL11A, DCC, PRKCD, WNT5A, SEMA4F, SEMA4G, NFATC4, DNM3, EFNA1, GORASP1, PMP22, ULK2, EVL, ITM2C	2186	153	16650	1.74237	0.999989	0.0549006	0.0536362
GOTERM_BP_FAT	GO:2000377~regulation of reactive oxygen species metabolic process		35	1.40281	0.00127345	HDAC4, BECN1, CDKN1A, HSP90AB1, PDGFB, BRCA1, FOXO3, PKD2, FOXO1, EGFR, RAC2, CD34, PDGFRB, G6PD, EDN1, HSP90AA1, PTGIS, SMAD3, GCH1, INSR, PRKCD, AKR1C3, ATP2B4, RAB27A, SIRT2, ASS1, TGFBR2, PINK1, MYCN, NOXA1, NOX4, PTX3, VDAC1, CRYAB, TLR4	2186	153	16650	1.74237	0.999989	0.0549006	0.0536362
GOTERM_BP_FAT	GO:0010977~negative regulation of neuron projection development		31	1.24248	0.00127662	SEMA5A, DRAXIN, NRP1, NLGN1, LRP1, SEMA3C, SEMA3A, SEMA3G, CIB1, SEMA3E, SEMA3F, THY1, ADCY6, RAB29, SLIT2, SEMA6B, SEMA6C, IL15RA, EPHA4, BCL11A, DCC, WNT5A, SEMA4F, SEMA4G, NFATC4, DNM3, EFNA1, GORASP1, PMP22, ULK2, ITM2C	2186	130	16650	1.81628	0.99999	0.0549006	0.0536362
GOTERM_BP_FAT	GO:0007346~regulation of mitotic cell cycle		89	3.56713	0.00129214	BTG4, TOP2A, CDKN1A, KIF14, BUB1B, KIF11, BRCA2, PKD2, MKI67, PPP1R9B, CDC20, MTBP, CCND2, EME1, MCIDAS, MYC, CHMP1B, CHEK1, TIMP2, KNTC1, FBXO5, GTSE1, SOX4, DLGAP5, DACT1, TMEM8B, PDGFRB, EDN1, DUSP3, FBXW5, KCNH5, PRMT2, CTDSPL, WNT9A, SMC1A, SIRT2, RBL2, CCNA2, TOM1L2, MSH2, TFDP2, TAL1, PSME1, HECA, KIF20B, OBSL1, BECN1, BLM, CAMK2D, PDGFB, TGFA, FOXO4, EGFR, ZFP36L2, CCNB1, GPNMB, CLSPN, BU…	2186	491	16650	1.38062	0.999991	0.0553036	0.0540299
GOTERM_BP_FAT	GO:0033036~macromolecule localization		421	16.8737	0.00131826	IPO13, NUP107, TFRC, ABAT, MTBP, ALKBH5, GJA1, SCP2, AP1S2, GTSE1, VPS39, UNC13B, RBFOX1, PRKCD, CACNA2D2, SCAMP1, ATG13, SYTL2, RBP4, ZFYVE16, VPS28, ABCB1, AGAP2, PLA2G6, PRKCZ, UGT8, CYB5R1, GRIN2A, EPB41L1, S100A13, VPS11, PRELID3A, VPS16, LYN, CADM3, ACE, JUP, FZD4, EDEM1, ABCA4, PLK1, STARD10, FN1, CYLD, GNPTG, FAM160A2, EHD3, NPLOC4, VANGL2, TOLLIP, GIPC1, TRIP6, UNC119, GPR27, ACHE, CDKN1…	2186	2817	16650	1.13831	0.999993	0.0561543	0.054861
GOTERM_BP_FAT	GO:0071363~cellular response to growth factor stimulus		107	4.28858	0.00132689	KLB, FAM89B, CIB1, LDLRAD4, FGFRL1, NDST1, BMPER, ADGRA2, MYC, CPNE3, SOX9, SOX6, PDE8A, PDGFRB, CCBE1, MEF2C, WNT5A, MAGI2, CSNK1E, RUNX2, ERN1, ZFYVE16, COL4A2, DOK5, CD109, DDIT4, FKBP8, ADAM9, HTRA1, PDGFB, HTRA2, GATA4, LTBP2, FOXO3, CORO1A, LTBP1, PRKCZ, RAP1GAP, CORO1B, ZFP36L2, FAM83G, FLRT2, FLRT3, PRDM16, NKX2-1, INPP5K, NDN, ZNF423, SKIL, EGR1, WNT10A, EGR3, SMAD3, CAV2, FZD4, TGFB3, I…	2186	610	16650	1.33604	0.999993	0.0561729	0.0548792
GOTERM_BP_FAT	GO:0007167~enzyme linked receptor protein signaling pathway		158	6.33267	0.00134202	EPHB6, CYFIP2, KLB, FAM89B, NCF2, IRS4, CBLB, LDLRAD4, FGFRL1, NPPB, NDST1, EFEMP1, CDH3, BMPER, ADGRA2, PDK4, NRTN, CPNE3, SOX9, ANKS1A, ATP6V1E2, ROS1, EPHB1, PDK2, PDGFRB, CCBE1, EPHA4, ATP6V0E1, IGFBP5, FST, WNT5A, MAGI2, PRKCD, PRLR, RUNX2, TIAM1, ZFYVE16, COL4A2, DOK5, CD109, COL4A3, DDIT4, FKBP8, COL4A5, ADAM9, ATP6V0D1, ATP6V1A, SHC2, EPHA10, SDC2, HTRA1, PDGFB, PIK3R3, TGFA, GATA4, LTBP2…	2186	954	16650	1.26146	0.999994	0.0561729	0.0548792
GOTERM_BP_FAT	GO:0045930~negative regulation of mitotic cell cycle		46	1.84369	0.00135267	BTG4, TOP2A, BLM, CDKN1A, BUB1B, FOXO4, PKD2, EGFR, ZFP36L2, MTBP, CCNB1, EME1, GPNMB, CHEK1, TIMP2, KNTC1, CLSPN, BUB3, GTSE1, BUB1, SOX4, DACT1, FANCI, FZD3, SMAD3, PRMT2, PLK1, CTDSPL, HMGA2, CNOT10, FOXN3, WNT9A, SMC1A, NDC80, CHFR, TICRR, RBL2, CCNA2, TOM1L2, CENPF, TAOK3, MSH2, TFDP2, CDK1, HECA, NEK11	2186	219	16650	1.59984	0.999995	0.0561729	0.0548792
GOTERM_BP_FAT	GO:0007254~JNK cascade		40	1.60321	0.0013603	NOD1, FZD10, HACD3, FGD2, MAPK9, MAP3K9, IKBKG, DACT1, ANKRD6, MAP4K2, EPHA4, EDN1, DUSP3, DBNL, FZD4, WNT5A, GAB1, IRAK4, TPD52L1, MAPK8IP3, DUSP9, MAPK8IP1, ERN1, PER1, TIAM1, PINK1, VANGL2, TRAF4, TAOK3, ADORA2B, MAP3K10, TAB3, PKN1, BIRC7, TLR6, TRIB1, TLR4, MDFI, TLR3, ARHGEF6	2186	183	16650	1.66484	0.999995	0.0561729	0.0548792
GOTERM_BP_FAT	GO:0030574~collagen catabolic process		19	0.761523	0.00136322	COL26A1, MMP2, COL12A1, FURIN, PEPD, KLK6, COL3A1, MMP14, ADAMTS2, COL2A1, ADAMTS3, COL4A2, COL5A1, COL4A4, COL6A2, COL4A3, COL4A5, COL6A3, CTSD	2186	65	16650	2.22641	0.999995	0.0561729	0.0548792
GOTERM_BP_FAT	GO:0086001~cardiac muscle cell action potential		19	0.761523	0.00136322	HCN4, DSP, KCNH2, KCNJ5, CAMK2D, JUP, KCNJ8, KCND3, ATP1B1, SLC8A1, CACNA1G, GJA1, PKP2, GPD1L, SCN3B, SCN4B, DSC2, HCN2, SNTA1	2186	65	16650	2.22641	0.999995	0.0561729	0.0548792
GOTERM_BP_FAT	GO:0000070~mitotic sister chromatid segregation		33	1.32265	0.00136608	BECN1, KIF14, NCAPG, CDCA8, KATNB1, BUB1B, SMC4, NCAPH, AURKB, SMC2, DSN1, CCNB1, CHMP1B, BUB3, SPDL1, BUB1, DLGAP5, CEP55, PLK1, KIF23, CDC6, KIF22, SMC1A, NDC80, KIF18A, CENPF, KIF18B, PRC1, KIFC1, KIF4A, TACC3, KIF2C, CHMP6	2186	142	16650	1.77007	0.999995	0.0561729	0.0548792
GOTERM_BP_FAT	GO:0070302~regulation of stress-activated protein kinase signaling cascade		43	1.72345	0.0013687	PHLPP1, ULK4, NOD1, FZD10, HACD3, FOXO1, FGD2, MYC, PBK, MAP3K9, EPHB1, DACT1, ANKRD6, IGBP1, LYN, MAP4K2, EPHA4, EDN1, MAP2K2, DUSP3, DBNL, FZD4, WNT5A, GAB1, EIF2AK2, TPD52L1, MAPK8IP3, MAPK8IP1, ERN1, PER1, TIAM1, PINK1, VANGL2, TRAF4, TAOK3, NBR1, MAP3K10, PKN1, BIRC7, TLR6, TLR4, MDFI, TLR3	2186	201	16650	1.62943	0.999995	0.0561729	0.0548792
GOTERM_BP_FAT	GO:0051049~regulation of transport		278	11.1423	0.00144907	NUP107, FAM89B, SERPINE2, ABAT, AQP1, GJA1, SCP2, OPHN1, MYC, GTSE1, SOX4, UNC13B, MEF2C, CPT1A, DAPK1, PRKCD, CACNA2D2, ATG13, SYTL2, TIAM1, RBP4, ZFYVE16, KCNQ3, VDAC1, TRIM16, KIF20B, VPS28, LLGL2, SDC4, STXBP2, PDGFB, PIK3R3, THY1, GATA2, PLA2G6, PRKCZ, PCDH17, UBE2J1, TRPM2, UGCG, CYB5R1, CRACR2A, NKAIN4, VPS11, PLCG2, INPP5K, HMOX1, KCNMB4, SCN3B, SCN3A, PRELID3A, VPS16, ZBED3, LYN, CARMIL2…	2186	1796	16650	1.17897	0.999998	0.0592012	0.0578377
GOTERM_BP_FAT	GO:0051093~negative regulation of developmental process		126	5.0501	0.00146103	SEMA5A, WWC2, DIXDC1, CIB1, LDLRAD4, CXCL14, SOX2, NPPB, GJA1, RPS6KA6, EFEMP1, CDH3, MYC, LUC7L, SOX9, SOX6, PRKACB, ARPIN, SEMA6B, SEMA6C, IL15RA, EPHA4, G6PD, IGFBP5, WNT5A, RBP4, MYCN, COL4A2, ADGRB2, SMO, GPR161, COL4A3, ULK2, KCTD11, TRIB1, NOTCH3, PDGFB, DTX1, TNFRSF11B, ADRB2, THY1, FOXO4, FOXO3, GATA2, RAP1GAP, PLAC8, INPP5D, PRDM16, NKX2-1, LYN, VAT1, FZD3, BCL11A, BDNF, HMGA2, INHBA, P…	2186	739	16650	1.29864	0.999998	0.0594196	0.0580512
GOTERM_BP_FAT	GO:0001655~urogenital system development		62	2.48497	0.00157554	NRP1, TNC, TCF21, PKD2, CALB1, BMPER, ADAMTS1, MYC, SOX9, CD34, SOX4, TNS2, PDGFRB, EPHA4, HELLS, MEF2C, IFT140, MAGI2, WNT5A, KLF15, PRLR, ACTA2, RBP4, RRM2B, SMO, COL4A4, COL4A3, MMP17, RARB, ITGA6, WDPCP, GLCCI1, LAMA5, NOTCH3, SDC4, MAGED1, PDGFB, PRKX, GATA2, FSTL3, APH1A, PKHD1, RDH10, SLIT2, EGR1, ACE, SMAD3, KCNJ8, FOXF1, SMAD9, SULF1, SMAD6, ACVR2B, ASS1, PBX1, SMAD7, CENPF, VANGL2, ID4,…	2186	320	16650	1.47573	0.999999	0.0637881	0.062319
GOTERM_BP_FAT	GO:0010941~regulation of cell death		237	9.499	0.00162312	CNTFR, AQP1, SOX2, MYC, RPS6KA2, RASSF6, PDK4, IL12A, SOX9, KIFAP3, JUNB, EPHB1, SOX4, IER3, UNC13B, MEF2C, PRKCH, DAPK1, PRKCD, ACSL5, MAPK8IP1, TIAM1, DDIT4, NSMF, BEX2, TMEM161A, MAGED1, AGAP2, TGFA, PTTG1IP, PLA2G6, KALRN, PRKCZ, PLAC8, PRDX3, PKHD1, APH1A, TRPM2, GRIN2A, LDHA, INPP5D, FIGNL1, PLCG2, HMOX1, LYN, WNT10B, EGR1, FZD3, EGR3, PLK1, OSGIN1, PYCR1, EIF2AK2, NFATC4, ACER2, NET1, CYLD…	2186	1509	16650	1.19625	1	0.0651196	0.0636198
GOTERM_BP_FAT	GO:0036211~protein modification process		557	22.3246	0.00163087	NUP107, TESK1, DCAF8, ADARB1, FZD10, TPGS1, DCAF4, BACH2, NDST1, HENMT1, MYC, CDK20, PRKACB, MEF2C, PRKCH, WSB2, DAPK1, PRKCD, ATG14, ADCY9, HECW2, DDIT4, PADI3, PSME1, ASPHD2, ANKK1, VPS28, RNF122, CDCA2, PDGFB, CDCA8, THY1, PLA2G6, HACD3, GATA2, PRKCZ, PRDX3, HPX, GRIN2A, FLRT2, FLRT3, PRDM16, PDGFC, ST3GAL5, EDEM3, PLK4, LYN, ACE, PHC1, FZD4, EDEM1, PLK1, FN1, EIF2AK2, CDC7, NR2F2, CDC6, TADA2…	2186	3818	16650	1.11118	1	0.0651196	0.0636198
GOTERM_BP_FAT	GO:0006464~cellular protein modification process		557	22.3246	0.00163087	NUP107, TESK1, DCAF8, ADARB1, FZD10, TPGS1, DCAF4, BACH2, NDST1, HENMT1, MYC, CDK20, PRKACB, MEF2C, PRKCH, WSB2, DAPK1, PRKCD, ATG14, ADCY9, HECW2, DDIT4, PADI3, PSME1, ASPHD2, ANKK1, VPS28, RNF122, CDCA2, PDGFB, CDCA8, THY1, PLA2G6, HACD3, GATA2, PRKCZ, PRDX3, HPX, GRIN2A, FLRT2, FLRT3, PRDM16, PDGFC, ST3GAL5, EDEM3, PLK4, LYN, ACE, PHC1, FZD4, EDEM1, PLK1, FN1, EIF2AK2, CDC7, NR2F2, CDC6, TADA2…	2186	3818	16650	1.11118	1	0.0651196	0.0636198
GOTERM_BP_FAT	GO:0044818~mitotic G2/M transition checkpoint		10	0.400802	0.00163896	CCNA2, FANCI, BLM, TAOK3, CDK1, HMGA2, FOXN3, FOXO4, CLSPN, TICRR	2186	23	16650	3.31159	1	0.0651196	0.0636198
GOTERM_BP_FAT	GO:0070848~response to growth factor		110	4.40882	0.00164465	KLB, FAM89B, TNC, CIB1, LDLRAD4, FGFRL1, SOX2, NDST1, BMPER, ADGRA2, MYC, CPNE3, SOX9, SOX6, PDE8A, PDGFRB, CCBE1, MEF2C, WNT5A, MAGI2, CSNK1E, RUNX2, ERN1, ZFYVE16, COL4A2, DOK5, CD109, DDIT4, FKBP8, ADAM9, HTRA1, PDGFB, HTRA2, GATA4, LTBP2, FOXO3, CORO1A, LTBP1, PRKCZ, RAP1GAP, CORO1B, ZFP36L2, FAM83G, FLRT2, FLRT3, PRDM16, NKX2-1, INPP5K, NDN, ZNF423, SKIL, EGR1, WNT10A, EGR3, SMAD3, CAV2, FZD…	2186	634	16650	1.3215	1	0.0651196	0.0636198
GOTERM_BP_FAT	GO:0042127~regulation of cell proliferation		243	9.73948	0.00165283	CNTFR, SERPINE2, TFRC, ADARB1, FGFRL1, AQP1, SOX2, CDC20, MTBP, GJA1, PNP, MYC, RPS6KA2, CHEK1, IL12A, SOX9, KIFAP3, JUNB, SOX4, TNS2, MEF2C, PRKCH, FBXO2, P3H2, RUNX2, TIAM1, RBP4, CD109, KCTD11, KIF20B, TRIB1, SDC4, MAGED1, EIF5A2, PDGFB, AGAP2, CDCA7, TGFA, GATA2, PRKCZ, PLAC8, PRDX3, PKHD1, BRIP1, INPP5D, PDGFC, S100A13, HMOX1, LYN, WNT10B, EGR1, CARMIL2, FZD3, ACE, EGR3, JUP, FOXF1, INSR, FN…	2186	1552	16650	1.19256	1	0.0651565	0.0636559
GOTERM_BP_FAT	GO:0010035~response to inorganic substance		85	3.40681	0.00167641	CSF2, CPNE7, SLC40A1, ABAT, PKD2, AREG, SLC8A1, RYR3, AQP1, CASP9, ALAD, MT2A, ATP7B, MYC, CPNE3, ATP7A, JUNB, PDE8A, PDGFRB, KDM6B, G6PD, MEF2C, EDN1, SLC30A3, ABCC8, TRPC1, TNNC1, DDX11, WNT5A, ENTPD6, PRKCD, SLC30A4, LIG4, CCNA2, KCNMA1, EEF1A2, TIMELESS, ADAM9, CRYAB, MT1E, ZNF277, SLC25A13, BECN1, BLM, CAMK2D, FECH, TNFRSF11B, FOXO3, NDRG1, FOXO1, EGFR, FSTL3, CACNA1G, PRDX3, TRPM2, MAPK9, L…	2186	469	16650	1.38042	1	0.0657972	0.0642819
GOTERM_BP_FAT	GO:0043506~regulation of JUN kinase activity		22	0.881764	0.00169001	MAP4K2, EPHA4, EDN1, DBNL, FZD4, WNT5A, GAB1, FZD10, HACD3, MAPK8IP3, FGD2, MAPK8IP1, ERN1, TIAM1, VANGL2, TAOK3, MAP3K10, MAP3K9, PKN1, BIRC7, TLR6, MDFI	2186	82	16650	2.04349	1	0.0660427	0.0645217
GOTERM_BP_FAT	GO:0010389~regulation of G2/M transition of mitotic cell cycle		17	0.681363	0.00173	FANCI, WNT10B, BLM, CAMK2D, KCNH5, KIF14, HMGA2, CDC7, FOXO4, FOXN3, PBX1, TICRR, CCNA2, CENPF, TAOK3, CDK1, CLSPN	2186	56	16650	2.3122	1	0.0673126	0.0657623
GOTERM_BP_FAT	GO:0060485~mesenchyme development		48	1.92385	0.00175659	SEMA5A, LAMA5, NRP1, POGLUT1, SEMA3C, SEMA3A, SEMA3G, TCF21, GATA4, SEMA3E, SEMA3F, LDLRAD4, PKD2, ERBB3, RDH10, MYC, GCNT2, NKX2-1, DACT3, NRTN, SOX9, TEAD2, SEMA6B, PDGFRB, SEMA6C, WNT10A, MEF2C, EDN1, TRIM62, SMAD3, TGFB3, FOXF1, WNT5A, RFLNB, HMGA2, SEMA4F, NRG1, SEMA4G, TGFBR2, SMAD7, TBX2, EFNA1, ACTA2, OLFM1, SMO, SNAI1, ERG, FOXA2	2186	234	16650	1.56239	1	0.0680528	0.0664855
GOTERM_BP_FAT	GO:0060562~epithelial tube morphogenesis		60	2.40481	0.00178853	KDM5B, NRP1, C2CD3, PLXND1, TNC, TCF21, NRARP, PKD2, AREG, GJA1, MYC, SALL4, TCTN1, SOX9, PRKACB, CC2D2A, SOX4, TEAD2, EPHA4, MEF2C, EDN1, RBM15, DNAAF1, WNT5A, COBL, TGFBR2, MMP14, MYCN, SMO, TIMELESS, KIF20B, CCDC40, LAMA5, SDC4, MAGED1, GATA4, PRKX, SEMA3E, LIAS, CECR2, RDH10, NKX2-1, SLIT2, FZD3, STIL, SMAD3, EGF, FOXF1, VDR, GLMN, HMGA2, PBX1, NFATC4, MIB1, TBX2, VANGL2, MKS1, MEGF8, LGR5, L…	2186	309	16650	1.47896	1	0.0686316	0.067051
GOTERM_BP_FAT	GO:0003012~muscle system process		75	3.00601	0.00178897	RYR1, MYOM1, DOCK4, DYSF, ABAT, MYL6B, SLC8A1, PIK3CG, GJA1, SGCA, NOS1, CLIC2, PRKG1, SNTA1, DSP, KCNH2, G6PD, MEF2C, EDN1, HSP90AA1, EDN2, IGFBP5, IL15, KCND3, TNNC1, GAA, TMOD2, ITGA1, SSTR2, ATP1B1, KLF15, GRIP2, ACTA2, MYL5, TIAM1, ADORA2B, KCNMA1, PKP2, PPP1R12B, CRYAB, MYL9, SCN4B, DSC2, HDAC4, HCN4, CAMK2D, SRSF1, GATA4, ADRB2, PLA2G6, CACNA1G, P2RY1, MYH14, HMOX1, SCN3B, MAP2K6, KCNJ5, G…	2186	405	16650	1.41049	1	0.0686316	0.067051
GOTERM_BP_FAT	GO:0009611~response to wounding		112	4.48898	0.00180046	SERPINE2, PROS1, TNC, F13A1, ABAT, SOX2, DOCK11, GJA1, C1GALT1C1, CDH3, PLAU, MYC, LARGE1, PRKACB, KRT6A, PDGFRB, EPHA4, PRKCH, WNT5B, WNT5A, PRKCD, PROCR, LOX, CD109, DGKQ, NINJ1, MYL9, AJUBA, SDC4, PDGFB, ITPR2, TGFA, GATA4, GATA2, CORO1B, ZFP36L2, KLK6, CNN2, GRIN2A, CCNB1, SCUBE1, NLRP6, FLRT3, BLOC1S3, PDGFC, PLCG2, HMOX1, LYN, WNT10B, CARMIL2, CBX5, SMAD3, TGFB3, FOXF1, TFPI2, FN1, RAB27A, …	2186	649	16650	1.31443	1	0.0686316	0.067051
GOTERM_BP_FAT	GO:0007224~smoothened signaling pathway		27	1.08216	0.00181516	SERPINE2, GLI1, TTBK2, NDST1, HHAT, TCTN3, TCTN2, BOC, GPC2, CC2D2A, PRKACB, WNT10B, STIL, FOXF1, WDR19, WNT9A, RUNX2, TGFBR2, TMEM231, DISP2, SMO, GPR161, FKBP8, MKS1, MAP3K10, KCTD11, WDPCP	2186	110	16650	1.86954	1	0.0686316	0.067051
GOTERM_BP_FAT	GO:0032963~collagen metabolic process		27	1.08216	0.00181516	COL12A1, FURIN, PEPD, KLK6, ADAMTS2, ADAMTS3, CTSD, IL6R, TNS2, PDGFRB, COL26A1, TGFB3, MMP2, P3H2, P2RX7, COL3A1, MMP14, COL2A1, COL4A2, COL5A1, FAP, COL4A4, COL6A2, COL4A3, COL4A5, COL6A3, PPARD	2186	110	16650	1.86954	1	0.0686316	0.067051
GOTERM_BP_FAT	GO:0051641~cellular localization		381	15.2705	0.00182118	IPO13, NUP107, FAM89B, CBLB, GCC1, TPGS1, BACH2, PEX26, MTBP, ALKBH5, RPS19, SCP2, OPHN1, CREB3L2, AP1S2, SOX9, KIFAP3, GTSE1, SIL1, SOX4, VPS39, UNC13B, MEF2C, CPT1A, PRKCD, MYO7A, KNL1, ESCO2, CSNK1E, ATG14, ATG13, SRRM1, SYTL2, TIAM1, ZFYVE16, WDR81, RRAGD, KDELR3, KIF20B, OBSL1, VPS28, LLGL2, LMAN2L, STXBP2, CDCA8, TGFA, PTTG1IP, THY1, GATA2, PLA2G6, KALRN, PRKCZ, PCDH17, UBE2J1, TRPM2, UGCG,…	2186	2541	16650	1.14205	1	0.0686316	0.067051
GOTERM_BP_FAT	GO:0030203~glycosaminoglycan metabolic process		36	1.44289	0.00182498	ITIH5, CHPF, SDC4, IDUA, SDC2, HEXA, SDC3, PDGFB, XYLT1, AP2A1, HMMR, MKI67, GNS, NDST1, ACAN, CHST12, GCNT2, GPC2, IDS, CHSY3, PDGFRB, HGSNAT, CHPF2, IL15, EGF, B3GAT3, FUCA1, B3GAT1, GALNS, B4GAT1, UST, SDC1, CSPG5, CSPG4, CD44, CHST2	2186	162	16650	1.69259	1	0.0686316	0.067051
GOTERM_BP_FAT	GO:0048565~digestive tract development		31	1.24248	0.00186632	CDKN1A, TCF21, GATA4, GATA2, GLI1, HOXA13, EGFR, CCNB1, CLMP, PDGFC, DACT1, SMAD3, CDX2, TGFB3, FOXF1, DNAAF1, WNT5A, COBL, ACVR2B, ASS1, TGFBR2, TBX2, COL3A1, VANGL2, SMO, RARB, ITGA6, MEGF8, LGR4, ADA, CCDC40	2186	133	16650	1.77531	1	0.0698935	0.0682838
GOTERM_BP_FAT	GO:0006915~apoptotic process		270	10.8216	0.00189193	CYFIP2, CNTFR, AQP1, SOX2, GJA1, EVA1A, MYC, RPS6KA2, CHEK1, RASSF6, PDK4, IL12A, SOX9, CHAC1, KIFAP3, SOX4, PDK2, IER3, UNC13B, MEF2C, PRKCH, DAPK1, PRKCD, ACSL5, MAPK8IP1, TIAM1, DDIT4, VDAC1, NSMF, BEX2, TMEM161A, PDE1B, MAGED1, AGAP2, CDCA7, TGFA, PTTG1IP, PLA2G6, KALRN, PRKCZ, PLAC8, PRDX3, PKHD1, APH1A, GRIN2A, LDHA, INPP5D, FIGNL1, HMOX1, LYN, WNT10B, FZD3, EGR3, PLK1, OSGIN1, RASSF7, EIF2…	2186	1747	16650	1.17716	1	0.0705587	0.0689337
GOTERM_BP_FAT	GO:1902533~positive regulation of intracellular signal transduction		151	6.0521	0.00194264	SEMA5A, KLB, CSF2, CIB1, FZD10, SOX2, GJA1, BMPER, IL12A, SOX9, MAP3K9, PDE8A, IL6R, TGM2, PDGFRB, EPHA4, MEF2C, MAP2K2, IGFBP5, WNT5A, MAPK8IP3, PRLR, ERN1, TIAM1, RRAGD, ADAM9, AJUBA, SHC2, MAGED1, PDGFB, AGAP2, TGFA, TNFRSF11B, ADRB2, HACD3, PLA2G6, PRKCZ, HPX, SHARPIN, TSPAN6, PDGFC, S100A13, HMOX1, BMF, TNFRSF14, ECT2, SKIL, MAP2K6, LYN, CAV2, FZD4, TGFB3, INSR, EIF2AK2, EFNA1, VANGL2, TRIP6…	2186	915	16650	1.25696	1	0.0721506	0.0704889
GOTERM_BP_FAT	GO:0071526~semaphorin-plexin signaling pathway		13	0.521042	0.00196629	SEMA6B, SEMA5A, SEMA6C, NRP1, SEMA3C, PLXND1, SEMA3A, SEMA3G, SEMA4F, SEMA3E, SEMA3F, SEMA4G, PLXNB1	2186	37	16650	2.67612	1	0.0727285	0.0710535
GOTERM_BP_FAT	GO:0098660~inorganic ion transmembrane transport		123	4.92986	0.00200583	SLC23A2, PKD2L2, SLC8A1, AQP1, SLC39A6, TMEM38A, SLC12A6, TMEM38B, ATP6V1E2, SLC12A9, KCNH2, G6PD, ATP6V0E1, KCNH5, SLC30A3, KCNH8, SLC30A4, CACNA2D2, ATP1B1, GABRG2, CACNB1, CACNB4, SLC9A7, SLC9A9, SCNN1A, ORAI2, KCNQ3, ATP6V0D1, XPR1, ATP6V1A, TTYH3, ITPR2, THY1, PLA2G6, CORO1A, CACNA1G, TRPM2, KCNV1, CRACR2A, GRIN2A, PLCG2, ATP6V1H, KCNN1, KCNMB4, SCN3B, SCN3A, ASIC1, LYN, SLC37A1, CACFD1, HTR…	2186	725	16650	1.2922	1	0.0738867	0.0721851
GOTERM_BP_FAT	GO:0051403~stress-activated MAPK cascade		49	1.96393	0.00206938	ULK4, FZD10, MYC, PBK, MAP3K9, IKBKG, EPHB1, DACT1, ANKRD6, MAP4K2, EPHA4, EDN1, DUSP3, DBNL, WNT5A, GAB1, IRAK4, DUSP9, MAPK8IP3, MAPK8IP1, ERN1, TIAM1, TRAF4, ADORA2B, BIRC7, TLR6, TRIB1, CRYAB, TLR4, TLR3, MDFI, ARHGEF6, PHLPP1, NOD1, HACD3, FOXO1, FGD2, MAPK9, IGBP1, FZD4, EIF2AK2, TPD52L1, PER1, PINK1, VANGL2, TAOK3, MAP3K10, TAB3, PKN1	2186	242	16650	1.54221	1	0.0759169	0.0741684
GOTERM_BP_FAT	GO:0001934~positive regulation of protein phosphorylation		147	5.89178	0.00210451	KLB, SLC27A1, CSF2, CIB1, KNDC1, FZD10, SOX2, CCND2, BMPER, IL12A, SOX9, MAP3K9, PDE8A, PRKACB, IL6R, PDGFRB, EPHA4, MEF2C, MAP2K2, WNT5A, PRKCD, ATG14, MAPK8IP3, PRLR, ERN1, CLIP3, TIAM1, ADCY9, ADAM9, SQSTM1, AJUBA, SHC2, SDC4, MAGED1, PDGFB, TGFA, TNFRSF11B, ADRB2, HACD3, PLA2G6, PRKCZ, HPX, CCNB1, PDGFC, TNFRSF14, CLSPN, ECT2, MAP2K6, LYN, ACE, CAV2, FZD4, TGFB3, INSR, PLK1, EIF2AK2, INHBA, C…	2186	890	16650	1.25803	1	0.0768917	0.0751209
GOTERM_BP_FAT	GO:0007041~lysosomal transport		21	0.841683	0.00211954	HGSNAT, CDX2, SORT1, VPS33A, ADRB2, NAGPA, ATG14, TRAK1, LYST, RBSN, GNPTG, FAM160A2, EHD3, ZFYVE16, LAMP1, HOOK2, GNPTAB, VPS41, VPS11, VPS39, VPS16	2186	78	16650	2.05064	1	0.0771273	0.075351
GOTERM_BP_FAT	GO:0003007~heart morphogenesis		47	1.88377	0.00213305	RYR1, SEMA3C, C2CD3, PLXND1, CCM2L, GATA4, PKD2, FGFRL1, GJA1, FLRT2, ADAMTS1, S1PR1, XIRP2, SOX9, SOX4, TEAD2, DSP, STIL, MEF2C, RBM15, SMAD3, TGFB3, FOXF1, TNNC1, DNAAF1, GAA, INSR, WNT5A, NRG1, SMAD6, TGFBR2, SMAD7, TBX2, MIB1, EFNA1, OLFM1, RBP4, COL2A1, VANGL2, COL5A1, SMO, PKP2, SNAI1, RARB, ERG, MEGF8, CCDC40	2186	230	16650	1.55645	1	0.077306	0.0755256
GOTERM_BP_FAT	GO:0044255~cellular lipid metabolic process		169	6.77355	0.00220209	KLB, SLC27A1, POGLUT1, CPNE7, ALKBH7, SCP2, PDK4, CPNE3, MLYCD, PIP4K2C, ACAA1, LARGE1, PDK2, PDGFRB, ARSA, CPT1A, ALG8, PCYT2, DGAT1, SACM1L, ECH1, PRKCD, ACSL5, ATG14, RBP4, PHOSPHO1, CYP2U1, DGKQ, RBP1, SLC27A6, FAR1, AJUBA, PI4K2A, SLC27A4, CDS1, GCDH, CRABP2, ABHD4, SDC4, INSIG2, SDC2, SEL1L, SDC3, PDGFB, HTRA2, PIK3R3, LPL, ADRB2, LIAS, HACD3, PLA2G6, PTDSS2, UGCG, UGT8, INPP5A, ARSJ, INPP5…	2186	1043	16650	1.23415	1	0.0794875	0.0776568
GOTERM_BP_FAT	GO:0032872~regulation of stress-activated MAPK cascade		42	1.68337	0.0022526	PHLPP1, ULK4, NOD1, FZD10, HACD3, FOXO1, FGD2, MYC, PBK, MAP3K9, EPHB1, DACT1, ANKRD6, IGBP1, MAP4K2, EPHA4, EDN1, MAP2K2, DUSP3, DBNL, FZD4, WNT5A, GAB1, EIF2AK2, TPD52L1, MAPK8IP3, MAPK8IP1, ERN1, PER1, TIAM1, PINK1, VANGL2, TRAF4, TAOK3, NBR1, MAP3K10, PKN1, BIRC7, TLR6, TLR4, MDFI, TLR3	2186	200	16650	1.5995	1	0.0806783	0.0788203
GOTERM_BP_FAT	GO:0000226~microtubule cytoskeleton organization		78	3.12625	0.00225303	GPSM2, LRGUK, C2CD3, ULK4, KIF14, STMN3, CIB1, LRRC6, BRCA1, CHD3, KIF11, BRCA2, PKD2, TPGS1, CAPN6, CHMP1B, CHEK1, HYDIN, CFAP46, FBXO5, SPDL1, CC2D2A, BCAS3, FBXW5, DNAAF3, DNAAF1, HAUS6, KIF23, CKAP5, CLIP3, ASPM, CLIP1, WDR81, KIFC1, MAP1A, KIF2C, KIF20A, MAPT, BIRC7, VAMP4, CRYAB, KIZ, OBSL1, LLGL2, CCDC40, DNAH7, KATNB1, SKA3, TTL, PRKCZ, AURKB, PKHD1, HAUS8, MAP2, FIGNL1, CEP192, PLK4, STI…	2186	428	16650	1.38808	1	0.0806783	0.0788203
GOTERM_BP_FAT	GO:0007171~activation of transmembrane receptor protein tyrosine kinase activity		7	0.280561	0.00230855	ANGPT4, NRG3, EGF, PDGFC, NRG1, ADRB2, PRLR	2186	12	16650	4.44305	1	0.0823385	0.0804421
GOTERM_BP_FAT	GO:0008038~neuron recognition		12	0.480962	0.00234809	SEMA5A, EPHA4, NRP1, ROBO3, EFNB3, SEMA3A, AMIGO1, NDN, NRCAM, CNTN4, MEGF8, ROBO1	2186	33	16650	2.76969	1	0.0834175	0.0814963
GOTERM_BP_FAT	GO:0022610~biological adhesion		263	10.5411	0.002413	EPHB6, CYFIP2, SERPINE2, TFRC, COL12A1, ABAT, CLDN1, FGFRL1, SOX2, PREX1, PNP, HMCN2, IL12A, SOX9, KIFAP3, EPHB1, SOX4, TMEM8B, EPHA4, PRKCD, RUNX2, TIAM1, CCDC80, NINJ1, WDPCP, MYL9, ASTN1, SDC4, CD99L2, THY1, PCDH18, PRKCZ, PCDH17, IGSF9, PKHD1, LDHA, FLRT2, FLRT3, EPB41L1, PCDHA5, PCDHA4, SLAMF7, PCDHA3, RSU1, PCDHA2, ZBTB7B, PCDHA8, PAG1, SNX5, LYN, EGR1, CADM3, CARMIL2, CADM4, EGR3, JUP, FZD…	2186	1705	16650	1.17489	1	0.085386	0.0834195
GOTERM_BP_FAT	GO:0044093~positive regulation of molecular function		282	11.3026	0.00244528	EPHB6, CYFIP2, FZD10, CDC20, PREX1, OPHN1, MYC, FBXO5, PRKACB, AGFG2, ARRDC4, EPHA4, MEF2C, PRKCH, DAPK1, STARD8, DDX11, ARRDC3, PRKCD, ATG14, MAPK8IP3, TIAM1, DEPDC1B, ADCY9, PSME1, RIN3, RIN1, LLGL2, SDC4, MAGED1, EPB41, PDGFB, AGAP2, TGFA, LPAR2, THY1, HACD3, KALRN, PRKCZ, PRDX3, APH1A, CRACR2A, GRIN2A, PDGFC, PLCG2, RSU1, CTSA, LYN, WNT10B, ACE, IQSEC2, JUP, FZD4, INSR, PLK1, FN1, EIF2AK2, CD…	2186	1840	16650	1.16733	1	0.0861889	0.0842039
GOTERM_BP_FAT	GO:0048754~branching morphogenesis of an epithelial tube		33	1.32265	0.00246332	LAMA5, KDM5B, NRP1, PLXND1, MAGED1, TNC, TCF21, NRARP, SEMA3E, PKD2, AREG, RDH10, MYC, NKX2-1, SOX9, SLIT2, EDN1, RBM15, EGF, FOXF1, VDR, WNT5A, HMGA2, PBX1, TGFBR2, NFATC4, MMP14, VANGL2, MYCN, SMO, TIMELESS, MKS1, LGR4	2186	147	16650	1.70986	1	0.0864857	0.0844939
GOTERM_BP_FAT	GO:0022405~hair cycle process		21	0.841683	0.00249465	LAMA5, WNT10B, WNT10A, FZD3, EDA, IGFBP5, FST, TRADD, INHBA, EGFR, VANGL2, CDH3, KRT17, SMO, CD109, ERCC2, SNAI1, SOX9, ATP7A, LGR5, LGR4	2186	79	16650	2.02468	1	0.0865712	0.0845774
GOTERM_BP_FAT	GO:0022404~molting cycle process		21	0.841683	0.00249465	LAMA5, WNT10B, WNT10A, FZD3, EDA, IGFBP5, FST, TRADD, INHBA, EGFR, VANGL2, CDH3, KRT17, SMO, CD109, ERCC2, SNAI1, SOX9, ATP7A, LGR5, LGR4	2186	79	16650	2.02468	1	0.0865712	0.0845774
GOTERM_BP_FAT	GO:0001942~hair follicle development		21	0.841683	0.00249465	LAMA5, WNT10B, WNT10A, FZD3, EDA, IGFBP5, FST, TRADD, INHBA, EGFR, VANGL2, CDH3, KRT17, SMO, CD109, ERCC2, SNAI1, SOX9, ATP7A, LGR5, LGR4	2186	79	16650	2.02468	1	0.0865712	0.0845774
GOTERM_BP_FAT	GO:0007155~cell adhesion		262	10.501	0.00251526	EPHB6, CYFIP2, SERPINE2, TFRC, COL12A1, ABAT, CLDN1, FGFRL1, SOX2, PREX1, PNP, HMCN2, IL12A, SOX9, KIFAP3, EPHB1, SOX4, TMEM8B, EPHA4, PRKCD, RUNX2, TIAM1, CCDC80, NINJ1, WDPCP, MYL9, ASTN1, SDC4, CD99L2, THY1, PCDH18, PRKCZ, PCDH17, IGSF9, PKHD1, LDHA, FLRT2, FLRT3, EPB41L1, PCDHA5, PCDHA4, SLAMF7, PCDHA3, RSU1, PCDHA2, ZBTB7B, PCDHA8, PAG1, SNX5, LYN, EGR1, CADM3, CARMIL2, CADM4, EGR3, JUP, FZD…	2186	1699	16650	1.17455	1	0.0869506	0.0849481
GOTERM_BP_FAT	GO:0061138~morphogenesis of a branching epithelium		38	1.52305	0.00253145	LAMA5, KDM5B, NRP1, SEMA3C, PLXND1, MAGED1, SEMA3A, NTN4, TNC, TCF21, NRARP, SEMA3E, PKD2, AREG, RDH10, MYC, NKX2-1, SOX9, SLIT2, TGM2, EDN1, RBM15, EGF, FOXF1, VDR, WNT5A, HMGA2, SULF1, PBX1, TGFBR2, NFATC4, MMP14, VANGL2, MYCN, SMO, TIMELESS, MKS1, LGR4	2186	177	16650	1.63521	1	0.0871748	0.0851671
GOTERM_BP_FAT	GO:0001667~ameboidal-type cell migration		61	2.44489	0.00254679	SEMA5A, NRP1, PLXND1, ITGB3, CIB1, SLC8A1, SYNE2, ROBO1, BMPER, ADGRA2, NRTN, SOX9, TNS1, SEMA6B, SEMA6C, BCAS3, CCBE1, EDN1, ITGA4, WNT5A, TGFBR2, PTP4A3, SMO, ADAM9, EVL, ITGB1BP1, WDPCP, ARHGEF7, PPARD, HDAC5, LAMA5, SEMA3C, PKN3, SEMA3A, PDGFB, SEMA3G, PRKX, SEMA3E, SEMA3F, PPM1F, CORO1B, HDAC7, SRPX2, SLIT2, PAK3, ANGPT4, CENPV, EGR3, SEMA4F, NR2F2, SEMA4G, MCC, EFNA1, ANLN, FERMT1, NR4A1, F…	2186	320	16650	1.45192	1	0.0872474	0.0852381
GOTERM_BP_FAT	GO:0050773~regulation of dendrite development		29	1.16232	0.00255297	NLGN1, SDC2, KNDC1, IL1RAP, KALRN, CDC20, PREX1, CUX2, PALM, PAK3, EPHA4, MEF2C, CDKL5, BCL11A, DCC, COBL, NRG1, NFATC4, DNM3, EFNA1, TIAM1, CLIP1, GORASP1, IL1RAPL1, NSMF, CAMK1, RAB17, OBSL1, SHANK1	2186	124	16650	1.78131	1	0.0872474	0.0852381
GOTERM_BP_FAT	GO:0007095~mitotic G2 DNA damage checkpoint		8	0.320641	0.00257028	CCNA2, FANCI, BLM, TAOK3, CDK1, HMGA2, FOXN3, FOXO4	2186	16	16650	3.80833	1	0.0875062	0.0854909
GOTERM_BP_FAT	GO:0032870~cellular response to hormone stimulus		106	4.2485	0.00258671	SLC27A1, NPFFR1, IRS4, TNC, RORA, RORB, AQP1, NR3C2, SESN3, MYC, PDK4, ATP6V1E2, JUNB, PRKACB, PDK2, MEF2C, ATP6V0E1, PAQR5, PRKCD, PRLR, RAB31, ADCY9, DDIT4, NSMF, ATP6V0D1, ATP6V1A, FECH, PIK3R3, FOXO4, FOXO3, PRKCZ, FOXO1, ZFP36L2, INPP5K, ATP6V1H, IGFBP7, WDTC1, ESRRA, LYN, WNT10B, CAV2, VDR, INSR, HMGA2, NR1D2, INHBA, NR2F2, CDC6, FBXO32, NR4A2, NR4A1, NR4A3, CREBRF, GNB3, GCLM, CPEB2, CALCO…	2186	616	16650	1.31066	1	0.0877335	0.0857129
GOTERM_BP_FAT	GO:0045599~negative regulation of fat cell differentiation		14	0.561122	0.00263411	WNT10B, SMAD3, SORT1, WNT5A, RORA, GATA2, C1QL4, FOXO1, ZFP36L2, SIRT2, BBS12, ID4, TRIB2, RUNX1T1	2186	43	16650	2.47984	1	0.0890051	0.0869553
GOTERM_BP_FAT	GO:0007034~vacuolar transport		56	2.24449	0.00269471	ANXA8L1, TINAGL1, DENND1A, AP2A1, NAGPA, LYST, GNPTAB, LAMP1, CHMP1B, TOM1, ANXA8, VPS39, HGSNAT, MAP2K2, VPS33A, DENND2A, WIPI1, COMMD1, ATG14, RBSN, RAB32, ZFYVE16, RAB38, ATP6V0D1, CHMP6, RAB7B, SQSTM1, VPS28, BECN1, LEPROT, AP5Z1, STX16, ADRB2, TRAK1, CORO1A, BLOC1S3, VPS11, RAB29, TBC1D17, SNX8, RAB6B, SNX5, VPS16, CDX2, SORT1, DCLK1, MYO1D, GNPTG, SNX18, FAM160A2, EHD3, EHD4, HOOK2, SNX17, …	2186	289	16650	1.47589	1	0.0907118	0.0886227
GOTERM_BP_FAT	GO:0098656~anion transmembrane transport		41	1.64329	0.00275087	GABRB3, GABRB2, CLIC5, TTYH3, CLIC3, PRKAG2, SLC7A11, GABRR2, MPC1, MYC, SLC38A7, SLC17A7, SLC16A8, SLC12A6, ADAMTS8, APOL1, CLIC2, SLC16A5, SLC12A9, ABCC3, GABRA2, ABCC1, CPT1A, SLC37A1, SLC16A1, SLC12A5, ABCC8, GABRA5, ABCC9, ANO5, GABRG2, ANO2, CLCN7, ANO1, CLCN5, CLCN4, SLC7A7, GLRB, VDAC1, XPR1, SLC25A13	2186	196	16650	1.59328	1	0.0922568	0.0901321
GOTERM_BP_FAT	GO:0048762~mesenchymal cell differentiation		38	1.52305	0.00280083	SEMA5A, LAMA5, NRP1, SEMA3C, SEMA3A, SEMA3G, TCF21, SEMA3E, SEMA3F, LDLRAD4, RDH10, GCNT2, NKX2-1, DACT3, NRTN, SOX9, SEMA6B, SEMA6C, WNT10A, MEF2C, EDN1, TRIM62, SMAD3, TGFB3, WNT5A, RFLNB, HMGA2, SEMA4F, NRG1, SEMA4G, TGFBR2, SMAD7, EFNA1, OLFM1, SMO, SNAI1, ERG, FOXA2	2186	178	16650	1.62603	1	0.0935832	0.0914279
GOTERM_BP_FAT	GO:0042327~positive regulation of phosphorylation		152	6.09218	0.00296524	KLB, SLC27A1, CSF2, CIB1, KNDC1, FZD10, SOX2, CCND2, BMPER, MYC, IL12A, SOX9, MAP3K9, PDE8A, PRKACB, IL6R, PDGFRB, EPHA4, MEF2C, MAP2K2, WNT5A, PRKCD, ATG14, MAPK8IP3, PRLR, ERN1, CLIP3, TIAM1, ADCY9, EEF1A2, ADAM9, SQSTM1, AJUBA, SHC2, SDC4, MAGED1, PDGFB, TGFA, TNFRSF11B, ADRB2, HACD3, PLA2G6, PRKCZ, HPX, CCNB1, PDGFC, TNFRSF14, CLSPN, ECT2, MAP2K6, LYN, ACE, CAV2, FZD4, TGFB3, INSR, GLMN, PLK1…	2186	932	16650	1.2422	1	0.098273	0.0960097
GOTERM_BP_FAT	GO:0045926~negative regulation of growth		48	1.92385	0.00297386	SEMA5A, CDA, DRAXIN, NRP1, CDKN1A, NDUFA13, SEMA3C, SERPINE2, SEMA3A, WWC2, SEMA3G, PTPRJ, SEMA3E, SEMA3F, ADRB2, NKD1, PPP1R9B, BBC3, NPPB, DNAJB2, PLAC8, GJA1, MT2A, GNG4, DACT3, APBB1, SLIT2, SEMA6B, SEMA6C, G6PD, SMAD3, IGFBP5, BCL11A, DCC, TNK1, WNT5A, OSGIN1, SEMA4F, INHBA, SEMA4G, TGFBR2, RBP4, ULK2, TLL2, CRYAB, SQSTM1, MT1E, PPARD	2186	240	16650	1.52333	1	0.098273	0.0960097
GOTERM_BP_FAT	GO:1905037~autophagosome organization		18	0.721443	0.00297399	BECN1, LRSAM1, GABARAPL1, ATG9A, WIPI1, ATG14, WDR45, ATG13, PINK1, MAP1LC3B, PACS2, TP53INP2, TP53INP1, ATG2A, ATP13A2, PIP4K2C, ATG4D, ATG2B	2186	64	16650	2.14218	1	0.098273	0.0960097
GOTERM_BP_FAT	GO:0031670~cellular response to nutrient		12	0.480962	0.00306543	NCOA1, BRIP1, CYP24A1, IL15, VDR, TNC, HMOX1, PTN, GAS6, PDK2, USF1, FOXA2	2186	34	16650	2.68823	1	0.10077	0.0984492
GOTERM_BP_FAT	GO:0001935~endothelial cell proliferation		27	1.08216	0.00308319	SEMA5A, NRP1, ECM1, ITGB3, HMGB2, PDGFB, NRARP, PRKX, THBS4, GJA1, BMPER, HMOX1, CD34, PPP1R16B, CCL24, ANGPT4, EGR3, CAV2, WNT5A, VEGFB, NR2F2, SULF1, F3, ERN1, NR4A1, MMP14, ITGB1BP1	2186	114	16650	1.80394	1	0.10077	0.0984492
GOTERM_BP_FAT	GO:1903510~mucopolysaccharide metabolic process		27	1.08216	0.00308319	ITIH5, CHPF, IDUA, HEXA, PDGFB, XYLT1, AP2A1, HMMR, MKI67, GNS, NDST1, ACAN, CHST12, IDS, CHSY3, CHPF2, IL15, EGF, B3GAT3, B3GAT1, GALNS, B4GAT1, UST, CSPG5, CSPG4, CD44, CHST2	2186	114	16650	1.80394	1	0.10077	0.0984492
GOTERM_BP_FAT	GO:0006665~sphingolipid metabolic process		34	1.36273	0.00309823	ASAH1, PPM1L, HEXA, GBA, HTRA2, PLA2G6, HACD3, UGT8, UGCG, SPTLC3, ARSJ, NEU1, ORMDL3, ST8SIA5, ST3GAL5, ITGB8, LARGE1, ALOXE3, CTSA, ARSA, CERS4, ELOVL4, PRKCD, ORMDL1, ELOVL7, SUMF1, ACER2, GALC, P2RX7, VAPB, DEGS1, SMPDL3B, SERINC2, SERINC5	2186	155	16650	1.67075	1	0.100895	0.0985708
GOTERM_BP_FAT	GO:0060048~cardiac muscle contraction		28	1.12224	0.00317834	HDAC4, HCN4, CAMK2D, SRSF1, GATA4, SLC8A1, PIK3CG, CACNA1G, GJA1, CLIC2, SCN3B, MAP2K6, SNTA1, DSP, KCNH2, KCNJ5, HSP90AA1, JUP, KCNJ8, KCND3, TNNC1, GAA, VEGFB, ATP1B1, PKP2, GPD1L, SCN4B, DSC2	2186	120	16650	1.77722	1	0.10313	0.100755
GOTERM_BP_FAT	GO:1901135~carbohydrate derivative metabolic process		197	7.89579	0.00321409	CDA, AHCYL2, XYLT1, MKI67, LCTL, ENO2, AQP1, NDST1, C1GALT1C1, PNP, MYC, ARSA, ALG8, FBXO2, PRKCD, MTAP, ADCY9, GPR161, DDIT4, HPRT1, NECAB3, SDC4, PDE1B, SDC2, SDC3, PDGFB, ART5, GNS, UBE2J1, UGCG, UGT8, LDHA, CHST12, ARSJ, FIGNL1, NEU1, ST3GAL5, ST8SIA5, CTSA, EDEM3, APOBEC3F, INSR, FUCA1, EDEM1, ACER2, GNPTG, UCK2, UCK1, VANGL2, B4GAT1, SDC1, ADA, ITM2C, PIGS, GPAA1, DPYS, PIGQ, HEXA, PRKAG2, …	2186	1247	16650	1.20327	1	0.10346	0.101077
GOTERM_BP_FAT	GO:1901565~organonitrogen compound catabolic process		67	2.68537	0.00322025	CDA, AHCYL2, RNPEPL1, HIBADH, CPQ, DPYS, HEXA, ABAT, FTCD, CNDP2, NPEPPS, HYKK, PNP, ENOSF1, NUDT18, AOX1, IDS, CHAC2, NOS1, CHAC1, NUDT15, PDE8A, HGSNAT, PRKCD, MCCC1, MTAP, BLVRB, HPRT1, SMPDL3B, DLD, CD44, PRTFDC1, GCDH, SDC4, PDE1B, IDUA, SDC2, GBA, SDC3, HMMR, HSD17B10, GNS, ACAN, HMGCL, PDE11A, NEU1, GPC2, HMOX1, ASL, DTD2, ACE, APOBEC3F, ERAP2, FUCA1, ERAP1, ATP2B4, ACADSB, GALC, GALNS, BC…	2186	362	16650	1.40971	1	0.10346	0.101077
GOTERM_BP_FAT	GO:0016192~vesicle-mediated transport		232	9.2986	0.00322305	CYFIP2, TFRC, GCC1, OPHN1, CREB3L2, AP1S2, HABP4, CPNE3, KIFAP3, VPS39, MFSD2A, UNC13B, PRKCD, MYO7A, CSNK1E, SCAMP1, MAPK8IP3, SYTL2, MAPK8IP1, ZFYVE16, RIN3, KDELR3, KIF20A, RIN1, PI4K2A, VPS28, LLGL2, LMAN2L, SDC4, STXBP2, PDGFB, TGFA, GATA2, PLA2G6, KALRN, C9ORF72, PGBD1, HPX, CYB5R1, VPS8, BLOC1S3, VPS11, S100A13, PLCG2, HMOX1, SNX8, SNX5, VPS16, LYN, FOXF1, FN1, RAB27A, CDC7, RAB27B, SNAP91…	2186	1494	16650	1.18277	1	0.10346	0.101077
GOTERM_BP_FAT	GO:0008219~cell death		297	11.9038	0.003263	CYFIP2, CNTFR, ALKBH7, AQP1, SOX2, GJA1, EVA1A, DPYSL4, MYC, RPS6KA2, CHEK1, RASSF6, PDK4, IL12A, SOX9, CHAC1, KIFAP3, EPHB1, SOX4, PDK2, IER3, UNC13B, MEF2C, PRKCH, DAPK1, PRKCD, ACSL5, MAPK8IP1, TIAM1, DDIT4, VDAC1, NSMF, BEX2, TMEM161A, PDE1B, MAGED1, AGAP2, CDCA7, TGFA, PTTG1IP, PLA2G6, KALRN, PRKCZ, KLK6, PLAC8, PRDX3, PKHD1, APH1A, TRPM2, GRIN2A, LDHA, INPP5D, FIGNL1, PLCG2, HMOX1, LYN, WNT…	2186	1958	16650	1.15533	1	0.10437	0.101966
GOTERM_BP_FAT	GO:0034220~ion transmembrane transport		156	6.25251	0.00337966	SLC23A2, ATP8A1, PKD2L2, SLC8A1, AQP1, GJA1, MPC1, MYC, PIEZO2, SLC39A6, SLC16A8, TMEM38A, SLC12A6, TMEM38B, ATP6V1E2, SLC16A5, SLC12A9, KCNH2, CPT1A, MEF2C, G6PD, ATP6V0E1, KCNH5, SLC30A3, DAPK1, KCNH8, SLC30A4, CACNA2D2, ATP1B1, GABRG2, CACNB1, CACNB4, SLC9A7, SLC9A9, SCNN1A, ORAI2, S100A6, KCNQ3, VDAC1, ATP6V0D1, XPR1, ATP6V1A, TTYH3, TMEM63C, ITPR2, THY1, PLA2G6, CORO1A, CACNA1G, TRPM2, KCNV1…	2186	963	16650	1.23385	1	0.107718	0.105237
GOTERM_BP_FAT	GO:0007169~transmembrane receptor protein tyrosine kinase signaling pathway		110	4.40882	0.00339654	EPHB6, CYFIP2, KLB, NCF2, IRS4, CBLB, FGFRL1, NDST1, EFEMP1, CDH3, ADGRA2, PDK4, NRTN, CPNE3, SOX9, ANKS1A, ATP6V1E2, ROS1, EPHB1, PDK2, PDGFRB, CCBE1, EPHA4, ATP6V0E1, IGFBP5, WNT5A, PRKCD, PRLR, TIAM1, COL4A2, DOK5, COL4A3, DDIT4, COL4A5, ATP6V0D1, ATP6V1A, SHC2, EPHA10, SDC2, PDGFB, PIK3R3, TGFA, ADRB2, FOXO4, KALRN, PRKCZ, FOXO1, APH1A, EFNB3, FLRT2, FLRT3, PDGFC, INPP5K, NDN, ATP6V1H, PAG1, …	2186	648	16650	1.29295	1	0.107873	0.105389
GOTERM_BP_FAT	GO:0098773~skin epidermis development		21	0.841683	0.00341355	LAMA5, WNT10B, WNT10A, FZD3, EDA, IGFBP5, FST, TRADD, INHBA, EGFR, VANGL2, CDH3, KRT17, SMO, CD109, ERCC2, SNAI1, SOX9, ATP7A, LGR5, LGR4	2186	81	16650	1.97469	1	0.108032	0.105544
GOTERM_BP_FAT	GO:0007219~Notch signaling pathway		35	1.40281	0.00345018	NOTCH3, POGLUT1, SEL1L, DTX1, NRARP, RFNG, DTX3, GATA2, GDPD5, DTX4, PEAR1, TSPAN33, APH1A, NEURL1B, RPS19, MYC, TSPAN5, SOX9, SUSD5, CHAC1, ZNF423, ANGPT4, RBM15, MIB2, GRIP2, TGFBR2, TBX2, MIB1, PTP4A3, MMP14, MFNG, SNAI1, CNTN1, ITGB1BP1, MAML3	2186	162	16650	1.64557	1	0.108808	0.106302
GOTERM_BP_FAT	GO:0050771~negative regulation of axonogenesis		18	0.721443	0.00354448	SEMA6B, SEMA5A, SEMA6C, DRAXIN, NRP1, SEMA3C, BCL11A, DCC, SEMA3A, WNT5A, SEMA3G, SEMA4F, SEMA3E, SEMA3F, SEMA4G, THY1, ULK2, SLIT2	2186	65	16650	2.10923	1	0.111391	0.108825
GOTERM_BP_FAT	GO:0043588~skin development		47	1.88377	0.0035901	RYR1, LAMA5, EDA, TRADD, GBA, TCHH, CLDN1, EGFR, SCEL, ADAMTS2, SHARPIN, CDH3, SLITRK5, FLNB, SOX9, ATP7A, ALOXE3, DSP, CBX7, WNT10B, WNT10A, FZD3, PRKCH, JUP, IGFBP5, VDR, FST, ARRDC3, WNT5A, AKR1C3, INHBA, COL3A1, VANGL2, COL5A1, SMO, KRT17, PALLD, CD109, ERCC2, SNAI1, ADAM9, ITGA6, TRIM16, LTB, LGR5, LGR4, SLC27A4	2186	236	16650	1.51688	1	0.112431	0.109842
GOTERM_BP_FAT	GO:0007413~axonal fasciculation		9	0.360721	0.00361224	SEMA5A, EPHA4, NRP1, SEMA3A, AMIGO1, NDN, NRCAM, CNTN4, MEGF8	2186	21	16650	3.26428	1	0.112732	0.110136
GOTERM_BP_FAT	GO:0007044~cell-substrate junction assembly		22	0.881764	0.00366228	LAMA5, BCAS3, SMAD3, COL16A1, SDC4, ITGB3, FN1, PTPRJ, LAMC2, KRT5, SORBS1, THY1, PPM1F, MMP14, TRIP6, KRT14, ITGA6, WDPCP, ITGB1BP1, ARHGEF7, AJUBA, TNS1	2186	87	16650	1.92605	1	0.113898	0.111275
GOTERM_BP_FAT	GO:0042981~regulation of apoptotic process		218	8.73747	0.00381038	CNTFR, AQP1, SOX2, MYC, RPS6KA2, RASSF6, PDK4, IL12A, SOX9, KIFAP3, SOX4, IER3, UNC13B, MEF2C, PRKCH, DAPK1, PRKCD, ACSL5, MAPK8IP1, TIAM1, NSMF, BEX2, TMEM161A, MAGED1, AGAP2, TGFA, PTTG1IP, PLA2G6, KALRN, PRKCZ, PLAC8, PRDX3, PKHD1, APH1A, GRIN2A, LDHA, INPP5D, FIGNL1, HMOX1, LYN, WNT10B, EGR1, FZD3, EGR3, PLK1, OSGIN1, EIF2AK2, NFATC4, ACER2, NET1, CYLD, SNAI1, NOX4, RGL2, ADA, ITM2C, CPEB4, G…	2186	1400	16650	1.18602	1	0.118068	0.115349
GOTERM_BP_FAT	GO:0046328~regulation of JNK cascade		35	1.40281	0.00382264	PHLPP1, ULK4, NOD1, FZD10, HACD3, FGD2, MAP3K9, EPHB1, DACT1, ANKRD6, MAP4K2, EPHA4, EDN1, DUSP3, DBNL, FZD4, WNT5A, GAB1, TPD52L1, MAPK8IP3, MAPK8IP1, ERN1, PER1, TIAM1, PINK1, VANGL2, TRAF4, TAOK3, MAP3K10, PKN1, BIRC7, TLR6, TLR4, MDFI, TLR3	2186	163	16650	1.63548	1	0.118068	0.115349
GOTERM_BP_FAT	GO:0086003~cardiac muscle cell contraction		16	0.641283	0.00389681	HCN4, DSP, KCNH2, KCNJ5, CAMK2D, JUP, KCNJ8, KCND3, CACNA1G, GJA1, PKP2, GPD1L, SCN3B, SCN4B, DSC2, SNTA1	2186	55	16650	2.21575	1	0.119947	0.117184
GOTERM_BP_FAT	GO:0006811~ion transport		226	9.05812	0.00392363	SLC23A2, SERPINE2, TFRC, ABAT, PKD2L2, AQP1, GJA1, MYC, NIPAL2, NIPAL3, PIEZO2, SLC12A6, ATP6V1E2, SLC12A9, MFSD2A, UNC13B, MEF2C, CPT1A, ATP6V0E1, DAPK1, CACNA2D2, SLC6A11, GABRG2, KCNQ3, ORAI2, VDAC1, ATP6V0D1, TTYH3, TMEM63B, TMEM63C, PDGFB, SLCO5A1, THY1, PLA2G6, SLC5A2, TRPM2, CYB5R1, CRACR2A, GRIN2A, NKAIN4, COMMD9, PLCG2, INPP5K, KCNN1, KCNMB4, SCN3B, SCN3A, LYN, ACE, STARD10, SLC16A10, AT…	2186	1458	16650	1.18063	1	0.120173	0.117405
GOTERM_BP_FAT	GO:0043009~chordate embryonic development		99	3.96794	0.00394285	POGLUT1, CSF2, NDST1, GJA1, MYC, SALL4, CHEK1, SOX6, JUNB, PRKACB, SOX4, IFITM5, MEF2C, WNT5A, LIG4, MAPK8IP3, RUNX2, RBP4, MYCN, MSH2, SMO, GPR161, HOXB4, FKBP8, LMX1B, KIF20B, HOXB6, HOXB5, SDC4, EPAS1, PDGFB, LIAS, GATA2, CCNB2, CCNB1, RDH10, INPP5K, SKIL, WDTC1, PLK4, FZD3, STIL, SMAD3, TGFB3, FOXF1, GLMN, NR2F2, PBX1, VANGL2, MAFG, MKS1, SNAI1, ADA, C2CD3, NRARP, BRCA1, BRCA2, PKD2, TCTN1, A…	2186	577	16650	1.30684	1	0.120173	0.117405
GOTERM_BP_FAT	GO:0086091~regulation of heart rate by cardiac conduction		12	0.480962	0.00394871	HCN4, DSP, KCNH2, KCNJ5, CAMK2D, JUP, KCND3, PKP2, SCN3B, SCN4B, DSC2, CACNA1G	2186	35	16650	2.61142	1	0.120173	0.117405
GOTERM_BP_FAT	GO:0007368~determination of left/right symmetry		27	1.08216	0.00395763	C2CD3, GATA4, LRRC6, PKD2, DPCD, GJA1, CC2D2A, PSKH1, STIL, MEF2C, DNAH11, SMAD3, IFT140, FOXF1, DNAAF1, WNT5A, ACVR2B, BICC1, TGFBR2, TBX2, MIB1, VANGL2, SMO, DAAM2, MKS1, MEGF8, CCDC40	2186	116	16650	1.77284	1	0.120173	0.117405
GOTERM_BP_FAT	GO:0031668~cellular response to extracellular stimulus		39	1.56313	0.00409445	BECN1, CDKN1A, GBA, TNC, PTN, ZFYVE1, FOXO1, PPP1R9B, BRIP1, MAP1LC3B, IFI16, UCP2, PDK4, HMOX1, NUDT15, RNF152, PDK2, NCOA1, LYN, GABARAPL1, IL15, VDR, AKR1C3, EIF2AK2, ATG14, SREBF2, SIRT2, USF1, NR4A2, P2RX7, CYP24A1, ADORA2B, RRAGD, ITGA6, ULK1, GAS6, DSC2, FOXA2, CPEB4	2186	188	16650	1.58005	1	0.123909	0.121055
GOTERM_BP_FAT	GO:0001764~neuron migration		29	1.16232	0.00411933	NRP1, SEMA3A, GATA2, GJA1, NKX2-1, NDN, NRCAM, PRKG1, FZD3, MEF2C, HSP90AA1, CDKL5, DCC, NRG1, NR2F2, DCLK1, NR4A2, ASPM, COL3A1, NRG3, PEX5, DDIT4, NSMF, MAPT, KIF20B, GAS6, CDK5R2, ASTN1, ADGRL3	2186	128	16650	1.72565	1	0.124243	0.121382
GOTERM_BP_FAT	GO:0070482~response to oxygen levels		59	2.36473	0.00416226	RYR1, CDKN1A, ABAT, RORA, HIF3A, LIMD1, SLC8A1, AQP1, BBC3, ALAD, NPEPPS, ALKBH5, PLAU, NOS1, CD34, PDGFRB, EDN1, PTGIS, MMP2, AGTRAP, ATP1B1, SIRT2, TGFBR2, CCNA2, MMP14, DDIT4, KCNMA1, PPARA, CRYAB, AJUBA, PPARD, BECN1, CAMK2D, EPAS1, ITPR2, PTN, FOXO3, NDRG1, FOXO1, PDLIM1, LDHA, CCNB1, POLR2A, UCP2, HMOX1, EGR1, ANGPT4, SMAD3, TGFB3, VEGFB, WTIP, USF1, NR4A2, PINK1, ERCC2, NOX4, CPEB2, ADA, C…	2186	314	16650	1.43115	1	0.125118	0.122237
GOTERM_BP_FAT	GO:0007517~muscle organ development		67	2.68537	0.00420358	RYR1, ACHE, CNTFR, TCF21, MYL6B, FGFRL1, GJA1, SIN3B, SGCA, LUC7L, HMG20B, SOX6, LARGE1, DSP, RBFOX1, G6PD, MEF2C, EDN1, TSC22D3, TNNC1, WNT5A, NRG1, PAX5, SIRT2, TGFBR2, RBP4, MRAS, SMO, PKP2, COL6A3, ITGB1BP2, VGLL2, CRYAB, HDAC4, IGSF8, LAMA5, TAGLN, LAMA2, CCM2L, FOXO4, CCNB1, ERBB3, S1PR1, XIRP2, MYH14, FLNB, MSC, SKIL, EGR1, WNT10B, EGR3, SMAD3, CAV2, NEB, NR1D2, NR2F2, ASS1, POU6F1, SMAD7,…	2186	366	16650	1.39431	1	0.125939	0.123039
GOTERM_BP_FAT	GO:0060491~regulation of cell projection assembly		35	1.40281	0.00422872	HDAC4, TBC1D19, NLGN1, RAP1GAP, TRPM2, MIEN1, PALM, TBC1D13, RAC2, EPS8L2, SLIT2, TBC1D17, TBC1D16, PPP1R16B, BCAS3, CARMIL2, HSP90AA1, MYO10, TGFB3, IFT140, PRKCD, COBL, TBC1D2B, SSH3, SSH1, DNM3, P2RX7, CYLD, TBC1D2, CDC42EP3, FSCN1, EVL, WDPCP, RAB17, KCTD17	2186	164	16650	1.6255	1	0.126272	0.123364
GOTERM_BP_FAT	GO:1901214~regulation of neuron death		50	2.00401	0.00427552	GABRB3, GABRB2, DRAXIN, CNTFR, NRP1, HSP90AB1, KIF14, BBC3, CASP9, IKBKG, CD34, EPHB1, G6PD, MEF2C, DCC, ITGA1, LIG4, NGF, TOX3, MSH2, DDIT4, NSMF, PPARA, HDAC4, LRP1, GBA, AGAP2, HTRA2, FOXO3, CORO1A, TRPM2, ERBB3, GPNMB, NTF3, RAB29, HMOX1, PAK3, SNCB, NQO1, TGFB3, BDNF, GABRA5, VEGFB, NR4A2, PINK1, NR4A3, ATP13A2, GCLM, NES, CPEB4	2186	257	16650	1.48184	1	0.126826	0.123905
GOTERM_BP_FAT	GO:0071496~cellular response to external stimulus		50	2.00401	0.00427552	CDKN1A, TNC, ZFYVE1, PPP1R9B, AQP1, GJA1, MAP1LC3B, CHEK1, HABP4, PDK4, TNFRSF8, SOX9, NUDT15, RNF152, PDK2, NCOA1, GABARAPL1, IL15, ATG14, SIRT2, SREBF2, ADORA2B, RRAGD, ITGA6, ULK1, GAS6, TLR4, DSC2, TLR3, HDAC4, BECN1, GBA, PTN, FOXO1, EGFR, CNN2, BRIP1, IFI16, UCP2, HMOX1, LYN, VDR, AKR1C3, EIF2AK2, USF1, P2RX7, NR4A2, CYP24A1, CPEB4, FOXA2	2186	257	16650	1.48184	1	0.126826	0.123905
GOTERM_BP_FAT	GO:0009790~embryo development		154	6.17234	0.00430748	PHLDB1, POGLUT1, CSF2, COL12A1, HOXA13, SOX2, NDST1, GJA1, RPS6KA6, EFEMP1, MYC, SALL4, CHEK1, SOX9, SOX6, JUNB, PRKACB, SOX4, IFITM5, FBXW4, MEF2C, DNAAF1, WNT5A, LIG4, MYO7A, MAPK8IP3, RUNX2, RBP4, MYCN, COL4A2, MSH2, SMO, GPR161, HOXB4, FKBP8, WDPCP, LMX1B, KIF20B, HOXB6, HOXB5, DNMT1, CRABP2, SDC4, INSIG2, EPAS1, TSHZ1, PDGFB, GATA4, LIAS, GATA2, CCNB2, CCNB1, FLRT3, RDH10, PDGFC, INPP5K, SKI…	2186	954	16650	1.22952	1	0.127354	0.124421
GOTERM_BP_FAT	GO:0045992~negative regulation of embryonic development		10	0.400802	0.00434316	RPS6KA6, FZD3, COL5A1, GPR161, WNT5A, SNAI1, NRARP, SULF1, PRKACB, TBX2	2186	26	16650	2.92948	1	0.127988	0.12504
GOTERM_BP_FAT	GO:0006027~glycosaminoglycan catabolic process		17	0.681363	0.00445619	HGSNAT, SDC4, IDUA, SDC2, FUCA1, HEXA, SDC3, HMMR, GNS, GALNS, ACAN, SDC1, CSPG5, GPC2, IDS, CSPG4, CD44	2186	61	16650	2.12267	1	0.13089	0.127875
GOTERM_BP_FAT	GO:0032535~regulation of cellular component size		65	2.60521	0.00448874	SEMA5A, DRAXIN, NRP1, HSP90AB1, PLXND1, AQP1, PREX1, DEPTOR, NRCAM, ARPIN, PLS1, SEMA6B, SEMA6C, EDN1, HSP90AA1, CDKL5, DCC, WNT5A, TMOD2, PRKCD, NRG1, VAV1, CIT, FCHSD1, OLFM1, KCNMA1, CDC42EP3, ULK2, EVL, MAPT, PLEKHH2, SEMA3C, CRABP2, SEMA3A, PEX11A, PEX11B, SEMA3G, SEMA3E, SEMA3F, CORO1A, TTL, CORO1B, SLIT2, PAK3, WDTC1, CCL24, CARMIL2, GSN, BCL11A, BDNF, FN1, TRPV2, SEMA4F, NEB, SEMA4G, SSH3…	2186	354	16650	1.39854	1	0.131416	0.12839
GOTERM_BP_FAT	GO:0043067~regulation of programmed cell death		219	8.77756	0.00457412	CNTFR, AQP1, SOX2, MYC, RPS6KA2, RASSF6, PDK4, IL12A, SOX9, KIFAP3, SOX4, IER3, UNC13B, MEF2C, PRKCH, DAPK1, PRKCD, ACSL5, MAPK8IP1, TIAM1, NSMF, BEX2, TMEM161A, MAGED1, AGAP2, TGFA, PTTG1IP, PLA2G6, KALRN, PRKCZ, PLAC8, PRDX3, PKHD1, APH1A, GRIN2A, LDHA, INPP5D, FIGNL1, PLCG2, HMOX1, LYN, WNT10B, EGR1, FZD3, EGR3, PLK1, OSGIN1, EIF2AK2, NFATC4, ACER2, NET1, CYLD, SNAI1, NOX4, RGL2, ADA, ITM2C, C…	2186	1413	16650	1.1805	1	0.133179	0.130112
GOTERM_BP_FAT	GO:0015748~organophosphate ester transport		21	0.841683	0.00459862	SLC37A1, ATP8B3, ABCB1, ATP8A1, PRKCD, ABCA4, STARD10, ATP10A, PITPNC1, P2RX7, GJA1, PITPNM1, SCP2, NPC2, PITPNM3, SLC25A42, SLC25A23, ABCG1, PRELID3A, ATP9A, MFSD2A	2186	83	16650	1.9271	1	0.133179	0.130112
GOTERM_BP_FAT	GO:0040013~negative regulation of locomotion		50	2.00401	0.00462214	SEMA5A, PTPRU, NRP1, PTPRJ, ADARB1, LDLRAD4, CX3CL1, ROBO1, ARID2, ARPIN, SEMA6B, SEMA6C, IGFBP5, MAGI2, WNT5A, ARRDC3, NRG1, NRG3, PKP2, EVL, ITGB1BP1, TRIB1, PPARD, HDAC5, SEMA3C, LRP1, SEMA3A, SEMA3G, SEMA3E, PTN, SEMA3F, THY1, CORO1B, CNN2, RRAS, TP53INP1, NKX2-1, HMOX1, SLIT2, SCAI, ANGPT4, SEMA4F, NR2F2, SEMA4G, SULF1, MCC, SMAD7, COL3A1, EPPK1, ADA	2186	258	16650	1.4761	1	0.133179	0.130112
GOTERM_BP_FAT	GO:0030308~negative regulation of cell growth		36	1.44289	0.00463786	SEMA5A, CDA, DRAXIN, NRP1, CDKN1A, NDUFA13, SEMA3C, SERPINE2, SEMA3A, SEMA3G, PTPRJ, SEMA3E, SEMA3F, PPP1R9B, NPPB, DNAJB2, GJA1, GNG4, DACT3, APBB1, SLIT2, SEMA6B, SEMA6C, G6PD, SMAD3, BCL11A, DCC, TNK1, WNT5A, OSGIN1, SEMA4F, INHBA, SEMA4G, ULK2, CRYAB, PPARD	2186	171	16650	1.60351	1	0.133179	0.130112
GOTERM_BP_FAT	GO:0007584~response to nutrient		36	1.44289	0.00463786	BECN1, TNC, GATA4, TNFRSF11B, PTN, SLC8A1, EGFR, ALAD, HMGCL, BRIP1, LDHA, HMOX1, PDK2, NCOA1, NQO1, ARSA, MEF2C, SLC16A1, IL15, MGMT, VDR, AKR1C3, SSTR2, USF1, ASS1, TGFBR2, CYP24A1, RBP1, SRSF2, ALPL, GCLM, GAS6, ADA, PPARD, FOXA2, SLC27A4	2186	171	16650	1.60351	1	0.133179	0.130112
GOTERM_BP_FAT	GO:0006022~aminoglycan metabolic process		36	1.44289	0.00463786	ITIH5, CHPF, SDC4, IDUA, SDC2, HEXA, SDC3, PDGFB, XYLT1, AP2A1, HMMR, MKI67, GNS, NDST1, ACAN, CHST12, GCNT2, GPC2, IDS, CHSY3, PDGFRB, HGSNAT, CHPF2, IL15, EGF, B3GAT3, FUCA1, B3GAT1, GALNS, B4GAT1, UST, SDC1, CSPG5, CSPG4, CD44, CHST2	2186	171	16650	1.60351	1	0.133179	0.130112
GOTERM_BP_FAT	GO:0051656~establishment of organelle localization		75	3.00601	0.00468691	GPSM2, DENND1A, KIF14, DOC2B, AREG, PIK3CG, SYNE2, PCLO, RIMS3, CDH3, OPHN1, CHMP1B, IKBKG, SPDL1, KIFAP3, CTSC, DLGAP5, CEP55, UNC13B, MAP4K2, TRAPPC2L, ATP6AP1, ITGA4, KIF23, WIPI1, MYO7A, GAB2, KIF22, DNM1, SYTL2, LAT2, TRAPPC6A, WDR81, ADORA2B, KIFC1, GORASP1, KIF2C, MAPT, CHMP6, LLGL2, NAPA, BECN1, NLGN1, RAB1B, KATNB1, CDCA8, TGFA, LIN7A, GATA2, CPLX1, PRKCZ, AP3M2, CCNB1, BLOC1S3, S100A13,…	2186	420	16650	1.36012	1	0.134159	0.131069
GOTERM_BP_FAT	GO:0043171~peptide catabolic process		11	0.440882	0.00479441	NPEPPS, ACE, RNPEPL1, ERAP2, XPNPEP1, CPQ, ERAP1, TPP1, CHAC2, CHAC1, CNDP2	2186	31	16650	2.70268	1	0.1368	0.13365
GOTERM_BP_FAT	GO:0045597~positive regulation of cell differentiation		137	5.49098	0.00490227	SEMA5A, CSF2, SERPINE2, CIB1, IL1RAP, METRNL, SOX2, PREX1, GJA1, PNP, MYC, PALM, IL12A, NRCAM, SOX9, SOX6, JUNB, IL6R, IL15RA, EPHA4, MEF2C, CDKL5, PRKCH, WNT5B, WNT5A, MAGI2, LIG4, CSNK1E, MAPK8IP3, RUNX2, TIAM1, OLFM1, CLIP1, OLFM2, SMO, HOXB4, KCTD11, NSMF, TRIM16, KIF20B, TRIB1, OBSL1, NUMBL, CRABP2, LPL, GATA4, FOXO3, GATA2, KALRN, PRKCZ, INPP5D, PRDM16, ECT2, SKIL, LYN, WNT10B, CARMIL2, FZD…	2186	841	16650	1.24076	1	0.139435	0.136224
GOTERM_BP_FAT	GO:0044089~positive regulation of cellular component biogenesis		78	3.12625	0.00498603	HRK, PHLDB1, LRSAM1, COL16A1, CSF2, CLSTN2, CLSTN3, PTPRJ, IL1RAP, BBC3, PALM, RAC2, SOX9, PIP4K2C, SYNPO, EPHB1, ARPIN, UNC13B, BCAS3, EDN1, HSP90AA1, PPP2R5B, COBL, DNM3, CLIP1, ADGRB2, TAL1, CDC42EP3, FSCN1, EVL, ITGB1BP1, MAPT, TLR6, KCTD17, TLR4, AJUBA, TRABD2B, HDAC4, NLGN1, SDC4, AMIGO1, AMIGO2, CORO1A, PPM1F, CORO1B, MAPK9, CUX2, SRPX2, MIEN1, SLITRK2, FLRT2, FLRT3, NPHP1, SLITRK5, EPS8L2…	2186	441	16650	1.34716	1	0.140456	0.137221
GOTERM_BP_FAT	GO:0014033~neural crest cell differentiation		20	0.801603	0.00498949	SEMA6B, SEMA5A, SEMA6C, LAMA5, NRP1, WNT10A, MEF2C, EDN1, SEMA3C, SEMA3A, SEMA3G, SEMA4F, NRG1, SEMA3E, SEMA3F, SEMA4G, SMO, RDH10, NRTN, SOX9	2186	78	16650	1.95299	1	0.140456	0.137221
GOTERM_BP_FAT	GO:0051271~negative regulation of cellular component movement		50	2.00401	0.0049925	SEMA5A, PTPRU, NRP1, PTPRJ, ADARB1, LDLRAD4, CX3CL1, ROBO1, ARID2, ARPIN, SEMA6B, SEMA6C, IGFBP5, MAGI2, WNT5A, NRG1, NRG3, PKP2, EVL, ITGB1BP1, TRIB1, PPARD, HDAC5, SEMA3C, LRP1, SEMA3A, SEMA3G, SEMA3E, PTN, SEMA3F, THY1, CORO1B, PKHD1, CNN2, RRAS, TP53INP1, NKX2-1, HMOX1, SLIT2, SCAI, ANGPT4, SEMA4F, NR2F2, SEMA4G, SULF1, MCC, SMAD7, COL3A1, EPPK1, ADA	2186	259	16650	1.4704	1	0.140456	0.137221
GOTERM_BP_FAT	GO:0046847~filopodium assembly		14	0.561122	0.00502858	BCAS3, NLGN1, TGFB3, PRKCD, FGD2, PPP1R9B, DNM3, FGD5, MIEN1, PALM, FSCN1, ITGA6, S1PR2, RAB17	2186	46	16650	2.31811	1	0.140456	0.137221
GOTERM_BP_FAT	GO:0006491~N-glycan processing		9	0.360721	0.0050319	MGAT4C, EDEM3, GNPTG, GNPTAB, MGAT4A, EDEM1, MGAT4B, MAN1C1, ENGASE	2186	22	16650	3.1159	1	0.140456	0.137221
GOTERM_BP_FAT	GO:0008608~attachment of spindle microtubules to kinetochore		9	0.360721	0.0050319	BECN1, CCNB1, DSN1, KIF2C, BUB3, KNL1, NDC80, SIRT2, AURKB	2186	22	16650	3.1159	1	0.140456	0.137221
GOTERM_BP_FAT	GO:0031346~positive regulation of cell projection organization		57	2.28457	0.00509083	SEMA5A, NRP1, IL1RAP, ROBO1, PALM, RAC2, BCAS3, EPHA4, HSP90AA1, CDKL5, MAGI2, WNT5A, PPP2R5B, COBL, NRG1, NGF, DNM3, TIAM1, CLIP1, IL1RAPL1, CDC42EP3, FSCN1, MAPT, ARHGEF7, KCTD17, OBSL1, SHANK1, HDAC4, NLGN1, CRABP2, AMIGO1, KATNB1, PTN, KALRN, CORO1B, CUX2, MIEN1, EPS8L2, SLIT2, APBB1, PAK3, SKIL, LYN, CARMIL2, SF3A2, NEGR1, TGFB3, KIDINS220, BCL11A, BDNF, FN1, TRPV2, P2RX7, CNTN1, PLXNB1, CAM…	2186	304	16650	1.42812	1	0.141661	0.138398
GOTERM_BP_FAT	GO:0006820~anion transport		82	3.28657	0.00512057	GABRB3, GABRB2, CLIC5, SLC23A2, SLC27A1, CLIC3, PRKAG2, ABAT, SLC7A11, SLC7A10, AQP1, GABRR2, MPC1, MYC, SLC16A8, SLC12A6, CLIC2, ADAMTS8, ROS1, PPFIA3, MFSD2A, SLC16A5, SLC12A9, UNC13B, ABCC3, SLC36A1, NCOA1, ABCC1, PLA2G12A, CPT1A, EDN1, ABCC8, SLC6A11, ABCC9, ANO5, GABRG2, ANO2, SLC22A23, SLC25A15, ANO1, SLC7A7, CRY2, SLC27A6, VDAC1, PPARA, XPR1, SLC25A13, PPARD, SLC27A4, TTYH3, SLC43A2, SLCO5…	2186	468	16650	1.33454	1	0.142048	0.138777
GOTERM_BP_FAT	GO:0002520~immune system development		134	5.37074	0.00514272	CSF2, TFRC, ZBTB24, CIB1, RORA, IL27RA, PREX1, PNP, RPS19, MYC, IL12A, SOX6, JUNB, SOX4, HERC6, TPD52, IL15RA, MEF2C, G6PD, VPS33A, FST, WNT5A, LIG4, ESCO2, KRT75, RUNX2, MSH6, MELK, MSH2, FANCD2, CD109, MFNG, RBP1, HOXB4, TRIB1, PDE1B, EPAS1, PDGFB, DTX1, FOXO3, GATA2, PRKCZ, ZFP36L2, PRDX3, CNN2, TRPM2, CCNB2, RRAS, INPP5D, PRDM16, PLCG2, TSPAN2, ZBTB7B, ESRRA, LYN, WNT10B, EGR1, CARMIL2, ACE, …	2186	821	16650	1.24316	1	0.142224	0.138948
GOTERM_BP_FAT	GO:0015914~phospholipid transport		17	0.681363	0.00528985	ATP8B3, ABCB1, ATP8A1, PRKCD, ABCA4, STARD10, ATP10A, PITPNC1, P2RX7, PITPNM1, SCP2, NPC2, PITPNM3, ABCG1, PRELID3A, ATP9A, MFSD2A	2186	62	16650	2.08844	1	0.145191	0.141847
GOTERM_BP_FAT	GO:0000045~autophagosome assembly		17	0.681363	0.00528985	BECN1, LRSAM1, GABARAPL1, ATG9A, WIPI1, ATG14, WDR45, ATG13, PINK1, MAP1LC3B, PACS2, TP53INP2, TP53INP1, ATG2A, PIP4K2C, ATG4D, ATG2B	2186	62	16650	2.08844	1	0.145191	0.141847
GOTERM_BP_FAT	GO:0045444~fat cell differentiation		40	1.60321	0.00529846	PEX11A, HTR2C, RORA, ADRB2, GATA2, METRNL, FOXO1, ZFP36L2, PLAC8, PRDM16, BBS9, ALOXE3, SH2B2, FBXO9, RUNX1T1, IL11, TMEM120B, WNT10B, SMAD3, WNT5B, SORT1, TMEM120A, ERAP1, WNT5A, HMGA2, NOC3L, C1QL4, SMAD6, SIRT2, NR4A2, CLIP3, NR4A1, ALDH6A1, NR4A3, BBS12, ZNF516, ID4, ITGA6, TRIB2, PPARD	2186	197	16650	1.54653	1	0.145191	0.141847
GOTERM_BP_FAT	GO:0009792~embryo development ending in birth or egg hatching		99	3.96794	0.00538705	POGLUT1, CSF2, NDST1, GJA1, MYC, SALL4, CHEK1, SOX6, JUNB, PRKACB, SOX4, IFITM5, MEF2C, WNT5A, LIG4, MAPK8IP3, RUNX2, RBP4, MYCN, MSH2, SMO, GPR161, HOXB4, FKBP8, LMX1B, KIF20B, HOXB6, HOXB5, SDC4, EPAS1, PDGFB, LIAS, GATA2, CCNB2, CCNB1, RDH10, INPP5K, SKIL, WDTC1, PLK4, FZD3, STIL, SMAD3, TGFB3, FOXF1, GLMN, NR2F2, PBX1, VANGL2, MAFG, MKS1, SNAI1, ADA, C2CD3, NRARP, BRCA1, BRCA2, PKD2, TCTN1, A…	2186	583	16650	1.29339	1	0.14717	0.14378
GOTERM_BP_FAT	GO:0060600~dichotomous subdivision of an epithelial terminal unit		6	0.240481	0.00550529	NRP1, VANGL2, SEMA3C, PLXND1, SEMA3A, AREG	2186	10	16650	4.56999	1	0.149537	0.146093
GOTERM_BP_FAT	GO:0006936~muscle contraction		61	2.44489	0.00550699	RYR1, MYOM1, DOCK4, DYSF, ABAT, MYL6B, SLC8A1, PIK3CG, GJA1, SGCA, NOS1, CLIC2, PRKG1, SNTA1, DSP, KCNH2, EDN1, HSP90AA1, EDN2, KCND3, TNNC1, GAA, TMOD2, ITGA1, SSTR2, ATP1B1, GRIP2, ACTA2, MYL5, ADORA2B, KCNMA1, PKP2, CRYAB, MYL9, SCN4B, DSC2, HDAC4, HCN4, CAMK2D, SRSF1, GATA4, ADRB2, PLA2G6, CACNA1G, MYH14, SCN3B, MAP2K6, KCNJ5, JUP, KCNJ8, HTR1D, VEGFB, NEB, SORBS1, SULF1, SORBS3, SMAD7, EHD3,…	2186	331	16650	1.40367	1	0.149537	0.146093
GOTERM_BP_FAT	GO:0001666~response to hypoxia		54	2.16433	0.005572	RYR1, ABAT, RORA, HIF3A, LIMD1, SLC8A1, AQP1, BBC3, ALAD, NPEPPS, ALKBH5, PLAU, NOS1, CD34, EDN1, PTGIS, MMP2, AGTRAP, ATP1B1, SIRT2, TGFBR2, CCNA2, MMP14, DDIT4, KCNMA1, PPARA, CRYAB, AJUBA, PPARD, BECN1, CAMK2D, EPAS1, ITPR2, PTN, FOXO3, NDRG1, PDLIM1, LDHA, CCNB1, UCP2, HMOX1, EGR1, ANGPT4, SMAD3, TGFB3, VEGFB, WTIP, USF1, NR4A2, PINK1, ERCC2, NOX4, CPEB2, ADA	2186	286	16650	1.43811	1	0.150781	0.147308
GOTERM_BP_FAT	GO:0030029~actin filament-based process		112	4.48898	0.00558634	SEMA5A, DIXDC1, FZD10, FRY, AQP1, PREX1, GJA1, OPHN1, SYNPO, MYOZ2, ARPIN, PLS1, PDGFRB, KCNH2, MYLIP, MEF2C, TMOD2, PRKCD, MYO7A, FRMD5, DAAM2, PKP2, FSCN1, OBSL1, DSC2, LLGL2, SDC4, EPB41, GATA4, CORO1A, PRKCZ, CORO1B, CACNA1G, CNN2, TRPM2, EPB41L1, NPHP1, INPP5K, MYH14, NPHP4, SCN3B, CARMIL2, SMAD3, IQSEC2, JUP, TGFB3, NEB, PARVB, SSH3, SSH1, VANGL2, DIAPH3, JMY, SPIRE2, NOX4, SPIRE1, MYL6B, M…	2186	672	16650	1.26944	1	0.150781	0.147308
GOTERM_BP_FAT	GO:0032102~negative regulation of response to external stimulus		51	2.04409	0.00564959	SEMA5A, NRP1, CUEDC2, SERPINE2, PROS1, ABAT, RORA, NENF, METRNL, ROBO1, GJA1, RPS19, PLAU, PBK, SPX, CD34, PRKG1, SEMA6B, SEMA6C, EPHA4, EDN1, PTGIS, WNT5A, PRKCD, SIRT2, CD109, SMPDL3B, PPARA, TRIB1, PPARD, SEMA3C, SEMA3A, GBA, HTRA1, PDGFB, SEMA3G, SEMA3E, SEMA3F, CORO1B, SHARPIN, NLRP6, TSPAN6, SLIT2, SMAD3, FOXF1, EIF2AK2, SEMA4F, SEMA4G, USF1, EPPK1, ADA	2186	267	16650	1.45487	1	0.151234	0.147751
GOTERM_BP_FAT	GO:0001822~kidney development		51	2.04409	0.00564959	NRP1, TCF21, PKD2, CALB1, BMPER, ADAMTS1, MYC, SOX9, CD34, SOX4, TNS2, PDGFRB, EPHA4, MEF2C, MAGI2, KLF15, ACTA2, RRM2B, SMO, COL4A4, COL4A3, MMP17, RARB, WDPCP, GLCCI1, LAMA5, NOTCH3, SDC4, MAGED1, PDGFB, PRKX, FSTL3, APH1A, PKHD1, RDH10, SLIT2, EGR1, ACE, SMAD3, KCNJ8, SMAD9, SULF1, SMAD6, ACVR2B, ASS1, PBX1, SMAD7, CENPF, VANGL2, SDC1, LGR4	2186	267	16650	1.45487	1	0.151234	0.147751
GOTERM_BP_FAT	GO:0046330~positive regulation of JNK cascade		27	1.08216	0.00565362	NOD1, FZD10, HACD3, FGD2, MAP3K9, ANKRD6, MAP4K2, EPHA4, EDN1, DBNL, FZD4, WNT5A, GAB1, TPD52L1, MAPK8IP3, ERN1, TIAM1, VANGL2, TRAF4, TAOK3, MAP3K10, PKN1, BIRC7, TLR6, TLR4, MDFI, TLR3	2186	119	16650	1.72815	1	0.151234	0.147751
GOTERM_BP_FAT	GO:0014031~mesenchymal cell development		35	1.40281	0.00567266	SEMA5A, LAMA5, NRP1, SEMA3C, SEMA3A, SEMA3G, SEMA3E, SEMA3F, LDLRAD4, RDH10, GCNT2, NKX2-1, DACT3, NRTN, SOX9, SEMA6B, SEMA6C, EDN1, TRIM62, SMAD3, TGFB3, WNT5A, RFLNB, HMGA2, SEMA4F, NRG1, SEMA4G, TGFBR2, SMAD7, EFNA1, OLFM1, SMO, SNAI1, ERG, FOXA2	2186	167	16650	1.5963	1	0.151293	0.147809
GOTERM_BP_FAT	GO:0033043~regulation of organelle organization		181	7.25451	0.00573644	SEMA5A, PHLDB1, CSF2, DIXDC1, MPV17L2, STMN3, BUB1B, CIB1, FZD10, MKI67, CDC20, NPEPPS, MTBP, PREX1, HHAT, CAPN6, MYC, RPS6KA2, CHEK1, KNTC1, FBXO5, PIP4K2C, SYNPO, ARPIN, PDGFRB, MEF2C, FBXW5, MAP2K2, DDX11, WNT5A, TMOD2, PRKCD, LIG4, TBC1D2B, ATG13, ATXN2L, CLIP3, TOM1L2, CLIP1, MSH2, FSCN1, VDAC1, KIF20B, KCTD17, OBSL1, SQSTM1, TBC1D19, DNMT1, SDC4, PDGFB, HTRA2, TGFA, ADRB2, GATA2, PLA2G6, SK…	2186	1152	16650	1.19671	1	0.152479	0.148967
GOTERM_BP_FAT	GO:0072524~pyridine-containing compound metabolic process		29	1.16232	0.0057676	HDAC4, PDXK, NADSYN1, ENO2, DHTKD1, NADK2, LDHA, PNP, MPC1, NNT, MYC, NMRK1, ME1, FDXR, PNPO, AOX1, G6PD, PTGIS, DCXR, INSR, BPGM, P2RX7, MTAP, PFKL, DDIT4, ALDOC, GPD1L, PPARA, DLD	2186	131	16650	1.68613	1	0.152479	0.148967
GOTERM_BP_FAT	GO:0010972~negative regulation of G2/M transition of mitotic cell cycle		10	0.400802	0.00576801	CCNA2, FANCI, BLM, TAOK3, CDK1, HMGA2, FOXN3, FOXO4, CLSPN, TICRR	2186	27	16650	2.82098	1	0.152479	0.148967
GOTERM_BP_FAT	GO:0044057~regulation of system process		87	3.48697	0.00589553	RYR1, DOCK4, THRB, THRA, CELF2, HTR2C, ABAT, SLC8A1, PIK3CG, RYR3, AQP1, NPPB, SCPEP1, GJA1, SPX, NOS1, CLIC2, PRKG1, SNTA1, DSP, KCNH2, G6PD, EDN1, HSP90AA1, EDN2, IGFBP5, KCND3, TRPC1, TNNC1, GAA, CACNA2D2, NRG1, ABCC9, SSTR2, ATP1B1, CACNB1, MYL5, CACNB4, ADORA2B, CRY2, PKP2, PPP1R12B, GAS6, MYL9, SCN4B, DSC2, MGLL, PPARD, HDAC4, HCN4, CAMK2D, NLGN1, EPAS1, SEMA3A, GBA, PDGFB, ITPR2, GATA4, AD…	2186	504	16650	1.31478	1	0.155393	0.151814
GOTERM_BP_FAT	GO:0051247~positive regulation of protein metabolic process		231	9.25852	0.00615372	CYFIP2, FZD10, SOX2, CDC20, GJA1, MYC, IL12A, SOX9, FBXO5, PRKACB, SOX4, ARRDC4, CCBE1, EPHA4, MEF2C, DAPK1, ARRDC3, PRKCD, CSNK1E, ATG14, MAPK8IP3, TIAM1, ADCY9, PSME1, NSMF, TRIB1, TRIB2, VPS28, CDCA2, SDC4, MAGED1, EIF5A2, PDGFB, TGFA, PTTG1IP, PLA2G6, HACD3, PRKCZ, HPX, PDGFC, VPS11, HMOX1, LYN, EGR1, ACE, FZD4, INSR, EDEM1, PLK1, FN1, EIF2AK2, NMI, CDC6, ACER2, TADA2B, TPX2, EHD4, TADA2A, VA…	2186	1508	16650	1.16674	1	0.161724	0.157999
GOTERM_BP_FAT	GO:0048584~positive regulation of response to stimulus		304	12.1844	0.00618787	CYFIP2, TFRC, TRIL, DIXDC1, ABAT, FZD10, IL27RA, SOX2, GJA1, RPS19, MYC, IL12A, SOX9, PRKACB, SOX4, UNC13B, CCBE1, EPHA4, MEF2C, PRKCH, DDX11, ARRDC3, PRKCD, CSNK1E, MAPK8IP3, DKK2, MAPK8IP1, TIAM1, DEPDC1B, RRAGD, PSME1, TRIM16, TMEM161A, MAGED1, PDGFB, AGAP2, PIK3R3, TGFA, GATA4, THY1, GATA2, PLA2G6, HACD3, PRKCZ, KLK6, TRPM2, HPX, INPP5D, TSPAN6, PDGFC, S100A13, PLCG2, HMOX1, TSPAN5, PAG1, ZBE…	2186	2030	16650	1.14062	1	0.162147	0.158413
GOTERM_BP_FAT	GO:0051965~positive regulation of synapse assembly		17	0.681363	0.00624579	NLGN1, CLSTN2, CLSTN3, BDNF, AMIGO1, AMIGO2, IL1RAP, CUX2, SRPX2, ADGRB2, SLITRK2, FLRT2, FLRT3, SLITRK5, LRRN1, EPHB1, ADGRL3	2186	63	16650	2.05529	1	0.163189	0.159431
GOTERM_BP_FAT	GO:0050790~regulation of catalytic activity		349	13.988	0.00628767	CYFIP2, SERPINE2, STMN3, CBLB, ADARB1, FZD10, ZFYVE1, AQP1, SOX2, CDC20, PREX1, OPHN1, MYC, FBXO5, PRKACB, AGFG2, ARRDC4, EPHA4, MEF2C, DAPK1, STARD8, DDX11, ARRDC3, PRKCD, KNL1, ATG14, MAPK8IP3, SYTL2, MAPK8IP1, TIAM1, DEPDC1B, ADCY9, WDR81, CD109, PSME1, RIN3, RIN1, TRIB1, TRIB2, LLGL2, SDC4, MAGED1, PDGFB, AGAP2, PIK3R3, TGFA, LPAR2, THY1, HACD3, KALRN, PRKCZ, PRDX3, APH1A, GRIN2A, FLRT2, FLRT…	2186	2357	16650	1.12779	1	0.163808	0.160035
GOTERM_BP_FAT	GO:0007080~mitotic metaphase plate congression		12	0.480962	0.00631692	BECN1, KIF18A, CCNB1, KIFC1, CHMP1B, KIF14, CDCA8, KIF2C, KIF22, SPDL1, CHMP6, CEP55	2186	37	16650	2.47027	1	0.164094	0.160315
GOTERM_BP_FAT	GO:0000910~cytokinesis		27	1.08216	0.00633828	BECN1, AHCTF1, KIF14, BRCA2, AURKB, CECR2, ZFYVE26, ECT2, RAB11FIP4, CEP55, ZNF365, E2F8, CENPV, PLK1, KIF23, CDC6, CIT, ANLN, SNX18, PRC1, INCENP, GIPC1, KIF4A, SPIRE2, SPIRE1, KIF20A, KIF20B	2186	120	16650	1.71375	1	0.164174	0.160393
GOTERM_BP_FAT	GO:1990267~response to transition metal nanoparticle		29	1.16232	0.00642638	HCN3, FECH, SLC40A1, ABAT, EGFR, AQP1, ALAD, MT2A, CCNB1, ATP7B, S100A13, HMOX1, APBB1, ATP7A, ARSA, G6PD, SLC30A3, ABCC8, DDX11, SLC30A4, ASS1, P2RX7, KRT14, TIMELESS, CDK1, ADAM9, NUCB1, ATP13A2, MT1E	2186	132	16650	1.67336	1	0.164798	0.161003
GOTERM_BP_FAT	GO:0045216~cell-cell junction organization		43	1.72345	0.00642934	LAMA5, PATJ, NUMBL, CNTNAP1, COL16A1, SDC4, PARD6G, PTPRJ, THY1, CLDN1, PPM1F, HDAC7, UGT8, GJA1, CDH3, NPHP1, XIRP2, NPHP4, ECT2, DSP, BCAS3, CADM3, ACE, SMAD3, JUP, TGFB3, WHRN, LSR, SORBS1, PLEKHA7, SMAD7, CAMSAP3, MMP14, TRIP6, PKP2, FSCN1, CD9, WDPCP, ITGB1BP1, CDH15, ARHGEF7, AJUBA, LIMS2	2186	218	16650	1.50237	1	0.164798	0.161003
GOTERM_BP_FAT	GO:0010562~positive regulation of phosphorus metabolic process		166	6.65331	0.00643571	KLB, SLC27A1, CSF2, CIB1, KNDC1, FZD10, SOX2, CCND2, BMPER, MYC, IL12A, SOX9, MAP3K9, PDE8A, PRKACB, IL6R, PDGFRB, PPP1R16B, GUCY1A2, EPHA4, MEF2C, MAP2K2, WNT5A, MAGI2, PRKCD, ATG14, MAPK8IP3, PRLR, ERN1, CLIP3, TIAM1, ADCY9, GPR161, EEF1A2, ADAM9, NSMF, SQSTM1, AJUBA, SHC2, CDCA2, SDC4, MAGED1, PDGFB, TGFA, TNFRSF11B, ADRB2, HACD3, PLA2G6, PRKCZ, HPX, CCNB1, PDGFC, TNFRSF14, CLSPN, ECT2, MAP2K6…	2186	1049	16650	1.2053	1	0.164798	0.161003
GOTERM_BP_FAT	GO:0045937~positive regulation of phosphate metabolic process		166	6.65331	0.00643571	KLB, SLC27A1, CSF2, CIB1, KNDC1, FZD10, SOX2, CCND2, BMPER, MYC, IL12A, SOX9, MAP3K9, PDE8A, PRKACB, IL6R, PDGFRB, PPP1R16B, GUCY1A2, EPHA4, MEF2C, MAP2K2, WNT5A, MAGI2, PRKCD, ATG14, MAPK8IP3, PRLR, ERN1, CLIP3, TIAM1, ADCY9, GPR161, EEF1A2, ADAM9, NSMF, SQSTM1, AJUBA, SHC2, CDCA2, SDC4, MAGED1, PDGFB, TGFA, TNFRSF11B, ADRB2, HACD3, PLA2G6, PRKCZ, HPX, CCNB1, PDGFC, TNFRSF14, CLSPN, ECT2, MAP2K6…	2186	1049	16650	1.2053	1	0.164798	0.161003
GOTERM_BP_FAT	GO:0050803~regulation of synapse structure or activity		46	1.84369	0.0064679	NLGN1, CLSTN2, SERPINE2, CLSTN3, AMIGO1, AMIGO2, PTN, IL1RAP, PRKCZ, KALRN, IGSF9, JPH4, CDC20, GRIN2A, SYNGR1, CUX2, SRPX2, CALB1, JPH3, SLITRK2, FLRT2, NETO1, FLRT3, SLITRK5, NCAM1, NCDN, EPHB1, PPFIA3, YWHAG, UNC13B, MEF2C, IQSEC2, BDNF, WNT5A, SYP, NFATC4, ADGRB2, SYT12, GIPC1, NSMF, LRRN1, CNTN4, CAMK1, RAB17, RIN1, ADGRL3	2186	237	16650	1.47834	1	0.165152	0.161348
GOTERM_BP_FAT	GO:0042391~regulation of membrane potential		65	2.60521	0.00658597	GABRB3, CNTNAP1, ABAT, PKD2, SLC8A1, GJA1, RIMS3, NETO1, MYC, NRCAM, SNTA1, UNC13B, DSP, KCNH2, MEF2C, EDN1, KCNH5, KCND3, KCNH8, ATP1B1, CACNB4, KCNMA1, PKP2, KCNQ3, SCN4B, DLD, DSC2, SHANK1, HCN4, HCN3, CAMK2D, CATSPER3, NLGN1, GBA, PTN, PRKCZ, CACNA1G, SLC25A27, PRDX3, GRIN2A, CUX2, UCP2, MYH14, KCNMB4, SLC17A7, S1PR2, SCN3B, SCN3A, ASIC1, KCNJ5, JUP, KCNJ8, CACFD1, PYCR1, SMAD7, TPCN1, P2RX7,…	2186	360	16650	1.37523	1	0.16711	0.163261
GOTERM_BP_FAT	GO:0042633~hair cycle		23	0.921844	0.00660034	LAMA5, WNT10B, WNT10A, FZD3, EDA, IGFBP5, FST, TRADD, TRPV3, INHBA, EGFR, VANGL2, CDH3, KRT17, SMO, CD109, ERCC2, KRT14, SNAI1, SOX9, ATP7A, LGR5, LGR4	2186	97	16650	1.80601	1	0.16711	0.163261
GOTERM_BP_FAT	GO:0042303~molting cycle		23	0.921844	0.00660034	LAMA5, WNT10B, WNT10A, FZD3, EDA, IGFBP5, FST, TRADD, TRPV3, INHBA, EGFR, VANGL2, CDH3, KRT17, SMO, CD109, ERCC2, KRT14, SNAI1, SOX9, ATP7A, LGR5, LGR4	2186	97	16650	1.80601	1	0.16711	0.163261
GOTERM_BP_FAT	GO:0016197~endosomal transport		48	1.92385	0.00661923	BECN1, LEPROT, ANXA8L1, TINAGL1, AP5Z1, STX16, DENND1A, AP2A1, ADRB2, TRAK1, CORO1A, LYST, BLOC1S3, VPS11, RAB29, TOM1, ANXA8, TBC1D17, RAB6B, SNX8, VPS39, SNX5, VPS16, CDX2, SORT1, VPS33A, DENND2A, WIPI1, COMMD1, ATG14, RBSN, DCLK1, MYO1D, RAB32, FAM160A2, EHD3, SNX18, ZFYVE16, EHD4, HOOK2, SNX17, VPS41, RAB38, RAB17, RAB7B, CHMP6, SQSTM1, VPS28	2186	250	16650	1.4624	1	0.16711	0.163262
GOTERM_BP_FAT	GO:0051963~regulation of synapse assembly		20	0.801603	0.00666894	MEF2C, NLGN1, CLSTN2, CLSTN3, BDNF, AMIGO1, WNT5A, AMIGO2, IL1RAP, CUX2, SRPX2, ADGRB2, SLITRK2, FLRT2, FLRT3, SLITRK5, LRRN1, RAB17, EPHB1, ADGRL3	2186	80	16650	1.90416	1	0.16711	0.163262
GOTERM_BP_FAT	GO:0036293~response to decreased oxygen levels		55	2.20441	0.00667377	RYR1, ABAT, RORA, HIF3A, LIMD1, SLC8A1, AQP1, BBC3, ALAD, NPEPPS, ALKBH5, PLAU, NOS1, CD34, EDN1, PTGIS, MMP2, AGTRAP, ATP1B1, SIRT2, TGFBR2, CCNA2, MMP14, DDIT4, KCNMA1, PPARA, CRYAB, AJUBA, PPARD, BECN1, CAMK2D, EPAS1, ITPR2, PTN, FOXO3, NDRG1, PDLIM1, LDHA, CCNB1, UCP2, HMOX1, EGR1, ANGPT4, SMAD3, TGFB3, VEGFB, WTIP, USF1, NR4A2, PINK1, ERCC2, NOX4, CPEB2, ADA, CPEB4	2186	295	16650	1.42005	1	0.16711	0.163262
GOTERM_BP_FAT	GO:0007409~axonogenesis		73	2.92585	0.00667475	SEMA5A, DRAXIN, ROBO3, NRP1, PLXND1, ROBO1, OPHN1, BOC, TCTN1, NRCAM, EPHB1, SEMA6B, SEMA6C, EPHA4, CDKL5, DCC, WNT5A, COBL, NRG1, NGF, MAPK8IP3, TIAM1, OLFM1, S100A6, ULK2, EVL, ULK1, MAPT, NUMBL, SEMA3C, LAMA2, CRABP2, SEMA3A, AMIGO1, NTN4, SEMA3G, SEMA3E, SEMA3F, THY1, TTL, EFNB3, SLITRK2, FLRT2, FLRT3, NKX2-1, SLITRK5, NDN, NCAM1, SLIT2, APBB1, PAK3, SKIL, NTNG2, FZD3, BCL11A, BDNF, FN1, TRPV…	2186	413	16650	1.34628	1	0.16711	0.163262
GOTERM_BP_FAT	GO:0031401~positive regulation of protein modification process		179	7.17435	0.00677102	KLB, SLC27A1, CSF2, BUB1B, CIB1, KNDC1, FZD10, SOX2, CDC20, CCND2, BMPER, IL12A, SOX9, FBXO5, MAP3K9, PDE8A, PRKACB, IL6R, SOX4, PDGFRB, ARRDC4, PPP1R16B, EPHA4, MEF2C, MAP2K2, WNT5A, MAGI2, PRKCD, ARRDC3, ATG14, MAPK8IP3, PRLR, ERN1, CLIP3, TIAM1, ADCY9, PSME1, ADAM9, NSMF, SQSTM1, AJUBA, TRABD2B, SHC2, DNMT1, CDCA2, SDC4, MAGED1, PDGFB, TGFA, TNFRSF11B, ADRB2, PTTG1IP, HACD3, PLA2G6, PRKCZ, HPX…	2186	1143	16650	1.19281	1	0.168907	0.165017
GOTERM_BP_FAT	GO:0050772~positive regulation of axonogenesis		18	0.721443	0.00679899	SEMA5A, NRP1, CDKL5, CRABP2, BDNF, BCL11A, AMIGO1, TRPV2, FN1, NRG1, NGF, ROBO1, TIAM1, PLXNB1, MAPT, SLIT2, MEGF8, SKIL	2186	69	16650	1.98695	1	0.168907	0.165017
GOTERM_BP_FAT	GO:0009101~glycoprotein biosynthetic process		64	2.56513	0.00681676	POMT2, GALNT12, GALNT14, POGLUT1, CHPF, GALNT18, XYLT1, GXYLT2, NAGPA, NDST1, ADAMTS5, C1GALT1C1, GNPTAB, B3GALT1, MUC12, ATP7A, LARGE1, GALNT9, GAL3ST4, ADAMTS7, ALG8, IL15, CHPF2, SIRT2, MUC5AC, B3GNT9, B3GNT5, GORASP1, CHST4, NECAB3, ART5, TRAK1, UBE2J1, TRAK2, ACAN, FUT9, CHST12, MGAT3, MAN1C1, GCNT2, ST3GAL5, ST8SIA5, CHSY3, EDEM3, GALNT6, B3GAT3, EDEM1, B3GAT1, VEGFB, B3GALT5, ACER2, MGAT4C…	2186	354	16650	1.37702	1	0.168907	0.165017
GOTERM_BP_FAT	GO:0007417~central nervous system development		145	5.81162	0.00682169	SEMA5A, PRDM8, SH3GL3, SERPINE2, HDAC11, DIXDC1, ABAT, KNDC1, RORA, SLC8A1, AQP1, SOX2, NDST1, RPS6KA6, ADGRA2, MYC, NRCAM, SOX9, SOX6, EPHB1, SOX4, MFSD2A, ARSA, EPHA4, MEF2C, G6PD, AGTPBP1, WNT5A, LIG4, SLC6A11, SYPL2, MAPK8IP3, HPCAL4, MYCN, SMO, FANCD2, DDIT4, HPRT1, ATP6V0D1, NOTCH3, NUMBL, FOXG1, HTRA2, FOXO3, GATA2, NDRG2, PCDH18, AK8, KLK6, UGT8, LDHA, SNTG2, SHARPIN, MAP2, CDH22, PDGFC, …	2186	904	16650	1.2217	1	0.168907	0.165017
GOTERM_BP_FAT	GO:0042634~regulation of hair cycle		9	0.360721	0.00684146	PER1, WNT10B, CDH3, SMO, KRT17, FST, TRADD, TRPV3, INHBA	2186	23	16650	2.98043	1	0.168931	0.165041
GOTERM_BP_FAT	GO:0048729~tissue morphogenesis		104	4.16834	0.00688896	PLXND1, TNC, GJA1, MYC, SALL4, SOX9, PRKACB, SOX4, KRT6A, TGM2, EPHA4, MEF2C, IGFBP5, DNAAF1, WNT5A, MAGI2, TIAM1, MYCN, SMO, PSME1, HOXB4, PKP2, TIMELESS, WDPCP, KIF20B, AJUBA, SDC4, MAGED1, GATA4, LIAS, FLRT3, RDH10, NKX2-1, CARMIL2, FZD3, STIL, WNT10A, SMAD3, FZD4, FOXF1, VDR, GLMN, HMGA2, INHBA, PBX1, NFATC4, SMAD7, NR4A3, VANGL2, COL5A1, ID4, MKS1, SNAI1, KDM5B, NRP1, C2CD3, ITGB3, TCF21, NR…	2186	622	16650	1.27352	1	0.169638	0.165731
GOTERM_BP_FAT	GO:0048659~smooth muscle cell proliferation		25	1.002	0.00691792	HDAC4, NOTCH3, CAMK2D, PDGFB, NDRG2, KALRN, EGFR, MYC, S1PR1, HMOX1, IL12A, IL6R, TGM2, PDGFRB, EDN1, IGFBP5, TGFB3, IL15, MMP2, IRAK4, TGFBR2, ERN1, NR4A3, TRIB1, PPARD	2186	109	16650	1.74694	1	0.169886	0.165973
GOTERM_BP_FAT	GO:0022612~gland morphogenesis		26	1.04208	0.00702026	LAMA5, KDM5B, NRP1, EDA, SEMA3C, PLXND1, SEMA3A, NTN4, TNC, TGFA, PTN, AREG, EGFR, SOX9, CAPN1, TGM2, IGFBP5, TGFB3, VDR, WNT5A, SULF1, TGFBR2, TBX2, NRG3, ID4, LIMS2	2186	115	16650	1.72203	1	0.17193	0.16797
GOTERM_BP_FAT	GO:0007040~lysosome organization		15	0.601202	0.00706661	BECN1, GAA, HPS1, TFEB, MYO7A, NAGPA, LYST, CORO1A, P2RX7, FAM160A2, HOOK2, GNPTAB, VPS11, CLVS2, TPP1	2186	53	16650	2.15566	1	0.172126	0.168162
GOTERM_BP_FAT	GO:0080171~lytic vacuole organization		15	0.601202	0.00706661	BECN1, GAA, HPS1, TFEB, MYO7A, NAGPA, LYST, CORO1A, P2RX7, FAM160A2, HOOK2, GNPTAB, VPS11, CLVS2, TPP1	2186	53	16650	2.15566	1	0.172126	0.168162
GOTERM_BP_FAT	GO:0030097~hemopoiesis		121	4.8497	0.00709902	CSF2, TFRC, ZBTB24, CIB1, RORA, PREX1, PNP, RPS19, MYC, IL12A, SOX6, JUNB, SOX4, HERC6, TPD52, IL15RA, MEF2C, G6PD, VPS33A, FST, WNT5A, LIG4, ESCO2, KRT75, RUNX2, MELK, MSH2, FANCD2, CD109, MFNG, RBP1, HOXB4, TRIB1, PDE1B, EPAS1, PDGFB, DTX1, FOXO3, GATA2, PRKCZ, ZFP36L2, PRDX3, CNN2, TRPM2, RRAS, INPP5D, PRDM16, PLCG2, TSPAN2, ZBTB7B, ESRRA, LYN, WNT10B, EGR1, CARMIL2, ACE, EGR3, PRRC2C, EIF2AK2…	2186	739	16650	1.24711	1	0.172449	0.168477
GOTERM_BP_FAT	GO:0051302~regulation of cell division		29	1.16232	0.00714641	BECN1, BLM, KIF14, PDGFB, TGFA, CIB1, PTN, BRCA2, THBS4, AURKB, MYC, PDGFC, ECT2, E2F8, CENPV, TGFB3, KLHL21, VEGFB, NAP1L2, KIF23, CDC6, SIRT2, CIT, ASPM, KIF18B, TAL1, GIPC1, ITGB1BP1, KIF20B	2186	133	16650	1.66077	1	0.173132	0.169145
GOTERM_BP_FAT	GO:0051235~maintenance of location		54	2.16433	0.00737893	RYR1, GPSM2, THRA, GPAA1, ITGB3, HTR2C, PKD2, SYNE3, SLC8A1, SYNE2, RYR3, BBC3, JPH4, ATP7B, JPH3, NOS1, CLIC2, DGAT1, TRPC1, GAA, SREBF2, ASPM, LCK, CRY2, KDELR3, PPARA, ABCG1, MDFI, SHANK1, CAMK2D, ABHD4, LPL, ITPR2, FITM2, THY1, CORO1A, LTBP1, TRPM2, OS9, EPB41L1, MXI1, PLCG2, FLNB, SLC17A7, LYN, GSN, JUP, NR1H2, HTR1D, MCOLN1, TPCN1, P2RX7, PINK1, PNPLA2	2186	290	16650	1.41827	1	0.177882	0.173785
GOTERM_BP_FAT	GO:1901215~negative regulation of neuron death		36	1.44289	0.00739456	GABRB3, GABRB2, DRAXIN, CNTFR, NRP1, HSP90AB1, LRP1, GBA, KIF14, AGAP2, HTRA2, CORO1A, ERBB3, GPNMB, NTF3, HMOX1, IKBKG, SNCB, CD34, MEF2C, TGFB3, BDNF, GABRA5, VEGFB, LIG4, NGF, NR4A2, TOX3, PINK1, NR4A3, MSH2, ATP13A2, PPARA, GCLM, NES, CPEB4	2186	176	16650	1.55795	1	0.177882	0.173785
GOTERM_BP_FAT	GO:0051310~metaphase plate congression		14	0.561122	0.00742203	BECN1, KIF14, CDCA8, KIF22, NDC80, CENPF, KIF18A, CCNB1, KIFC1, CHMP1B, KIF2C, SPDL1, CHMP6, CEP55	2186	48	16650	2.22152	1	0.177882	0.173785
GOTERM_BP_FAT	GO:0061438~renal system vasculature morphogenesis		5	0.200401	0.00744144	PDGFRB, NOTCH3, NRP1, TCF21, PKD2	2186	7	16650	5.44047	1	0.177882	0.173785
GOTERM_BP_FAT	GO:0061439~kidney vasculature morphogenesis		5	0.200401	0.00744144	PDGFRB, NOTCH3, NRP1, TCF21, PKD2	2186	7	16650	5.44047	1	0.177882	0.173785
GOTERM_BP_FAT	GO:0009991~response to extracellular stimulus		76	3.04609	0.00750577	CLIC5, CDKN1A, TNC, HTR2C, NENF, ZFYVE1, SLC8A1, PPP1R9B, ALAD, MAP1LC3B, RPS19, PDK4, SPX, NUDT15, RNF152, PDK2, NCOA1, IL15RA, ARSA, BCAS3, GABARAPL1, G6PD, MEF2C, IL15, ATG14, SSTR2, SIRT2, SREBF2, TGFBR2, ADORA2B, RRAGD, RBP1, SRSF2, ULK2, ITGA6, ULK1, GAS6, PPARA, DSC2, PPARD, SLC27A4, BECN1, GBA, GATA4, TNFRSF11B, PTN, ADRB2, FOXO4, FOXO3, FOXO1, EGFR, HMGCL, BRIP1, PCSK1N, LDHA, IFI16, UCP…	2186	435	16650	1.33073	1	0.178944	0.174823
GOTERM_BP_FAT	GO:0010770~positive regulation of cell morphogenesis involved in differentiation		34	1.36273	0.00761516	SEMA5A, NRP1, CRABP2, AMIGO1, CIB1, KALRN, ROBO1, PREX1, CUX2, GCNT2, SLIT2, PAK3, SKIL, EPHA4, CDKL5, SMAD3, TGFB3, BCL11A, BDNF, TRPV2, FN1, NRG1, NGF, TGFBR2, NET1, OLFM1, TIAM1, IL1RAPL1, SNAI1, PLXNB1, MAPT, MEGF8, ARHGEF7, OBSL1	2186	164	16650	1.57906	1	0.181072	0.176901
GOTERM_BP_FAT	GO:0045666~positive regulation of neuron differentiation		57	2.28457	0.00765998	SEMA5A, NRP1, IL1RAP, ROBO1, PALM, TIMP2, HMG20B, NRCAM, NCOA1, EPHA4, MEF2C, CDKL5, TGIF2, MAGI2, WNT5A, PPP2R5B, COBL, NRG1, CSNK1E, NGF, MAPK8IP3, TIAM1, CLIP1, ZEB1, IL1RAPL1, RARB, KCTD11, MAPT, OBSL1, SHANK1, NLGN1, CRABP2, AMIGO1, KATNB1, PTN, GDPD5, GATA2, KALRN, CUX2, SLIT2, APBB1, PAK3, ECT2, SKIL, LYN, SF3A2, NEGR1, KIDINS220, BCL11A, BDNF, FN1, TRPV2, NAP1L2, CNTN1, PLXNB1, CAMK1, MEG…	2186	310	16650	1.40048	1	0.181657	0.177473
GOTERM_BP_FAT	GO:0012501~programmed cell death		278	11.1423	0.00775624	CYFIP2, CNTFR, ALKBH7, AQP1, SOX2, GJA1, EVA1A, MYC, RPS6KA2, CHEK1, RASSF6, PDK4, IL12A, SOX9, CHAC1, KIFAP3, SOX4, PDK2, IER3, UNC13B, MEF2C, PRKCH, DAPK1, PRKCD, ACSL5, MAPK8IP1, TIAM1, DDIT4, VDAC1, NSMF, BEX2, TMEM161A, PDE1B, MAGED1, AGAP2, CDCA7, TGFA, PTTG1IP, PLA2G6, KALRN, PRKCZ, PLAC8, PRDX3, PKHD1, APH1A, GRIN2A, LDHA, INPP5D, FIGNL1, PLCG2, HMOX1, LYN, WNT10B, EGR1, FZD3, EGR3, PLK1,…	2186	1852	16650	1.14332	1	0.183456	0.17923
GOTERM_BP_FAT	GO:0007257~activation of JUN kinase activity		12	0.480962	0.00785745	ERN1, MAP4K2, DBNL, WNT5A, GAB1, MAP3K10, PKN1, MAP3K9, BIRC7, HACD3, MAPK8IP3, MDFI	2186	38	16650	2.40526	1	0.184127	0.179886
GOTERM_BP_FAT	GO:0090382~phagosome maturation		12	0.480962	0.00785745	P2RX7, RAB32, ATP6V1A, ATP6V0B, ATP6V0E1, RAB31, ATP6V1H, RAB38, MYO7A, ATP6V0D1, ATP6V1E2, CORO1A	2186	38	16650	2.40526	1	0.184127	0.179886
GOTERM_BP_FAT	GO:0002040~sprouting angiogenesis		18	0.721443	0.00790785	PPP1R16B, SEMA5A, CCBE1, NRP1, HDAC5, EGR3, NRARP, CIB1, SEMA3E, ROBO1, HDAC7, NR4A1, SRPX2, BMPER, ADGRA2, ITGB1BP1, SLIT2, E2F8	2186	70	16650	1.95857	1	0.184127	0.179886
GOTERM_BP_FAT	GO:0014032~neural crest cell development		18	0.721443	0.00790785	SEMA6B, SEMA5A, SEMA6C, LAMA5, NRP1, EDN1, SEMA3C, SEMA3A, SEMA3G, SEMA4F, NRG1, SEMA3E, SEMA3F, SEMA4G, SMO, RDH10, NRTN, SOX9	2186	70	16650	1.95857	1	0.184127	0.179886
GOTERM_BP_FAT	GO:0046209~nitric oxide metabolic process		18	0.721443	0.00790785	NQO1, EDN1, HSP90AA1, PTGIS, SMAD3, HSP90AB1, GCH1, INSR, ATP2B4, RORA, PKD2, EGFR, ASS1, PTX3, NOS1, TLR6, CD34, TLR4	2186	70	16650	1.95857	1	0.184127	0.179886
GOTERM_BP_FAT	GO:0019184~nonribosomal peptide biosynthetic process		8	0.320641	0.00792802	GGT7, BDH2, GSS, CHAC2, HAGH, CHAC1, GCLM, CNDP2	2186	19	16650	3.20701	1	0.184127	0.179886
GOTERM_BP_FAT	GO:0030903~notochord development		8	0.320641	0.00792802	EFNA1, STIL, COL2A1, WNT5A, COBL, SOX9, GLI1, TEAD2	2186	19	16650	3.20701	1	0.184127	0.179886
GOTERM_BP_FAT	GO:0006029~proteoglycan metabolic process		21	0.841683	0.00799199	CHPF, IDUA, CHPF2, B3GAT3, HEXA, B3GAT1, XYLT1, SULF1, HS3ST4, NDST1, ACAN, COL2A1, VANGL2, CHST12, UST, CSPG5, IDS, CHSY3, CSPG4, GAL3ST4, PPARD	2186	87	16650	1.8385	1	0.184952	0.180693
GOTERM_BP_FAT	GO:0010720~positive regulation of cell development		83	3.32665	0.00800473	SEMA5A, NRP1, SERPINE2, CIB1, IL1RAP, ROBO1, PREX1, MYC, PALM, TIMP2, HMG20B, NRCAM, NCOA1, EPHA4, MEF2C, EDN1, CDKL5, TGIF2, PRKCH, ATP6AP1, MAGI2, WNT5A, PPP2R5B, LIG4, COBL, NRG1, CSNK1E, NGF, MAPK8IP3, SIRT2, TGFBR2, TIAM1, ASPM, OLFM1, CLIP1, ZEB1, SMO, IL1RAPL1, RARB, NSMF, KCTD11, MAPT, ARHGEF7, TRIB1, KIF20B, OBSL1, SHANK1, NUMBL, NLGN1, CRABP2, SEMA3A, AMIGO1, KATNB1, PTN, GDPD5, GATA2, …	2186	483	16650	1.30887	1	0.184952	0.180693
GOTERM_BP_FAT	GO:0010563~negative regulation of phosphorus metabolic process		92	3.68737	0.00811025	CDA, CDKN1A, SLC27A1, CSRNP3, PRKAG2, CIB1, PTPRJ, CBLB, ADARB1, LDLRAD4, ZFYVE1, DUSP14, PPP1R9B, RGS4, RPS6KA6, DEPTOR, MYC, PALM, GRM8, PBK, PMEPA1, ARFGEF3, YWHAG, DACT1, PPP1R16B, DUSP5, EDN1, DUSP3, PRKCD, APLP1, CTDSPL, KNL1, C1QL4, ATG14, DUSP9, SIRT2, MAPK8IP1, SYTL2, GPRC5A, WDR81, CD109, CRY2, DDIT4, ITGB1BP1, PPARA, TRIB1, TRIB2, TLR4, AJUBA, HDAC4, LRRC15, MVP, GBA, PDGFB, THY1, NDRG…	2186	544	16650	1.28811	1	0.186432	0.182138
GOTERM_BP_FAT	GO:0045936~negative regulation of phosphate metabolic process		92	3.68737	0.00811025	CDA, CDKN1A, SLC27A1, CSRNP3, PRKAG2, CIB1, PTPRJ, CBLB, ADARB1, LDLRAD4, ZFYVE1, DUSP14, PPP1R9B, RGS4, RPS6KA6, DEPTOR, MYC, PALM, GRM8, PBK, PMEPA1, ARFGEF3, YWHAG, DACT1, PPP1R16B, DUSP5, EDN1, DUSP3, PRKCD, APLP1, CTDSPL, KNL1, C1QL4, ATG14, DUSP9, SIRT2, MAPK8IP1, SYTL2, GPRC5A, WDR81, CD109, CRY2, DDIT4, ITGB1BP1, PPARA, TRIB1, TRIB2, TLR4, AJUBA, HDAC4, LRRC15, MVP, GBA, PDGFB, THY1, NDRG…	2186	544	16650	1.28811	1	0.186432	0.182138
GOTERM_BP_FAT	GO:0051130~positive regulation of cellular component organization		184	7.37475	0.00816671	SEMA5A, PHLDB1, COL16A1, CSF2, CLSTN2, ATP8A1, CLSTN3, MPV17L2, CIB1, IL1RAP, CDC20, NPEPPS, PREX1, HHAT, PALM, SOX9, PIP4K2C, SYNPO, EPHB1, ARPIN, PLS1, UNC13B, PDGFRB, EPHA4, CDKL5, DDX11, WNT5A, MAGI2, PRKCD, LIG4, ATG13, CLIP3, TIAM1, OLFM1, CLIP1, ADGRB2, FSCN1, ADAM9, KCTD17, OBSL1, AJUBA, TRABD2B, VPS28, DNMT1, CRABP2, SDC4, EIF5A2, PDGFB, HTRA2, TGFA, ADRB2, GATA2, PLA2G6, KALRN, CORO1A, …	2186	1183	16650	1.18467	1	0.187251	0.182939
GOTERM_BP_FAT	GO:1902476~chloride transmembrane transport		22	0.881764	0.00825358	GABRB3, GABRA2, GABRB2, CLIC5, TTYH3, SLC12A5, CLIC3, GABRA5, ANO5, GABRG2, ANO2, CLCN7, ANO1, GABRR2, CLCN5, CLCN4, GLRB, SLC17A7, SLC12A6, CLIC2, APOL1, SLC12A9	2186	93	16650	1.80179	1	0.188761	0.184414
GOTERM_BP_FAT	GO:0050922~negative regulation of chemotaxis		15	0.601202	0.00841398	SEMA6B, SEMA5A, SEMA6C, NRP1, SEMA3C, SEMA3A, WNT5A, SEMA3G, SEMA4F, SEMA3E, SEMA3F, SEMA4G, CORO1B, ROBO1, SLIT2	2186	54	16650	2.11574	1	0.191941	0.187521
GOTERM_BP_FAT	GO:0007156~homophilic cell adhesion via plasma membrane adhesion molecules		33	1.32265	0.00846917	CLSTN2, CLSTN3, AMIGO1, PCDHGB2, AMIGO2, PCDH18, IGSF9, PCDH17, ROBO1, CDH3, CDH22, PCDHA5, ME1, PCDHA4, PCDHA3, ME3, PCDHA2, PCDHA8, PCDHAC2, CADM3, CADM4, PCDH7, PCDHB13, PCDHA12, PCDHB11, PCDHA11, PCDHA10, CDHR1, FAT3, CDH15, PCDHB8, SDK2, DSC2	2186	159	16650	1.58081	1	0.192453	0.18802
GOTERM_BP_FAT	GO:0016358~dendrite development		38	1.52305	0.00847922	NRP1, NLGN1, SEMA3A, SDC2, KNDC1, IL1RAP, KALRN, IGSF9, PPP1R9B, CUX2, MAP2, PALM, SLITRK5, PAK3, EPHB1, PRKG1, EPHA4, MEF2C, CDKL5, SLC12A5, BCL11A, KIDINS220, DCC, COBL, NRG1, DCLK1, NFATC4, DNM3, EFNA1, TIAM1, CLIP1, GORASP1, IL1RAPL1, NSMF, CAMK1, HPRT1, OBSL1, SHANK1	2186	190	16650	1.52333	1	0.192453	0.18802
GOTERM_BP_FAT	GO:0048534~hematopoietic or lymphoid organ development		126	5.0501	0.00850144	CSF2, TFRC, ZBTB24, CIB1, RORA, PREX1, PNP, RPS19, MYC, IL12A, SOX6, JUNB, SOX4, HERC6, TPD52, IL15RA, MEF2C, G6PD, VPS33A, FST, WNT5A, LIG4, ESCO2, KRT75, RUNX2, MELK, MSH2, FANCD2, CD109, MFNG, RBP1, HOXB4, TRIB1, PDE1B, EPAS1, PDGFB, DTX1, FOXO3, GATA2, PRKCZ, ZFP36L2, PRDX3, CNN2, TRPM2, CCNB2, RRAS, INPP5D, PRDM16, PLCG2, TSPAN2, ZBTB7B, ESRRA, LYN, WNT10B, EGR1, CARMIL2, ACE, EGR3, PRRC2C, …	2186	778	16650	1.23355	1	0.192471	0.188038
GOTERM_BP_FAT	GO:1990138~neuron projection extension		30	1.2024	0.00873571	SEMA5A, DRAXIN, NRP1, SEMA3C, PLXND1, SEMA3A, SEMA3G, SEMA3E, SEMA3F, PRKCZ, FLRT3, NDN, SLIT2, SEMA6B, SEMA6C, CDKL5, BCL11A, WNT5A, TRPV2, FN1, SEMA4F, NRG1, SEMA4G, DCLK1, TIAM1, ULK2, ULK1, PLXNB1, MAPT, MEGF8	2186	141	16650	1.62056	1	0.197278	0.192734
GOTERM_BP_FAT	GO:0044458~motile cilium assembly		7	0.280561	0.00881431	DNAAF3, MCIDAS, DNAAF1, LRRC6, BBOF1, CC2D2A, CCDC40	2186	15	16650	3.55444	1	0.198331	0.193763
GOTERM_BP_FAT	GO:0043393~regulation of protein binding		36	1.44289	0.00882648	EPHB6, HDAC4, HDAC5, NRP1, HSP90AB1, PLXND1, EPB41, CCM2L, PDGFB, ADRB2, RFNG, AURKB, DNAJB2, LDLRAP1, GTSE1, DACT1, MEF2C, ACE, ITGA4, BDNF, DDX11, PRKCD, PLK1, WNT5A, NRG1, CSNK1E, NFATC4, TIAM1, TRAF4, MFNG, MAPRE3, ITGB1BP1, CAMK1, PPARA, ARHGEF7, NES	2186	178	16650	1.54045	1	0.198331	0.193763
GOTERM_BP_FAT	GO:0008333~endosome to lysosome transport		13	0.521042	0.00935222	CDX2, SORT1, VPS33A, ADRB2, ATG14, TRAK1, LYST, FAM160A2, HOOK2, VPS41, VPS11, VPS39, VPS16	2186	44	16650	2.25037	1	0.20962	0.204793
GOTERM_BP_FAT	GO:0014070~response to organic cyclic compound		144	5.77154	0.00949325	TNC, ABAT, RORA, RORB, MKI67, SLC8A1, HID1, AQP1, NR3C2, MYC, JUNB, PRKACB, PDGFRB, CPT1A, MEF2C, G6PD, MAP2K2, IGFBP5, PAQR5, APLP1, GABRG2, TIAM1, MTAP, MYCN, LOX, SMO, DGKQ, DDIT4, SRSF2, ADAM9, BLM, FECH, ITPR2, FOXO3, KALRN, FOXO1, ZFP36L2, TRPM2, LDHA, CCNB1, INPP5K, HMOX1, IGFBP7, ESRRA, LYN, WNT10B, SMAD3, JUP, TGFB3, FOXF1, VDR, HMGA2, SMAD9, NR1D2, INHBA, NR2F2, FBXO32, SSH1, NR4A2, NR4…	2186	906	16650	1.21059	1	0.212252	0.207364
GOTERM_BP_FAT	GO:0006643~membrane lipid metabolic process		40	1.60321	0.00954566	PIGS, ASAH1, POGLUT1, PPM1L, GPAA1, PIGQ, HEXA, GBA, HTRA2, PLA2G6, HACD3, UGT8, UGCG, SPTLC3, ARSJ, NEU1, ORMDL3, ST8SIA5, ST3GAL5, ITGB8, LARGE1, ALOXE3, GAL3ST4, CTSA, ARSA, CERS4, ELOVL4, PRKCD, ORMDL1, ELOVL7, SUMF1, ACER2, GALC, P2RX7, VAPB, B3GNT5, DEGS1, SMPDL3B, SERINC2, SERINC5	2186	204	16650	1.49346	1	0.212894	0.207991
GOTERM_BP_FAT	GO:0032526~response to retinoic acid		24	0.961924	0.00966635	LYN, PDGFRB, NCOA1, WNT10B, NDUFA13, MEF2C, TMEM161A, WNT5B, FZD4, WNT5A, TNC, HTRA2, FZD10, RORB, WNT9A, AQP1, CLK2, ACER2, RBP4, MYC, IGFBP7, TRIM16, SOX9, TEAD2	2186	106	16650	1.72452	1	0.214315	0.209379
GOTERM_BP_FAT	GO:1902750~negative regulation of cell cycle G2/M phase transition		10	0.400802	0.00966885	CCNA2, FANCI, BLM, TAOK3, CDK1, HMGA2, FOXN3, FOXO4, CLSPN, TICRR	2186	29	16650	2.62643	1	0.214315	0.209379
GOTERM_BP_FAT	GO:0007423~sensory organ development		86	3.44689	0.00968089	GABRB3, GABRB2, KDM5B, CLIC5, ACHE, NRP1, RORB, SLC7A11, TSPAN12, SIPA1L3, CHRDL1, CXCL14, SOX2, GJA1, CALB1, EFEMP1, BMPER, SOX9, CC2D2A, EPHB1, PDGFRB, EDN1, TGIF2, AGTPBP1, WNT5B, IFT140, WNT5A, MYO7A, WNT9A, TGFBR2, CCNA2, RBP4, COL2A1, MYCN, ZEB1, MAF, NINJ1, FKBP8, RARB, WDPCP, CRYAB, SDC4, INSIG2, TSHZ1, LIN7A, PTN, THY1, GATA2, NKD1, EGFR, SLC25A27, CECR2, RDH10, NPHP1, BLOC1S3, PRDM16, S…	2186	507	16650	1.29198	1	0.214315	0.209379
GOTERM_BP_FAT	GO:0006024~glycosaminoglycan biosynthetic process		25	1.002	0.00975056	CHPF, SDC4, SDC2, HEXA, SDC3, PDGFB, XYLT1, AP2A1, NDST1, ACAN, CHST12, GCNT2, GPC2, CHSY3, PDGFRB, CHPF2, EGF, B3GAT3, B3GAT1, B4GAT1, UST, SDC1, CSPG5, CSPG4, CHST2	2186	112	16650	1.70015	1	0.215327	0.210368
GOTERM_BP_FAT	GO:0051222~positive regulation of protein transport		79	3.16633	0.00983255	GPR27, SEMA5A, OSCP1, ACHE, EDA, HSP90AB1, ABAT, CIB1, IL1RAP, DOC2B, NPEPPS, GJA1, HHAT, TRIM6, ITGAX, RAC2, CD34, GTSE1, SOX4, DACT1, UNC13B, BCAS3, HSP90AA1, NBPF3, WNT5A, PRKCD, ELMOD1, NRG1, ATG13, SREBF2, ANO1, RBP4, IRF3, SMO, ADAM9, ITGB1BP1, RHOU, TRIM16, GAS6, KIF20B, TLR4, TLR3, VPS28, PPARD, CD274, LEPROT, LRP1, HTRA2, LPL, PLA2G6, PRKCZ, EGFR, TRPM2, UGCG, CYB5R1, VPS11, RAB29, TNFRS…	2186	460	16650	1.30808	1	0.216605	0.211617
GOTERM_BP_FAT	GO:0048146~positive regulation of fibroblast proliferation		15	0.601202	0.00995644	PDGFRB, CDKN1A, WNT5A, PDGFB, FN1, LIG4, CDC6, EGFR, AQP1, CCNA2, CCNB1, MYC, PDGFC, S100A6, GAS6	2186	55	16650	2.07727	1	0.218111	0.213087
GOTERM_BP_FAT	GO:0002009~morphogenesis of an epithelium		88	3.52705	0.00996567	KDM5B, NRP1, C2CD3, PLXND1, TNC, TCF21, NRARP, AP2A1, PKD2, AREG, GJA1, MYC, SALL4, TCTN1, SOX9, ATP7A, PRKACB, CC2D2A, SOX4, TEAD2, DACT1, TGM2, KRT6A, ANKRD6, EPHA4, MEF2C, EDN1, RBM15, IGFBP5, DNAAF1, MAGI2, WNT5A, COBL, TGFBR2, TIAM1, MMP14, MYCN, SMO, HOXB4, TIMELESS, PSME1, WDPCP, KIF20B, AJUBA, CCDC40, LAMA5, SEMA3C, SDC4, MAGED1, SEMA3A, NTN4, GATA4, PRKX, SEMA3E, LIAS, NKD1, EGFR, CECR2,…	2186	521	16650	1.2865	1	0.218111	0.213087
GOTERM_BP_FAT	GO:0006809~nitric oxide biosynthetic process		17	0.681363	0.00997369	NQO1, EDN1, HSP90AA1, PTGIS, SMAD3, HSP90AB1, GCH1, INSR, ATP2B4, RORA, PKD2, EGFR, ASS1, PTX3, NOS1, CD34, TLR4	2186	66	16650	1.96186	1	0.218111	0.213087
GOTERM_BP_FAT	GO:0050673~epithelial cell proliferation		62	2.48497	0.0100113	SEMA5A, KDM5B, NRP1, ECM1, PTPRN, ITGB3, HMGB2, NRARP, BRCA2, GLI1, AREG, ROBO1, SOX2, GJA1, CDH3, BMPER, MYC, SOX9, CD34, PPP1R16B, MEF2C, IGFBP5, WNT5A, F3, ERN1, MMP14, SMO, CD109, ITGB1BP1, SIDT2, PPARD, MAGED1, HTRA1, PDGFB, AGAP2, TGFA, PRKX, PTN, THBS4, RAP1GAP, EGFR, HMOX1, ANGPT4, WNT10B, CCL24, EGR3, CAV2, VDR, VEGFB, HMGA2, NR2F2, SULF1, MCC, FERMT1, NR4A1, NR4A3, FAP, KLF9, EPPK1, LGR…	2186	347	16650	1.3609	1	0.218135	0.213111
GOTERM_BP_FAT	GO:0060078~regulation of postsynaptic membrane potential		20	0.801603	0.0100233	UNC13B, GABRB3, HCN4, HCN3, MEF2C, NLGN1, ABAT, PKD2, PRKCZ, GRIN2A, CUX2, NETO1, SLC17A7, S1PR2, SCN3B, SCN3A, SCN4B, HCN2, SHANK1, HCN1	2186	83	16650	1.83534	1	0.218135	0.213111
GOTERM_BP_FAT	GO:0050769~positive regulation of neurogenesis		68	2.72545	0.0100653	SEMA5A, NRP1, SERPINE2, IL1RAP, ROBO1, MYC, PALM, TIMP2, HMG20B, NRCAM, NCOA1, EPHA4, MEF2C, CDKL5, TGIF2, PRKCH, MAGI2, WNT5A, PPP2R5B, LIG4, COBL, NRG1, CSNK1E, NGF, MAPK8IP3, TIAM1, ASPM, CLIP1, ZEB1, SMO, IL1RAPL1, RARB, NSMF, KCTD11, MAPT, KIF20B, OBSL1, SHANK1, NUMBL, NLGN1, CRABP2, SEMA3A, AMIGO1, KATNB1, PTN, GDPD5, GATA2, KALRN, CUX2, SLIT2, APBB1, PAK3, ECT2, SKIL, LYN, FZD3, SF3A2, NEG…	2186	387	16650	1.33833	1	0.218519	0.213486
GOTERM_BP_FAT	GO:0010604~positive regulation of macromolecule metabolic process		415	16.6333	0.0101469	CYFIP2, TFRC, FZD10, ZXDA, GJA1, MYC, ZMIZ2, CREB3L2, PRKACB, JUNB, CCBE1, MEF2C, DAPK1, DDX11, PRKCD, ATG14, ADCY9, HOXB4, PSME1, MAML3, VPS28, HOXB5, CDCA2, PDGFB, AGAP2, GATA4, PLA2G6, HACD3, GATA2, PRKCZ, PLAC8, HPX, PRDM16, PDGFC, PLCG2, VPS11, NKX2-1, HMOX1, ZBTB7B, LYN, WNT10B, WNT10A, ACE, FZD4, EDEM1, PLK1, FN1, ERLIN1, EIF2AK2, NFATC2, CDC7, NR1D2, NR2F2, CDC6, PBX1, NFATC4, TADA2B, EHD…	2186	2856	16650	1.10676	1	0.219761	0.2147
GOTERM_BP_FAT	GO:0060322~head development		117	4.68938	0.0101882	SEMA5A, SERPINE2, DIXDC1, ABAT, KNDC1, RORA, SLC8A1, AQP1, SOX2, NDST1, MYC, MFSD2A, MEF2C, G6PD, AGTPBP1, WNT5A, SLC6A11, SYPL2, MAPK8IP3, SMO, CRISPLD2, FANCD2, DDIT4, HPRT1, ATP6V0D1, NOTCH3, NUMBL, FOXG1, HTRA2, FOXO3, GATA2, NDRG2, PCDH18, AK8, LDHA, SHARPIN, RRAS, FLRT3, CDH22, NKX2-1, TSPAN2, FZD3, STIL, FZD4, TGFB3, HMGA2, DCLK2, SMAD9, INHBA, NR2F2, TRAPPC9, DCLK1, POU6F1, NR4A2, NR4A3, …	2186	720	16650	1.23771	1	0.220123	0.215053
GOTERM_BP_FAT	GO:0048589~developmental growth		97	3.88778	0.010285	SEMA5A, PLXND1, WWC2, TNC, SOX2, GJA1, SALL4, CHEK1, NRCAM, SOX9, LARGE1, TNS2, PLS1, SEMA6B, SEMA6C, MEF2C, G6PD, CDKL5, WNT5A, MAGI2, CACNA2D2, PRLR, TIAM1, OLFM1, RBP4, SMO, NINJ1, FKBP8, ULK2, ULK1, CRABP2, HTRA2, GATA4, ADRB2, FOXO3, PRKCZ, KLK6, PLAC8, CCNB1, FLRT3, RDH10, NDN, WDTC1, WNT10B, STIL, SMAD3, BCL11A, BDNF, INSR, FN1, TRPV2, HMGA2, DCLK1, VANGL2, IL7, CDK1, PLXNB1, KDM5B, NRP1, …	2186	583	16650	1.26726	1	0.220644	0.215562
GOTERM_BP_FAT	GO:0097485~neuron projection guidance		43	1.72345	0.0102914	SEMA5A, ROBO3, DRAXIN, NRP1, LAMA2, SEMA3C, PLXND1, SEMA3A, NTN4, SEMA3G, SEMA3E, SEMA3F, ROBO1, EFNB3, DPYSL4, FLRT2, OPHN1, FLRT3, BOC, NKX2-1, NCAM1, NRCAM, SLIT2, EPHB1, SEMA6B, SEMA6C, EPHA4, FZD3, DCC, BDNF, WNT5A, SEMA4F, SEMA4G, MAPK8IP3, EFNA1, VANGL2, NR4A3, B4GAT1, EVL, PLXNB1, CNTN4, MEGF8, LHX9	2186	224	16650	1.46213	1	0.220644	0.215562
GOTERM_BP_FAT	GO:0010506~regulation of autophagy		50	2.00401	0.0103027	LRSAM1, PLEKHF1, MAP1LC3B, CAPN1, PIP4K2C, RNF152, ATP6V1E2, ATP6V0B, ATP6V0E1, DAPK1, EXOC7, TFEB, ATG14, SIRT2, SREBF2, ERN1, RRAGD, EEF1A2, ULK2, ULK1, VDAC1, MAPT, ATP6V0D1, SQSTM1, ATP6V1A, USP13, BECN1, RAB1B, GBA, HTRA2, NOD1, GATA4, ADRB2, RNF5, FOXO1, DRAM1, IFI16, NLRP6, TP53INP2, TP53INP1, ATP6V1H, HMOX1, SNX5, UBQLN2, CTSA, TPCN1, TMEM59, PINK1, TAB3, ATP13A2	2186	269	16650	1.41573	1	0.220644	0.215562
GOTERM_BP_FAT	GO:0071375~cellular response to peptide hormone stimulus		54	2.16433	0.0103105	IRS4, SESN3, MYC, PDK4, ATP6V1E2, PRKACB, PDK2, YWHAG, ATP6V0B, EDN1, ATP6V0E1, ATP6AP1, PRKCD, GLP2R, GAB1, AGTRAP, PRLR, CCNA2, LMBRD1, RAB31, ADCY9, ATP6V0D1, ATP6V1A, HDAC5, LEPROT, PIK3R3, ADCY2, FOXO4, PRKCZ, FOXO1, ADCY6, ADCY5, GNG2, GNG4, GNG7, UCP2, ATP6V1H, INPP5K, SH2B2, WDTC1, ESRRA, LYN, MBD5, CAV2, INSR, SORBS1, CDC6, ASS1, USF1, NR4A2, NR4A1, NR4A3, GNB3, CPEB2	2186	295	16650	1.39423	1	0.220644	0.215562
GOTERM_BP_FAT	GO:0033002~muscle cell proliferation		32	1.28257	0.0103367	HDAC4, NOTCH3, CAMK2D, PDGFB, NDRG2, KALRN, EGFR, GJA1, CCNB1, MYC, S1PR1, HMOX1, IL12A, IL6R, TGM2, PDGFRB, MEF2C, EDN1, IGFBP5, TGFB3, IL15, MMP2, NRG1, IRAK4, TGFBR2, TBX2, ERN1, RBP4, NR4A3, CDK1, TRIB1, PPARD	2186	155	16650	1.57247	1	0.220681	0.215598
GOTERM_BP_FAT	GO:0097435~fibril organization		8	0.320641	0.0108383	MFAP5, COL3A1, ADAMTS3, GSN, HSP90AB1, COL5A1, LTBP2, MUC5AC	2186	20	16650	3.04666	1	0.230111	0.224812
GOTERM_BP_FAT	GO:0009855~determination of bilateral symmetry		27	1.08216	0.0108682	C2CD3, GATA4, LRRC6, PKD2, DPCD, GJA1, CC2D2A, PSKH1, STIL, MEF2C, DNAH11, SMAD3, IFT140, FOXF1, DNAAF1, WNT5A, ACVR2B, BICC1, TGFBR2, TBX2, MIB1, VANGL2, SMO, DAAM2, MKS1, MEGF8, CCDC40	2186	125	16650	1.6452	1	0.230111	0.224812
GOTERM_BP_FAT	GO:0043523~regulation of neuron apoptotic process		38	1.52305	0.0108707	GABRB3, HDAC4, GABRB2, DRAXIN, CNTFR, NRP1, HSP90AB1, LRP1, KIF14, AGAP2, FOXO3, CORO1A, BBC3, CASP9, ERBB3, NTF3, HMOX1, PAK3, SNCB, NQO1, G6PD, MEF2C, TGFB3, BDNF, GABRA5, ITGA1, VEGFB, LIG4, NGF, NR4A2, TOX3, PINK1, NR4A3, MSH2, NSMF, GCLM, NES, CPEB4	2186	193	16650	1.49965	1	0.230111	0.224812
GOTERM_BP_FAT	GO:0006023~aminoglycan biosynthetic process		25	1.002	0.0108809	CHPF, SDC4, SDC2, HEXA, SDC3, PDGFB, XYLT1, AP2A1, NDST1, ACAN, CHST12, GCNT2, GPC2, CHSY3, PDGFRB, CHPF2, EGF, B3GAT3, B3GAT1, B4GAT1, UST, SDC1, CSPG5, CSPG4, CHST2	2186	113	16650	1.6851	1	0.230111	0.224812
GOTERM_BP_FAT	GO:0009725~response to hormone		136	5.4509	0.0111511	SLC27A1, NPFFR1, IRS4, TNC, RORA, RORB, AQP1, NR3C2, GJA1, SESN3, MYC, PDK4, ATP6V1E2, JUNB, PRKACB, PDK2, MEF2C, ATP6V0E1, SNRPN, IGFBP5, PAQR5, PRKCD, PRLR, RAB31, ADCY9, LOX, DDIT4, ADAM9, NSMF, TRIM16, ATP6V0D1, ABCG1, ATP6V1A, FECH, INSIG2, PIK3R3, FOXO4, FOXO3, PRKCZ, FOXO1, ZFP36L2, NKX2-1, INPP5K, ATP6V1H, IGFBP7, WDTC1, ESRRA, LYN, WNT10B, EGR1, CAV2, TGFB3, VDR, INSR, HMGA2, NR1D2, INHB…	2186	854	16650	1.21296	1	0.235273	0.229855
GOTERM_BP_FAT	GO:0032270~positive regulation of cellular protein metabolic process		216	8.65731	0.0113091	CYFIP2, FZD10, SOX2, CDC20, MYC, IL12A, SOX9, FBXO5, PRKACB, SOX4, ARRDC4, CCBE1, EPHA4, MEF2C, DAPK1, ARRDC3, PRKCD, CSNK1E, ATG14, MAPK8IP3, TIAM1, ADCY9, PSME1, NSMF, TRIB1, TRIB2, CDCA2, SDC4, MAGED1, EIF5A2, PDGFB, TGFA, PTTG1IP, PLA2G6, HACD3, PRKCZ, HPX, PDGFC, VPS11, LYN, ACE, FZD4, INSR, PLK1, FN1, EIF2AK2, NMI, CDC6, ACER2, TADA2B, TPX2, EHD4, TADA2A, VANGL2, TOLLIP, NOX4, CDK10, UNC119…	2186	1420	16650	1.15859	1	0.238047	0.232564
GOTERM_BP_FAT	GO:0060341~regulation of cellular localization		133	5.33066	0.0113448	SEMA5A, FAM89B, CIB1, SLC8A1, NPEPPS, HHAT, RIMS3, CDH3, LAMP1, SCP2, GTSE1, SOX4, PLS1, UNC13B, MEF2C, MAP2K2, WNT5A, MAGI2, PRKCD, CSNK1E, ATG13, LZTFL1, CLIP3, TIAM1, SMO, KIF20B, SIDT2, STXBP2, HTRA2, THY1, GATA2, PLA2G6, KALRN, CORO1A, PCDH17, UBE2J1, UGCG, CYB5R1, VPS11, INPP5K, HMOX1, KCNMB4, BMF, ECT2, PRELID3A, ASIC1, ZBED3, LYN, SMAD3, JUP, BDNF, TGFB3, FOXF1, EDEM1, PLK1, DCLK3, DCLK2,…	2186	834	16650	1.21465	1	0.238241	0.232754
GOTERM_BP_FAT	GO:1904951~positive regulation of establishment of protein localization		87	3.48697	0.0113935	DPP10, GPR27, SEMA5A, OSCP1, ACHE, EDA, HSP90AB1, ABAT, CIB1, IL1RAP, DOC2B, PPP1R9B, BBC3, NPEPPS, GJA1, HHAT, TRIM6, ITGAX, RAC2, CD34, GTSE1, SOX4, YWHAG, DACT1, PLS1, UNC13B, BCAS3, HSP90AA1, NBPF3, WNT5A, PRKCD, ELMOD1, NRG1, ATG13, SREBF2, CLIP3, ANO1, RBP4, IRF3, SMO, ADAM9, ITGB1BP1, RHOU, TRIM16, GAS6, KIF20B, TLR4, TLR3, VPS28, PPARD, CD274, LEPROT, LRP1, HTRA2, LPL, PLA2G6, PRKCZ, EGFR…	2186	517	16650	1.28172	1	0.238705	0.233207
GOTERM_BP_FAT	GO:0055085~transmembrane transport		202	8.09619	0.0115097	SLC46A3, SLC23A2, PKD2L2, AQP1, PEX26, GJA1, MYC, NIPAL2, NIPAL3, PIEZO2, SLC12A6, ATP6V1E2, SLC12A9, MFSD2A, MEF2C, CPT1A, ATP6V0E1, DAPK1, CACNA2D2, SLC6A11, GABRG2, KCNQ3, ORAI2, VDAC1, ATP6V0D1, ABCB1, TTYH3, TMEM63C, THY1, PLA2G6, SLC5A2, TRPM2, CRACR2A, GRIN2A, PLCG2, KCNN1, KCNMB4, SCN3B, SCN3A, LYN, ABCA4, SLC16A10, ATP4A, EHD3, PEX5L, SLC6A9, GABRB3, RYR1, SLC44A5, GABRB2, CLIC5, SLC44A3…	2186	1322	16650	1.16382	1	0.240579	0.235038
GOTERM_BP_FAT	GO:0003143~embryonic heart tube morphogenesis		17	0.681363	0.0115475	MEF2C, STIL, SMAD3, C2CD3, DNAAF1, WNT5A, GATA4, PKD2, TGFBR2, TBX2, MIB1, GJA1, VANGL2, SMO, MEGF8, TEAD2, CCDC40	2186	67	16650	1.93258	1	0.24081	0.235264
GOTERM_BP_FAT	GO:0051489~regulation of filopodium assembly		12	0.480962	0.0117984	PPP1R16B, DNM3, TRPM2, BCAS3, NLGN1, MIEN1, MYO10, TGFB3, PALM, PRKCD, FSCN1, RAB17	2186	40	16650	2.285	1	0.245135	0.239489
GOTERM_BP_FAT	GO:0043524~negative regulation of neuron apoptotic process		29	1.16232	0.0118161	GABRB3, GABRB2, DRAXIN, CNTFR, NRP1, HSP90AB1, LRP1, KIF14, AGAP2, CORO1A, ERBB3, NTF3, HMOX1, SNCB, MEF2C, TGFB3, BDNF, GABRA5, VEGFB, LIG4, NGF, NR4A2, TOX3, PINK1, NR4A3, MSH2, GCLM, NES, CPEB4	2186	138	16650	1.6006	1	0.245135	0.239489
GOTERM_BP_FAT	GO:0061437~renal system vasculature development		9	0.360721	0.0118758	PDGFRB, ACTA2, NOTCH3, EGR1, NRP1, PDGFB, TCF21, PKD2, CD34	2186	25	16650	2.74199	1	0.245135	0.239489
GOTERM_BP_FAT	GO:0061440~kidney vasculature development		9	0.360721	0.0118758	PDGFRB, ACTA2, NOTCH3, EGR1, NRP1, PDGFB, TCF21, PKD2, CD34	2186	25	16650	2.74199	1	0.245135	0.239489
GOTERM_BP_FAT	GO:0006935~chemotaxis		92	3.68737	0.0118913	SEMA5A, DRAXIN, ROBO3, NRP1, DOCK4, PLXND1, ITGB3, HMGB2, PTPRJ, CXCL14, LYST, PIK3CG, CX3CL1, ROBO1, CXCL16, ADGRE2, PREX1, DPYSL4, RPS19, OPHN1, PLAU, BOC, RAC2, IL12A, NRCAM, IL6R, EPHB1, GPSM3, SEMA6B, PDGFRB, SEMA6C, EPHA4, EDN1, EDN2, DCC, WNT5A, PRKCD, ITGA1, NRG1, F3, MAPK8IP3, VAV1, TIAM1, NRG3, EVL, DOCK2, GAS6, SEMA3C, LAMA2, SEMA3A, NTN4, PDGFB, SEMA3G, SEMA3E, SEMA3F, CXCR6, PLA2G6, …	2186	552	16650	1.26944	1	0.245135	0.239489
GOTERM_BP_FAT	GO:0048871~multicellular organismal homeostasis		57	2.28457	0.0119625	SLC27A1, TFRC, SLC40A1, ABAT, METRNL, LIPA, CLDN1, AQP1, CDH3, RAC2, SOX9, CD34, PRKACB, TNS2, ADGRV1, EDN2, ATP6AP1, ARRDC3, MUC5AC, RBP4, COL2A1, ADCY9, SMO, BBS12, CDHR1, SCNN1A, TLR4, EPAS1, GBA, ADCY2, TNFRSF11B, ADRB2, GATA2, CORO1A, FOXO1, EGFR, ADCY6, ADCY5, TRPM2, INPP5D, TP53INP2, GCNT2, INPP5K, NDN, NPHP4, NCDN, ALOXE3, WHRN, ABCA4, P2RX7, RP1L1, NR4A3, IL7, MYO5B, MKS1, NOX4, TPP1	2186	317	16650	1.36956	1	0.246015	0.240349
GOTERM_BP_FAT	GO:0009799~specification of symmetry		27	1.08216	0.0120314	C2CD3, GATA4, LRRC6, PKD2, DPCD, GJA1, CC2D2A, PSKH1, STIL, MEF2C, DNAH11, SMAD3, IFT140, FOXF1, DNAAF1, WNT5A, ACVR2B, BICC1, TGFBR2, TBX2, MIB1, VANGL2, SMO, DAAM2, MKS1, MEGF8, CCDC40	2186	126	16650	1.63214	1	0.246015	0.240349
GOTERM_BP_FAT	GO:0051896~regulation of protein kinase B signaling		27	1.08216	0.0120314	SEMA5A, PHLPP1, CIB1, PTPRJ, EGFR, PIK3CG, PKHD1, SESN3, RRAS, GCNT2, INPP5K, PHLDA3, IGFBP5, INSR, MAGI2, AKR1C3, VEGFB, AKR1C2, NRG1, MEIS3, F3, LMBRD1, PINK1, BANK1, NOX4, ITGB1BP1, GAS6	2186	126	16650	1.63214	1	0.246015	0.240349
GOTERM_BP_FAT	GO:0048568~embryonic organ development		72	2.88577	0.0120435	CLIC5, CSF2, C2CD3, TCF21, GLI1, PKD2, NDST1, GJA1, EFEMP1, SOX9, JUNB, POLE, CC2D2A, TEAD2, NCOA1, MEF2C, EDN1, DNAAF1, WNT5A, TFEB, GAB1, COBL, MYO7A, WNT9A, PAX5, RUNX2, TGFBR2, RBP4, MMP14, COL2A1, MYCN, ZEB1, SMO, TAL1, HOXB4, RARB, WDPCP, HOXB6, MDFI, HOXB5, CCDC40, INSIG2, EPAS1, TSHZ1, PDGFB, GATA4, GATA2, EGFR, RDH10, E2F8, PLK4, FZD3, STIL, SMAD3, CDX2, TGFB3, FOXF1, WDR19, NR2F2, PBX1,…	2186	417	16650	1.31511	1	0.246015	0.240349
GOTERM_BP_FAT	GO:0098661~inorganic anion transmembrane transport		25	1.002	0.0121146	GABRB3, GABRB2, CLIC5, TTYH3, CLIC3, GABRR2, SLC17A7, SLC12A6, ADAMTS8, APOL1, CLIC2, SLC12A9, GABRA2, SLC37A1, SLC12A5, GABRA5, ANO5, GABRG2, ANO2, CLCN7, ANO1, CLCN5, CLCN4, GLRB, XPR1	2186	114	16650	1.67032	1	0.246695	0.241013
GOTERM_BP_FAT	GO:0051050~positive regulation of transport		145	5.81162	0.0121439	SEMA5A, ATP8A1, ABAT, CIB1, IL1RAP, AQP1, NPPB, NPEPPS, GJA1, HHAT, CDH3, LAMP1, SCP2, GTSE1, SOX4, UNC13B, PDGFRB, KCNH2, G6PD, SLC30A3, WNT5A, MAGI2, PRKCD, ATP1B1, ATG13, SYTL2, CLIP3, RBP4, SMO, PKP2, ADAM9, TRIM16, KIF20B, ABCG1, VPS28, CD274, SDC4, PDGFB, HTRA2, PIK3R3, LPL, THY1, GATA2, PLA2G6, PRKCZ, CACNA1G, TRPM2, UGCG, CYB5R1, CRACR2A, VPS11, PLCG2, INPP5K, BMF, TNFRSF14, ECT2, SCN3B, …	2186	920	16650	1.20045	1	0.246695	0.241013
GOTERM_BP_FAT	GO:0006270~DNA replication initiation		11	0.440882	0.0121591	POLA1, ORC6, MCM7, ORC1, POLE2, MCM3, MCM4, MCM10, CDC7, CDC6, POLE	2186	35	16650	2.3938	1	0.246695	0.241013
GOTERM_BP_FAT	GO:0051726~regulation of cell cycle		153	6.13226	0.0122402	BUB1B, ADARB1, MKI67, SOX2, CDC20, MTBP, CCND2, EME1, MCIDAS, MYC, RPS6KA2, CHEK1, CDK20, KNTC1, IL12A, SOX9, FBXO5, GTSE1, JUNB, PRKACB, SOX4, TMEM8B, PDGFRB, CDKL5, FBXW5, KCNH5, DDX11, WNT5A, MAGI2, CDC25A, ERN1, TOM1L2, MSH2, RRAGD, PSME1, HECA, KIF20B, OBSL1, BLM, BEX2, PDGFB, HTRA2, TGFA, FOXO4, NDRG1, ZFP36L2, PKHD1, CCNB2, CCNB1, FIGNL1, CLSPN, ECT2, SKIL, RAB11FIP4, MAP2K6, FANCI, PLK4, …	2186	976	16650	1.194	1	0.247782	0.242076
GOTERM_BP_FAT	GO:1901652~response to peptide		76	3.04609	0.0123106	SLC27A1, NPFFR1, PTPRN, IRS4, AREG, PPP1R9B, GJA1, SESN3, MYC, CASP4, PDK4, QRFPR, ATP6V1E2, PRKACB, PDK2, YWHAG, KLF11, ATP6V0B, EDN1, ATP6V0E1, ATP6AP1, IGFBP5, ABCC8, DDX11, PRKCD, GLP2R, GAB1, AGTRAP, KLF15, PRLR, CCNA2, LMBRD1, RAB31, ADCY9, CRY2, TIMELESS, TRIM16, ATP6V0D1, PPARA, ATP6V1A, HDAC5, LEPROT, INSIG2, PIK3R3, NOD1, ADCY2, FOXO4, FOXO3, PRKCZ, FOXO1, ADCY6, ADCY5, GNG2, GNG4, GNG7…	2186	444	16650	1.30375	1	0.248646	0.24292
GOTERM_BP_FAT	GO:0042330~taxis		92	3.68737	0.012433	SEMA5A, DRAXIN, ROBO3, NRP1, DOCK4, PLXND1, ITGB3, HMGB2, PTPRJ, CXCL14, LYST, PIK3CG, CX3CL1, ROBO1, CXCL16, ADGRE2, PREX1, DPYSL4, RPS19, OPHN1, PLAU, BOC, RAC2, IL12A, NRCAM, IL6R, EPHB1, GPSM3, SEMA6B, PDGFRB, SEMA6C, EPHA4, EDN1, EDN2, DCC, WNT5A, PRKCD, ITGA1, NRG1, F3, MAPK8IP3, VAV1, TIAM1, NRG3, EVL, DOCK2, GAS6, SEMA3C, LAMA2, SEMA3A, NTN4, PDGFB, SEMA3G, SEMA3E, SEMA3F, CXCR6, PLA2G6, …	2186	553	16650	1.26715	1	0.250557	0.244786
GOTERM_BP_FAT	GO:0044723~single-organism carbohydrate metabolic process		107	4.28858	0.0125148	GALNT12, GALNT14, POGLUT1, GALNT18, GXYLT2, ENO2, NDST1, C1GALT1C1, GNPTAB, MYC, FPGT, PDK4, GYG2, LARGE1, PDK2, CPT1A, ALG8, G6PD, IGFBP5, RBP4, DDIT4, PDGFB, GLT8D2, ART5, FOXO1, UBE2J1, LDHA, INPP5A, FUT9, CHST12, NEU1, INPP5K, ST3GAL5, ST8SIA5, WDTC1, EDEM3, INSR, FUCA1, EDEM1, B3GALT5, CLK2, ACER2, GNPTG, COQ2, B4GAT1, MAN2B2, MAN2B1, STT3B, POMT2, PRKAG2, AP2A1, PYGL, NAGPA, DHTKD1, ADAMTS5…	2186	656	16650	1.24235	1	0.251639	0.245844
GOTERM_BP_FAT	GO:0051797~regulation of hair follicle development		7	0.280561	0.0125607	WNT10B, CDH3, SMO, KRT17, FST, TRADD, INHBA	2186	16	16650	3.33228	1	0.252	0.246196
GOTERM_BP_FAT	GO:0001763~morphogenesis of a branching structure		38	1.52305	0.0127537	LAMA5, KDM5B, NRP1, SEMA3C, PLXND1, MAGED1, SEMA3A, NTN4, TNC, TCF21, NRARP, SEMA3E, PKD2, AREG, RDH10, MYC, NKX2-1, SOX9, SLIT2, TGM2, EDN1, RBM15, EGF, FOXF1, VDR, WNT5A, HMGA2, SULF1, PBX1, TGFBR2, NFATC4, MMP14, VANGL2, MYCN, SMO, TIMELESS, MKS1, LGR4	2186	195	16650	1.48427	1	0.255301	0.249421
GOTERM_BP_FAT	GO:0045184~establishment of protein localization		299	11.984	0.012826	EPHB6, IPO13, NUP107, FAM89B, TFRC, ABAT, CBLB, GCC1, PEX26, GJA1, PNP, RPS19, AP1S2, ATP6V1E2, GTSE1, SIL1, SOX4, VPS39, UNC13B, CPT1A, ATP6V0E1, PRKCD, CACNA2D2, MYO7A, SCAMP1, ATG13, SYTL2, TIAM1, RBP4, ZFYVE16, WDPCP, KDELR3, KIF20A, TRIM16, KIF20B, ATP6V0D1, VPS28, LLGL2, NECAB3, LMAN2L, STXBP2, EIF5A2, AGAP2, PTTG1IP, PLA2G6, PRKCZ, UBE2J1, TRPM2, UGCG, CYB5R1, SYNGR1, VPS8, VPS11, S100A13,…	2186	2021	16650	1.12686	1	0.256178	0.250278
GOTERM_BP_FAT	GO:1903409~reactive oxygen species biosynthetic process		20	0.801603	0.0129266	HDAC4, NQO1, EDN1, HSP90AA1, PTGIS, SMAD3, HSP90AB1, GCH1, INSR, ATP2B4, RAB27A, RORA, FOXO3, PKD2, EGFR, ASS1, PTX3, NOS1, CD34, TLR4	2186	85	16650	1.79215	1	0.257615	0.251682
GOTERM_BP_FAT	GO:0006026~aminoglycan catabolic process		17	0.681363	0.0133101	HGSNAT, SDC4, IDUA, SDC2, FUCA1, HEXA, SDC3, HMMR, GNS, GALNS, ACAN, SDC1, CSPG5, GPC2, IDS, CSPG4, CD44	2186	68	16650	1.90416	1	0.263057	0.256999
GOTERM_BP_FAT	GO:0048813~dendrite morphogenesis		22	0.881764	0.0133451	EPHA4, NLGN1, CDKL5, KIDINS220, SEMA3A, SDC2, KALRN, DCLK1, NFATC4, DNM3, EFNA1, TIAM1, CUX2, MAP2, GORASP1, IL1RAPL1, SLITRK5, HPRT1, PAK3, OBSL1, EPHB1, SHANK1	2186	97	16650	1.72749	1	0.263057	0.256999
GOTERM_BP_FAT	GO:0006090~pyruvate metabolic process		22	0.881764	0.0133451	HDAC4, SLC16A1, INSR, BPGM, ENO2, DHTKD1, P2RX7, LDHA, PFKL, PC, NR4A3, MPC1, MYC, DDIT4, ME1, ALDOC, SLC16A8, ME3, FAR1, HAGH, PPARA, DLD	2186	97	16650	1.72749	1	0.263057	0.256999
GOTERM_BP_FAT	GO:0009186~deoxyribonucleoside diphosphate metabolic process		5	0.200401	0.013346	RRM2, RRM2B, GUK1, NUDT18, AK9	2186	8	16650	4.76041	1	0.263057	0.256999
GOTERM_BP_FAT	GO:0072239~metanephric glomerulus vasculature development		5	0.200401	0.013346	PDGFRB, EGR1, PDGFB, TCF21, CD34	2186	8	16650	4.76041	1	0.263057	0.256999
GOTERM_BP_FAT	GO:0002244~hematopoietic progenitor cell differentiation		23	0.921844	0.0134415	WDR38, TOP2A, ACE, ZBTB24, FST, EIF2AK2, LIG4, PRRC2C, ESCO2, INHBA, KRT75, SIPA1L3, MLF1, FSTL3, DHTKD1, ANLN, TAL1, ERCC2, HOXB4, ARHGEF7, SSBP3, SOX4, HERC6	2186	103	16650	1.70081	1	0.264109	0.258026
GOTERM_BP_FAT	GO:0050807~regulation of synapse organization		25	1.002	0.0134582	NLGN1, CLSTN2, CLSTN3, AMIGO1, AMIGO2, PTN, IL1RAP, IGSF9, CDC20, CUX2, SRPX2, SLITRK2, FLRT2, FLRT3, SLITRK5, EPHB1, MEF2C, BDNF, WNT5A, NFATC4, ADGRB2, LRRN1, CAMK1, RAB17, ADGRL3	2186	115	16650	1.65579	1	0.264109	0.258026
GOTERM_BP_FAT	GO:0043206~extracellular fibril organization		6	0.240481	0.0137992	MFAP5, COL3A1, ADAMTS3, COL5A1, LTBP2, MUC5AC	2186	12	16650	3.80833	1	0.269624	0.263414
GOTERM_BP_FAT	GO:0034501~protein localization to kinetochore		6	0.240481	0.0137992	MTBP, CDK1, BUB1B, KNL1, SPDL1, AURKB	2186	12	16650	3.80833	1	0.269624	0.263414
GOTERM_BP_FAT	GO:2001057~reactive nitrogen species metabolic process		18	0.721443	0.0138704	NQO1, EDN1, HSP90AA1, PTGIS, SMAD3, HSP90AB1, GCH1, INSR, ATP2B4, RORA, PKD2, EGFR, ASS1, PTX3, NOS1, TLR6, CD34, TLR4	2186	74	16650	1.8527	1	0.270427	0.264199
GOTERM_BP_FAT	GO:0051098~regulation of binding		54	2.16433	0.014154	EPHB6, NRP1, HSP90AB1, PLXND1, HJURP, HMGB2, TRIM6, MYC, HABP4, LDLRAP1, CLIC2, GTSE1, DACT1, EPHA4, MEF2C, ITGA4, DDX11, WNT5A, PRKCD, NRG1, CSNK1E, SIRT2, TIAM1, TRAF4, SMO, MFNG, MAPRE3, ITGB1BP1, ARHGEF7, PPARA, MDFI, HDAC4, HDAC5, EPB41, CCM2L, PDGFB, ADRB2, RFNG, RAP1GAP, AURKB, DNAJB2, IFI16, P2RY1, HMOX1, ACE, SMAD3, EGF, BDNF, PLK1, HMGA2, NFATC4, ERCC2, CAMK1, NES	2186	300	16650	1.371	1	0.274765	0.268437
GOTERM_BP_FAT	GO:0008544~epidermis development		54	2.16433	0.014154	CLIC5, EDA, TRADD, TCHH, LAMC2, GLI1, CDH3, SOX9, ATP7A, TGM5, DSP, PRKCH, IGFBP5, FST, WNT5A, GAB1, KRT34, EMP1, KRT5, MYO7A, MYCN, SMO, PALLD, CD109, ADAM9, WDPCP, TRIM16, PPARA, PPARD, LAMA5, CRABP2, SATB1, EGFR, UGCG, SCEL, SHARPIN, FLNB, WNT10B, FZD3, WNT10A, VDR, INSR, AKR1C3, INHBA, VANGL2, KRT17, FABP5, MAFG, KRT15, ERCC2, KRT14, SNAI1, LGR5, LGR4	2186	300	16650	1.371	1	0.274765	0.268437
GOTERM_BP_FAT	GO:0061640~cytoskeleton-dependent cytokinesis		12	0.480962	0.0142596	ANLN, SNX18, KIF4A, PLK1, SPIRE2, SPIRE1, KIF23, KIF20A, KIF20B, AURKB, CEP55, ZNF365	2186	41	16650	2.22926	1	0.27521	0.268872
GOTERM_BP_FAT	GO:0030204~chondroitin sulfate metabolic process		12	0.480962	0.0142596	CHPF, CHPF2, IDUA, B3GAT3, CHST12, HEXA, B3GAT1, CSPG5, XYLT1, IDS, CHSY3, CSPG4	2186	41	16650	2.22926	1	0.27521	0.268872
GOTERM_BP_FAT	GO:0070304~positive regulation of stress-activated protein kinase signaling cascade		29	1.16232	0.0142688	NOD1, FZD10, HACD3, FGD2, MAP3K9, ANKRD6, LYN, MAP4K2, EPHA4, EDN1, DBNL, FZD4, WNT5A, GAB1, EIF2AK2, TPD52L1, MAPK8IP3, ERN1, TIAM1, VANGL2, TRAF4, TAOK3, MAP3K10, PKN1, BIRC7, TLR6, TLR4, MDFI, TLR3	2186	140	16650	1.57773	1	0.27521	0.268872
GOTERM_BP_FAT	GO:0031214~biomineral tissue development		28	1.12224	0.0144769	ECM1, TUFT1, PTN, ADRB2, FOXO1, SLC8A1, FAM83H, GJA1, GPNMB, S1PR1, SOX9, IFITM5, WNT10B, MEF2C, SMAD3, TGFB3, RFLNB, ACVR2B, P2RX7, PHOSPHO1, ERCC2, NBR1, FAM20C, ALPL, ITGB1BP1, PPARA, GAS6, LGR4	2186	134	16650	1.59154	1	0.278627	0.27221
GOTERM_BP_FAT	GO:0032835~glomerulus development		16	0.641283	0.0145821	PDGFRB, EGR1, NOTCH3, MEF2C, MAGI2, PDGFB, TCF21, SULF1, KLF15, ACTA2, VANGL2, COL4A4, COL4A3, GLCCI1, CD34, LGR4	2186	63	16650	1.93439	1	0.280051	0.273601
GOTERM_BP_FAT	GO:0005975~carbohydrate metabolic process		124	4.96994	0.0146145	GALNT12, KLB, GALNT14, POGLUT1, GALNT18, RORA, GXYLT2, LCTL, ENO2, NDST1, C1GALT1C1, GNPTAB, MYC, FPGT, PDK4, MLYCD, GYG2, LARGE1, PDK2, CPT1A, ALG8, G6PD, IGFBP5, RBP4, DDIT4, PDGFB, GLT8D2, SLC5A2, ART5, FOXO1, UBE2J1, LDHA, INPP5A, FUT9, CHST12, AMDHD2, NEU1, INPP5K, ST3GAL5, ST8SIA5, WDTC1, EDEM3, INSR, FUCA1, GFPT2, EDEM1, B3GALT5, CLK2, ACER2, GNPTG, COQ2, B4GAT1, MAN2B2, MAN2B1, STT3B, POM…	2186	778	16650	1.21397	1	0.280074	0.273624
GOTERM_BP_FAT	GO:0007093~mitotic cell cycle checkpoint		32	1.28257	0.0147514	TOP2A, BLM, CDKN1A, BUB1B, FOXO4, CCNB1, EME1, CHEK1, KNTC1, CLSPN, BUB3, GTSE1, BUB1, SOX4, FANCI, PLK1, HMGA2, CNOT10, FOXN3, WNT9A, SMC1A, NDC80, CHFR, TICRR, RBL2, CCNA2, CENPF, TAOK3, MSH2, TFDP2, CDK1, NEK11	2186	159	16650	1.53291	1	0.281499	0.275016
GOTERM_BP_FAT	GO:0031669~cellular response to nutrient levels		32	1.28257	0.0147514	BECN1, CDKN1A, GBA, TNC, PTN, ZFYVE1, FOXO1, BRIP1, MAP1LC3B, IFI16, UCP2, PDK4, HMOX1, RNF152, PDK2, NCOA1, GABARAPL1, IL15, VDR, AKR1C3, EIF2AK2, ATG14, SREBF2, SIRT2, USF1, CYP24A1, RRAGD, ULK1, GAS6, DSC2, FOXA2, CPEB4	2186	159	16650	1.53291	1	0.281499	0.275016
GOTERM_BP_FAT	GO:0002027~regulation of heart rate		21	0.841683	0.0148192	HCN4, DSP, KCNH2, KCNJ5, CAMK2D, EDN1, EDN2, JUP, KCND3, EPAS1, SEMA3A, SLC8A1, CACNA1G, PKP2, SPX, GPD1L, SCN3B, SCN4B, DSC2, ADA, SNTA1	2186	92	16650	1.73858	1	0.281934	0.275441
GOTERM_BP_FAT	GO:0001755~neural crest cell migration		14	0.561122	0.014837	SEMA6B, SEMA5A, SEMA6C, LAMA5, NRP1, SEMA3C, SEMA3A, SEMA3G, SEMA4F, SEMA3E, SEMA3F, SEMA4G, SMO, NRTN	2186	52	16650	2.05064	1	0.281934	0.275441
GOTERM_BP_FAT	GO:0051282~regulation of sequestering of calcium ion		24	0.961924	0.0149835	LYN, RYR1, CAMK2D, TRPC1, HTR1D, ITPR2, HTR2C, THY1, MCOLN1, PKD2, CORO1A, SLC8A1, RYR3, BBC3, TPCN1, P2RX7, JPH4, TRPM2, JPH3, LCK, PLCG2, NOS1, CLIC2, SLC25A23	2186	110	16650	1.66181	1	0.284117	0.277574
GOTERM_BP_FAT	GO:0030900~forebrain development		63	2.52505	0.0151792	SEMA5A, DRAXIN, NRP1, KIF14, DIXDC1, GLI1, SLC8A1, ROBO1, PPP1R9B, AQP1, SOX2, NDST1, MYC, TCTN1, ATP7A, PRKG1, MFSD2A, NCOA1, KDM6B, MEF2C, AGTPBP1, WNT5A, NRG1, PAX5, SSTR2, MAPK8IP3, ASPM, SMO, NRG3, PEX5, RARB, HPRT1, PHLPP2, NOTCH3, NUMBL, LRP1, SEMA3A, HTRA2, PTN, GDPD5, GATA2, DPCD, EGFR, NKX2-1, SLITRK5, SLIT2, STIL, RRM1, MBOAT7, ATP2B4, HMGA2, DCLK2, INHBA, TRAPPC9, NR2F2, DCLK1, NR4A2,…	2186	361	16650	1.32922	1	0.285928	0.279343
GOTERM_BP_FAT	GO:0032148~activation of protein kinase B activity		9	0.360721	0.0152236	PINK1, INSR, WNT5A, NTF3, PDGFB, ITGB1BP1, NRG1, GAS6, PRKCZ	2186	26	16650	2.63653	1	0.285928	0.279343
GOTERM_BP_FAT	GO:0008284~positive regulation of cell proliferation		134	5.37074	0.0152756	SEMA5A, KLB, CNTFR, CSF2, TFRC, TNC, CIB1, AQP1, CDC20, CCND2, CDH3, PNP, MYC, IL12A, SOX9, CAPN1, IL6R, SOX4, KRT6A, TGM2, PDGFRB, FBXW4, PPP1R16B, MEF2C, PRKCH, WNT5A, LIG4, RUNX2, ERN1, TIAM1, MYCN, SMO, S100A6, KIF20B, CD274, NOTCH3, EIF5A2, HTRA1, PDGFB, AGAP2, TGFA, CORO1A, PRKCZ, PLAC8, PRDX3, PKHD1, CCNB1, PDGFC, S100A13, HMOX1, LYN, WNT10B, EGR1, CARMIL2, FZD3, EGR3, CAV2, FOXF1, INSR, F…	2186	849	16650	1.20216	1	0.285928	0.279343
GOTERM_BP_FAT	GO:0009311~oligosaccharide metabolic process		17	0.681363	0.0152757	EDEM3, IDUA, GAA, EDEM1, MGAT4C, GNPTG, GNPTAB, MAN2B2, MGAT4A, B3GALT1, MGAT4B, NEU1, MAN1C1, ST3GAL5, MAN2B1, GAL3ST4, ENGASE	2186	69	16650	1.87657	1	0.285928	0.279343
GOTERM_BP_FAT	GO:0046849~bone remodeling		17	0.681363	0.0152757	ATP6AP1, TFRC, TGFB3, ITGB3, TNFRSF11B, ADRB2, EGFR, P2RX7, IL7, INPP5D, S1PR1, PDK4, RAC2, NOX4, TPP1, NCDN, LGR4	2186	69	16650	1.87657	1	0.285928	0.279343
GOTERM_BP_FAT	GO:0042168~heme metabolic process		10	0.400802	0.0152838	SLC25A38, ALAD, HPX, BDH2, SLC25A39, FECH, UROD, UROS, BLVRB, HMOX1	2186	31	16650	2.45698	1	0.285928	0.279343
GOTERM_BP_FAT	GO:0007411~axon guidance		42	1.68337	0.0153017	SEMA5A, ROBO3, DRAXIN, NRP1, LAMA2, SEMA3C, PLXND1, SEMA3A, NTN4, SEMA3G, SEMA3E, SEMA3F, ROBO1, EFNB3, FLRT2, OPHN1, FLRT3, BOC, NKX2-1, NCAM1, NRCAM, SLIT2, EPHB1, SEMA6B, SEMA6C, EPHA4, FZD3, DCC, BDNF, WNT5A, SEMA4F, SEMA4G, MAPK8IP3, EFNA1, VANGL2, NR4A3, B4GAT1, EVL, PLXNB1, CNTN4, MEGF8, LHX9	2186	223	16650	1.43453	1	0.285928	0.279343
GOTERM_BP_FAT	GO:0021700~developmental maturation		44	1.76353	0.0153906	RYR1, MTCH1, CDKN1A, CATSPER3, EPAS1, NTN4, GATA2, FOXO3, BRCA2, PCSK4, CDC20, GJA1, CCNB1, CDH3, RPS6KA2, PALM, BLOC1S3, S1PR1, SLC17A7, NRCAM, FBXO5, ANKS1A, WNT10B, G6PD, IL15, MMP2, RFLNB, SYP, SIRT2, RUNX2, NFATC4, NR4A2, RAB32, PHOSPHO1, CABYR, TAL1, ERCC2, FAM20C, RAB38, PLXNB1, TRIP13, DLD, CDK5R2, SHANK1	2186	236	16650	1.42005	1	0.286994	0.280384
GOTERM_BP_FAT	GO:0051493~regulation of cytoskeleton organization		72	2.88577	0.0157293	SEMA5A, PHLDB1, DIXDC1, STMN3, CIB1, BRCA1, FZD10, KIF11, PREX1, CAPN6, CHMP1B, CHEK1, SYNPO, ARPIN, PDGFRB, BCAS3, MEF2C, EDN1, FBXW5, TMOD2, PRKCD, CIT, CLIP3, FCHSD1, CLIP1, CDC42EP3, FSCN1, EVL, ITGB1BP1, MAPT, SHANK1, PLEKHH2, LRP1, SDC4, KATNB1, SEMA3E, SKA3, CORO1A, PPM1F, CORO1B, PKHD1, TRPM2, NTF3, S1PR1, INPP5K, SLIT2, PAK3, PLK4, CCL24, CARMIL2, STIL, GSN, SMAD3, TGFB3, PLK1, RASSF7, N…	2186	422	16650	1.29952	1	0.292702	0.285961
GOTERM_BP_FAT	GO:0090407~organophosphate biosynthetic process		94	3.76754	0.0158605	PIGS, KLB, SLC27A1, GPAA1, PIGQ, MTMR14, CPNE7, HTR2C, PRKAG2, PYGL, NADSYN1, PIK3CG, AQP1, NPPB, AKAP12, NADK2, PNP, SCP2, GUK1, MYC, NMRK1, PALM, GRM8, TIMP2, ME1, CPNE3, SERAC1, PIP4K2C, NOS1, GUCY1A2, G6PD, EDN1, VPS9D1, PCYT2, DCXR, SACM1L, APLP1, GAB1, NME3, CTPS1, PHOSPHO1, ADCY9, RRM2B, OAS1, ADORA2B, GPR161, FAR1, HPRT1, AJUBA, MOCS1, PI4K2A, PRTFDC1, SLC25A13, PPARD, CDS1, VAC14, PDGFB,…	2186	572	16650	1.25169	1	0.294533	0.28775
GOTERM_BP_FAT	GO:0071384~cellular response to corticosteroid stimulus		15	0.601202	0.0159369	EDN1, FECH, AKR1C3, SSTR2, FOXO3, FBXO32, EGFR, FOXO1, ZFP36L2, ASS1, AQP1, CASP9, DDIT4, KLF9, CREBRF	2186	58	16650	1.96982	1	0.295342	0.28854
GOTERM_BP_FAT	GO:0035306~positive regulation of dephosphorylation		13	0.521042	0.015982	PPP1R16B, PDGFRB, IGBP1, MEF2C, CDCA2, SMAD3, HSP90AB1, GBA, MAGI2, PRKCD, ITGA1, PINK1, NSMF	2186	47	16650	2.10673	1	0.295569	0.288762
GOTERM_BP_FAT	GO:0016049~cell growth		74	2.96593	0.0160438	SEMA5A, DRAXIN, CDA, NRP1, CDKN1A, NDUFA13, SERPINE2, PLXND1, ITGB3, CIB1, PTPRJ, PPP1R9B, CXCL16, NPPB, GJA1, DACT3, NRCAM, SOX9, ROS1, SEMA6B, SEMA6C, G6PD, EDN1, CDKL5, ATP6V0E1, PRMT2, DCC, WNT5A, COBL, EMP1, NRG1, EMP3, TGFBR2, TIAM1, OLFM1, MMP14, ULK2, ULK1, MAPT, CRYAB, PPARD, CAMK2D, SEMA3C, CRABP2, SEMA3A, SEMA3G, GATA4, SEMA3E, SEMA3F, TTL, PRKCZ, EGFR, DNAJB2, FLRT3, GNG4, NDN, SLIT2,…	2186	436	16650	1.29273	1	0.295725	0.288914
GOTERM_BP_FAT	GO:0045786~negative regulation of cell cycle		79	3.16633	0.0160563	BTG4, TOP2A, CDKN1A, CAB39L, BUB1B, PRKAG2, BRCA1, PKD2, PPP1R9B, SOX2, MTBP, EME1, MYC, RPS6KA2, CHEK1, TIMP2, KNTC1, IL12A, FBXO5, GTSE1, PRKACB, SOX4, DACT1, PRMT2, MAGI2, PPP2R5B, CTDSPL, WNT9A, SMC1A, MLF1, ERN1, RBL2, CCNA2, TOM1L2, MSH2, TFDP2, RRAGD, HECA, GAS6, KIF20B, GAS7, BLM, HTRA2, FOXO4, EGFR, ZFP36L2, AURKB, CCNB1, GPNMB, TP53INP1, APBB1, CLSPN, BUB3, BUB1, SKIL, MAP2K6, E2F8, FAN…	2186	470	16650	1.28025	1	0.295725	0.288914
GOTERM_BP_FAT	GO:0033554~cellular response to stress		263	10.5411	0.0162958	NUP107, ULK4, FZD10, MKI67, ALKBH7, ZFYVE1, AQP1, RPS6KA6, ZFYVE26, MYC, CHEK1, CREB3L2, PDK4, CHAC1, SLC12A6, GTSE1, EPHB1, SOX4, PDK2, IER3, FAAP100, EPHA4, MEF2C, GABARAPL1, FBXO2, DDX11, PRKCD, ESCO2, CSNK1E, ATG14, ATG13, MAPK8IP3, MAPK8IP1, TIAM1, NEIL3, RRAGD, DDIT4, ULK1, KDELR3, ATP6V0D1, TRIB1, ZNF277, TMEM161A, PARPBP, EPAS1, MGST1, PTTG1IP, PLA2G6, HACD3, UBE2J1, PRDX3, TRPM2, BRIP1, …	2186	1773	16650	1.12982	1	0.299522	0.292624
GOTERM_BP_FAT	GO:0098662~inorganic cation transmembrane transport		103	4.12826	0.0163696	SLC23A2, PKD2L2, SLC8A1, AQP1, SLC39A6, TMEM38A, SLC12A6, TMEM38B, ATP6V1E2, SLC12A9, KCNH2, G6PD, ATP6V0E1, KCNH5, SLC30A3, KCNH8, SLC30A4, CACNA2D2, ATP1B1, CACNB1, CACNB4, SLC9A7, SLC9A9, SCNN1A, ORAI2, KCNQ3, ATP6V0D1, ATP6V1A, ITPR2, THY1, PLA2G6, CORO1A, CACNA1G, TRPM2, KCNV1, CRACR2A, GRIN2A, PLCG2, ATP6V1H, KCNN1, KCNMB4, SCN3B, SCN3A, ASIC1, LYN, CACFD1, HTR1D, TRPV2, TRPV3, ATP4A, EHD3,…	2186	635	16650	1.23546	1	0.300266	0.29335
GOTERM_BP_FAT	GO:2000379~positive regulation of reactive oxygen species metabolic process		20	0.801603	0.0164569	PDGFRB, HDAC4, CDKN1A, EDN1, HSP90AA1, SMAD3, HSP90AB1, INSR, PRKCD, PDGFB, AKR1C3, RAB27A, FOXO3, PKD2, EGFR, ASS1, TGFBR2, NOX4, PTX3, TLR4	2186	87	16650	1.75095	1	0.301139	0.294204
GOTERM_BP_FAT	GO:0090130~tissue migration		44	1.76353	0.0164842	SEMA5A, HDAC5, NRP1, PLXND1, PKN3, SEMA3A, ITGB3, PDGFB, CIB1, PRKX, CORO1B, PPM1F, ROBO1, HDAC7, SRPX2, BMPER, ADGRA2, SOX9, SLIT2, BCAS3, CCBE1, ANGPT4, EDN1, EGR3, FOXF1, WNT5A, NR2F2, MCC, TGFBR2, EFNA1, ACTA2, NR4A1, ANLN, FERMT1, PTP4A3, FAP, GIPC1, ADAM9, EVL, EPPK1, WDPCP, ITGB1BP1, PKN1, PPARD	2186	237	16650	1.41406	1	0.301139	0.294204
GOTERM_BP_FAT	GO:0007420~brain development		110	4.40882	0.0167956	SEMA5A, SERPINE2, DIXDC1, ABAT, KNDC1, RORA, SLC8A1, AQP1, SOX2, NDST1, MYC, MFSD2A, MEF2C, G6PD, AGTPBP1, WNT5A, SLC6A11, SYPL2, MAPK8IP3, SMO, FANCD2, DDIT4, HPRT1, ATP6V0D1, NOTCH3, NUMBL, FOXG1, HTRA2, FOXO3, GATA2, NDRG2, PCDH18, AK8, LDHA, SHARPIN, CDH22, NKX2-1, TSPAN2, FZD3, STIL, FZD4, HMGA2, DCLK2, SMAD9, INHBA, NR2F2, TRAPPC9, DCLK1, POU6F1, NR4A2, NR4A3, ID4, CNTN1, CNTN4, NES, NRP1, …	2186	684	16650	1.2249	1	0.306205	0.299153
GOTERM_BP_FAT	GO:0009893~positive regulation of metabolic process		438	17.5551	0.0168363	CYFIP2, TFRC, ABAT, FZD10, ZXDA, GJA1, SCP2, MYC, ZMIZ2, CREB3L2, MLYCD, PRKACB, JUNB, CCBE1, MEF2C, DAPK1, DDX11, PRKCD, ATG14, ADCY9, GPR161, HOXB4, PSME1, HPRT1, MAML3, VPS28, HOXB5, CDCA2, PDGFB, AGAP2, GATA4, PLA2G6, HACD3, GATA2, PRKCZ, PLAC8, HPX, PRDM16, PDGFC, PLCG2, VPS11, NKX2-1, HMOX1, ZBTB7B, LYN, WNT10B, WNT10A, ACE, FZD4, EDEM1, PLK1, FN1, ERLIN1, EIF2AK2, NFATC2, CDC7, NR1D2, NR2F…	2186	3052	16650	1.09308	1	0.306325	0.29927
GOTERM_BP_FAT	GO:0050920~regulation of chemotaxis		36	1.44289	0.0170242	SEMA5A, NRP1, SEMA3C, PLXND1, SEMA3A, SEMA3G, PDGFB, SEMA3E, SEMA3F, CXCL14, THBS4, CORO1B, PPM1F, ROBO1, ADGRA2, NTF3, S1PR1, RAC2, IL12A, SLIT2, IL6R, GPSM3, SEMA6B, LYN, PDGFRB, SEMA6C, EDN2, SMAD3, WNT5A, VEGFB, SEMA4F, SEMA4G, F3, TIAM1, MEGF8, GAS6	2186	186	16650	1.47419	1	0.309118	0.301999
GOTERM_BP_FAT	GO:0032844~regulation of homeostatic process		76	3.04609	0.0172156	GPR27, RYR1, SLC27A1, TFRC, ITGB3, HMGB2, HTR2C, ABAT, RORA, METRNL, PKD2, SLC8A1, RYR3, BBC3, NPPB, JPH4, GJA1, TRIM6, JPH3, MYC, PDK4, SPX, NOS1, CLIC2, EDN1, ATP6AP1, SLC30A3, TSC22D3, TRPC1, ARRDC3, SLC30A4, SREBF2, TIAM1, ANO1, LCK, TAL1, SIDT2, HCN4, CAMK2D, ITPR2, TNFRSF11B, THY1, FOXO3, GATA2, PLA2G6, CORO1A, FOXO1, EGFR, AURKB, CACNA1G, ADCY5, TRPM2, INPP5D, UCP2, PLCG2, S1PR1, INPP5K, S…	2186	451	16650	1.28352	1	0.311964	0.304779
GOTERM_BP_FAT	GO:0006750~glutathione biosynthetic process		7	0.280561	0.0172962	GGT7, GSS, CHAC2, HAGH, CHAC1, GCLM, CNDP2	2186	17	16650	3.13627	1	0.312513	0.305316
GOTERM_BP_FAT	GO:0006887~exocytosis		69	2.76553	0.0173155	LGALS3BP, ECM1, ITGB3, PROS1, TNFAIP2, F13A1, DOC2B, PIK3CG, ARHGAP44, PCLO, RIMS3, LAMP1, SCRN2, LAMP2, NCS1, HABP4, RAC2, UNC13B, ATP6AP1, EXOC7, VPS33A, GAB2, SCAMP1, TUBA4A, SYTL2, LAT2, RAB31, ADORA2B, IL1RAPL1, CHMP6, GAS6, VAMP4, PI4K2A, LLGL2, NAPA, NLGN1, SDC4, STXBP2, PDGFB, LIN7A, GATA2, PLA2G6, CORO1A, CPLX1, CACNA1G, CYB5R1, S100A13, VPS11, HMOX1, LYN, TGFB3, EGF, FOXF1, PCDH7, SYT16…	2186	404	16650	1.30086	1	0.312513	0.305316
GOTERM_BP_FAT	GO:0070997~neuron death		50	2.00401	0.0173705	GABRB3, GABRB2, DRAXIN, CNTFR, NRP1, HSP90AB1, KIF14, BBC3, CASP9, DPYSL4, IKBKG, CD34, G6PD, MEF2C, ITGA1, LIG4, NGF, TOX3, MSH2, DDIT4, NSMF, PPARA, HDAC4, LRP1, GBA, AGAP2, HTRA2, FOXO3, CORO1A, KLK6, SLC25A27, TRPM2, ERBB3, GPNMB, NTF3, HMOX1, PAK3, SNCB, NQO1, TGFB3, BDNF, GABRA5, VEGFB, NR4A2, PINK1, NR4A3, ATP13A2, GCLM, NES, CPEB4	2186	277	16650	1.37485	1	0.312879	0.305673
GOTERM_BP_FAT	GO:0006941~striated muscle contraction		32	1.28257	0.0174683	HDAC4, HCN4, CAMK2D, SRSF1, GATA4, SLC8A1, PIK3CG, CACNA1G, GJA1, MYH14, NOS1, CLIC2, SCN3B, MAP2K6, SNTA1, DSP, KCNH2, KCNJ5, HSP90AA1, JUP, KCNJ8, KCND3, TNNC1, GAA, VEGFB, ATP1B1, SMAD7, EHD3, PKP2, GPD1L, SCN4B, DSC2	2186	161	16650	1.51387	1	0.314011	0.306779
GOTERM_BP_FAT	GO:0090068~positive regulation of cell cycle process		46	1.84369	0.0176027	BECN1, CDKN1A, FEN1, KIF14, PDGFB, TGFA, FOXO4, BRCA1, PKD2, NDRG1, AURKB, MTBP, CCNB1, CCND2, ECT2, GTSE1, SOX4, RAB11FIP4, DLGAP5, E2F8, PDGFRB, PLK4, WNT10B, CENPV, EDN1, EGF, INSR, DDX11, WNT5A, PPP2R5B, HMGA2, KIF23, CNOT10, CDC7, CDC6, SIRT2, PBX1, NDC80, CIT, RBL2, FAP, TFDP2, GIPC1, CDK1, CDK10, KIF20B	2186	251	16650	1.39588	1	0.315795	0.308522
GOTERM_BP_FAT	GO:0061564~axon development		75	3.00601	0.0178709	SEMA5A, DRAXIN, ROBO3, NRP1, PLXND1, TNC, ROBO1, OPHN1, BOC, TCTN1, NRCAM, EPHB1, SEMA6B, SEMA6C, EPHA4, CDKL5, DCC, WNT5A, COBL, NRG1, NGF, MAPK8IP3, TIAM1, OLFM1, S100A6, ULK2, EVL, ULK1, MAPT, NUMBL, SEMA3C, LAMA2, CRABP2, SEMA3A, AMIGO1, NTN4, SEMA3G, SEMA3E, SEMA3F, THY1, TTL, EFNB3, SLITRK2, FLRT2, FLRT3, NKX2-1, SLITRK5, NDN, NCAM1, TSPAN2, SLIT2, APBB1, PAK3, SKIL, NTNG2, FZD3, BCL11A, BD…	2186	445	16650	1.28371	1	0.319967	0.312598
GOTERM_BP_FAT	GO:0045921~positive regulation of exocytosis		18	0.721443	0.017942	UNC13B, NLGN1, SDC4, ATP6AP1, RAB27A, RAB27B, GAB2, DOC2B, GATA2, PLA2G6, CACNA1G, LAMP1, ADORA2B, RAB15, NCS1, SDC1, ATP13A2, CDK5R2	2186	76	16650	1.80394	1	0.320602	0.313218
GOTERM_BP_FAT	GO:1902743~regulation of lamellipodium organization		11	0.440882	0.0180837	HDAC4, HSP90AA1, CARMIL2, FSCN1, RAC2, SLIT2, ARHGEF7, SSH3, CORO1B, ARPIN, SSH1	2186	37	16650	2.26441	1	0.321949	0.314534
GOTERM_BP_FAT	GO:0010508~positive regulation of autophagy		19	0.761523	0.0182759	BECN1, LRSAM1, PLEKHF1, GBA, TFEB, NOD1, ADRB2, ATG14, FOXO1, TPCN1, TMEM59, PINK1, TP53INP2, TP53INP1, HMOX1, ULK1, PIP4K2C, SQSTM1, RNF152	2186	82	16650	1.76483	1	0.321949	0.314534
GOTERM_BP_FAT	GO:0060666~dichotomous subdivision of terminal units involved in salivary gland branching		4	0.160321	0.0183676	NRP1, SEMA3C, PLXND1, SEMA3A	2186	5	16650	6.09332	1	0.321949	0.314534
GOTERM_BP_FAT	GO:0072223~metanephric glomerular mesangium development		4	0.160321	0.0183676	PDGFRB, EGR1, PDGFB, CD34	2186	5	16650	6.09332	1	0.321949	0.314534
GOTERM_BP_FAT	GO:0021825~substrate-dependent cerebral cortex tangential migration		4	0.160321	0.0183676	NRP1, SEMA3A, SLIT2, ROBO1	2186	5	16650	6.09332	1	0.321949	0.314534
GOTERM_BP_FAT	GO:1903232~melanosome assembly		4	0.160321	0.0183676	RAB32, TRAPPC6A, HPS1, RAB38	2186	5	16650	6.09332	1	0.321949	0.314534
GOTERM_BP_FAT	GO:0042636~negative regulation of hair cycle		4	0.160321	0.0183676	CDH3, SMO, TRPV3, INHBA	2186	5	16650	6.09332	1	0.321949	0.314534
GOTERM_BP_FAT	GO:0044791~positive regulation by host of viral release from host cell		4	0.160321	0.0183676	PC, VAPB, CAV2, ZNF502	2186	5	16650	6.09332	1	0.321949	0.314534
GOTERM_BP_FAT	GO:0044789~modulation by host of viral release from host cell		4	0.160321	0.0183676	PC, VAPB, CAV2, ZNF502	2186	5	16650	6.09332	1	0.321949	0.314534
GOTERM_BP_FAT	GO:0051208~sequestering of calcium ion		24	0.961924	0.0183968	LYN, RYR1, CAMK2D, TRPC1, HTR1D, ITPR2, HTR2C, THY1, MCOLN1, PKD2, CORO1A, SLC8A1, RYR3, BBC3, TPCN1, P2RX7, JPH4, TRPM2, JPH3, ATP7B, LCK, PLCG2, NOS1, CLIC2	2186	112	16650	1.63214	1	0.321949	0.314534
GOTERM_BP_FAT	GO:0008610~lipid biosynthetic process		101	4.0481	0.0184754	KLB, SLC27A1, CPNE7, SCP2, PDK4, FDXR, CPNE3, MLYCD, PIP4K2C, LARGE1, G6PD, PCYT2, DGAT1, SACM1L, PRKCD, PRLR, CYP39A1, PHOSPHO1, RBP1, FAR1, AJUBA, PI4K2A, ABCG1, CDS1, INSIG2, PDGFB, PIK3R3, LPL, LIAS, HACD3, PLA2G6, PTDSS2, UGCG, UGT8, CYB5R1, INPP5D, RDH10, PLCG2, INPP5K, ST3GAL5, ST8SIA5, IGFBP7, PIP5K1B, WDTC1, EGR1, GGT7, VDR, ERLIN1, TRERF1, PBX1, ACER2, COQ2, SNAI1, DEGS1, PI4KB, SERINC5…	2186	624	16650	1.23282	1	0.321949	0.314534
GOTERM_BP_FAT	GO:0006650~glycerophospholipid metabolic process		50	2.00401	0.0184802	PIGS, KLB, SLC27A1, GPAA1, PIGQ, MTMR14, CPNE7, HTR2C, PIK3CG, IMPA2, CPNE3, PIP4K2C, PDGFRB, PLA2G12A, TMEM150A, PCYT2, SACM1L, GAB1, NRG1, VAV1, PHOSPHO1, LCK, PITPNM3, FAR1, AJUBA, PI4K2A, CDS1, VAC14, PDGFB, PIK3R3, PLA2G6, EGFR, PTDSS2, INPP5A, ERBB3, INPP5D, PLCG2, INPP5K, PIP5K1B, CDIPT, IP6K3, EGF, MBOAT7, ETNK2, LPCAT3, PNPLA6, PI4KB, SERINC2, LPIN3, SERINC5	2186	278	16650	1.3699	1	0.321949	0.314534
GOTERM_BP_FAT	GO:0006865~amino acid transport		20	0.801603	0.018483	SLC36A1, SLC43A2, SLC6A11, ABAT, SLC16A10, SLC7A11, SLC1A5, SLC7A10, P2RX7, SLC25A15, SLC7A7, SLC6A9, MYC, SLC38A7, SLC17A5, SLC17A7, SERINC2, SLC38A5, SERINC5, SLC25A13	2186	88	16650	1.73106	1	0.321949	0.314534
GOTERM_BP_FAT	GO:0051984~positive regulation of chromosome segregation		8	0.320641	0.0188471	BECN1, CCNB1, FEN1, DDX11, CDC6, RAD18, SIRT2, DLGAP5	2186	22	16650	2.76969	1	0.32646	0.318941
GOTERM_BP_FAT	GO:0048016~inositol phosphate-mediated signaling		10	0.400802	0.018851	EDN1, INPP5A, EDN2, ERBB3, ATP2B4, NFATC2, ITPR2, CIB1, NRG1, NFATC4	2186	32	16650	2.3802	1	0.32646	0.318941
GOTERM_BP_FAT	GO:0002042~cell migration involved in sprouting angiogenesis		10	0.400802	0.018851	NR4A1, NRP1, HDAC5, SRPX2, EGR3, ITGB1BP1, CIB1, SLIT2, ROBO1, HDAC7	2186	32	16650	2.3802	1	0.32646	0.318941
GOTERM_BP_FAT	GO:0051649~establishment of localization in cell		294	11.7836	0.0195852	IPO13, NUP107, FAM89B, CBLB, GCC1, BACH2, PEX26, ALKBH5, RPS19, SCP2, OPHN1, CREB3L2, AP1S2, KIFAP3, GTSE1, SIL1, SOX4, VPS39, UNC13B, CPT1A, PRKCD, MYO7A, ATG14, ATG13, SRRM1, SYTL2, ZFYVE16, WDR81, KIF20B, VPS28, LLGL2, LMAN2L, STXBP2, CDCA8, TGFA, PTTG1IP, THY1, GATA2, PLA2G6, PRKCZ, UBE2J1, TRPM2, UGCG, CYB5R1, SYNGR1, BLOC1S3, VPS11, S100A13, PLCG2, INPP5K, HMOX1, SNX8, PRELID3A, SNX5, VPS16…	2186	2004	16650	1.11741	1	0.338523	0.330726
GOTERM_BP_FAT	GO:0051056~regulation of small GTPase mediated signal transduction		53	2.12425	0.0198247	FAM13B, DENND1A, KIF14, STMN3, SIPA1L3, ROBO1, ARHGAP44, PREX1, RASGEF1A, OPHN1, TIMP2, RAC2, ARFGEF3, PDGFRB, PLEKHG1, RASA4B, STARD8, RALGAPA2, NRG1, NGF, GMIP, VAV1, TIAM1, DEPDC1B, RHOU, RHOV, ARHGEF7, SQSTM1, ARHGEF6, CAMK2D, KALRN, RAP1GAP, RHOBTB1, FGD2, FGD5, ARHGAP20, ALS2CL, CYTH4, PLEKHG4B, EPS8L2, SLIT2, ECT2, SH2B2, SCAI, IQSEC2, TNK1, ARHGAP29, NET1, ARHGAP33, COL3A1, DNMBP, RGL2, F…	2186	299	16650	1.35011	1	0.342004	0.334128
GOTERM_BP_FAT	GO:0030500~regulation of bone mineralization		17	0.681363	0.0198737	WNT10B, ECM1, MEF2C, SMAD3, TGFB3, RFLNB, ADRB2, ACVR2B, SLC8A1, P2RX7, PHOSPHO1, GJA1, NBR1, S1PR1, FAM20C, SOX9, IFITM5	2186	71	16650	1.82371	1	0.342193	0.334312
GOTERM_BP_FAT	GO:0031589~cell-substrate adhesion		54	2.16433	0.020244	COL16A1, EDA, ITGB3, KIF14, CIB1, PTPRJ, FGFRL1, PREX1, PLAU, ITGB8, CD34, EDIL3, EPHB1, TMEM8B, BCAS3, ITGA4, ITGA1, TIAM1, MMP14, CCDC80, NINJ1, ADAM9, ITGB1BP1, ITGA6, WDPCP, ARHGEF7, GAS6, AJUBA, CD44, PPARD, LAMA5, SDC4, PRKX, SEMA3E, PTN, THY1, CORO1A, PRKCZ, PPM1F, GCNT2, RSU1, COL26A1, SMAD3, FZD4, FOXF1, FN1, SORBS1, SMAD6, SORBS3, ACER2, EFNA1, NET1, COL3A1, TRIP6	2186	306	16650	1.34411	1	0.347836	0.339825
GOTERM_BP_FAT	GO:0050654~chondroitin sulfate proteoglycan metabolic process		12	0.480962	0.0203157	CHPF, CHPF2, IDUA, B3GAT3, CHST12, HEXA, B3GAT1, CSPG5, XYLT1, IDS, CHSY3, CSPG4	2186	43	16650	2.12558	1	0.347836	0.339825
GOTERM_BP_FAT	GO:0048660~regulation of smooth muscle cell proliferation		24	0.961924	0.0203175	PDGFRB, HDAC4, NOTCH3, CAMK2D, EDN1, IGFBP5, TGFB3, IL15, MMP2, PDGFB, IRAK4, NDRG2, EGFR, TGFBR2, ERN1, NR4A3, MYC, S1PR1, HMOX1, IL12A, TRIB1, IL6R, TGM2, PPARD	2186	113	16650	1.6177	1	0.347836	0.339825
GOTERM_BP_FAT	GO:0051781~positive regulation of cell division		19	0.761523	0.0205612	CENPV, TGFB3, PDGFB, KIF14, VEGFB, TGFA, KIF23, PTN, CDC6, THBS4, SIRT2, AURKB, CIT, TAL1, GIPC1, PDGFC, ITGB1BP1, ECT2, KIF20B	2186	83	16650	1.74357	1	0.351338	0.343247
GOTERM_BP_FAT	GO:0006821~chloride transport		22	0.881764	0.0206598	GABRB3, GABRA2, GABRB2, CLIC5, TTYH3, SLC12A5, CLIC3, GABRA5, ANO5, GABRG2, ANO2, CLCN7, ANO1, GABRR2, CLCN5, CLCN4, GLRB, SLC17A7, SLC12A6, CLIC2, APOL1, SLC12A9	2186	101	16650	1.65907	1	0.351913	0.343808
GOTERM_BP_FAT	GO:0051640~organelle localization		81	3.24649	0.0206731	GPSM2, DENND1A, KIF14, DOC2B, TPGS1, AREG, PIK3CG, SYNE2, PCLO, RIMS3, CDH3, OPHN1, CHMP1B, IKBKG, SPDL1, KIFAP3, CTSC, DLGAP5, CEP55, UNC13B, MAP4K2, TRAPPC2L, ATP6AP1, ITGA4, VPS33A, MAGI2, KIF23, WIPI1, MYO7A, PEX1, GAB2, KIF22, DNM1, SYTL2, LAT2, ASPM, TRAPPC6A, WDR81, ADORA2B, KIFC1, GORASP1, KIF2C, MAPT, CHMP6, LLGL2, NAPA, BECN1, NLGN1, RAB1B, KATNB1, CDCA8, TGFA, LIN7A, GATA2, CPLX1, PRKC…	2186	489	16650	1.26165	1	0.351913	0.343808
GOTERM_BP_FAT	GO:0048732~gland development		71	2.84569	0.0208214	PHF2, KDM5B, NRP1, EDA, SERPINE2, THRA, PLXND1, TNC, TCF21, BRCA2, GLI1, PKD2, AREG, ROBO1, SOX2, ATP7B, DBP, MYC, SOX9, CAPN1, ATP7A, TGM2, UPF2, NCOA1, IGFBP5, DNAAF1, WNT5A, COBL, NRG1, LSR, PRLR, TGFBR2, SMO, NRG3, CCDC40, LAMA5, SEMA3C, SEMA3A, SRSF1, NTN4, AGAP2, TGFA, PTN, GATA2, RAP1GAP, EGFR, FSTL3, CCNB2, HMGCL, UCP2, NKX2-1, HMOX1, E2F8, CBX7, CARMIL2, WNT10A, SMAD3, TGFB3, EGF, MGMT, …	2186	421	16650	1.28452	1	0.353767	0.345619
GOTERM_BP_FAT	GO:0017157~regulation of exocytosis		34	1.36273	0.0210354	NAPA, NLGN1, SDC4, STXBP2, DOC2B, GATA2, PLA2G6, CPLX1, CACNA1G, PCLO, RIMS3, LAMP1, NCS1, RAC2, HMOX1, UNC13B, LYN, ATP6AP1, FOXF1, SYT16, RAB27A, RAB27B, GAB2, SYT8, SYTL2, SYT12, ADORA2B, RAB15, IL1RAPL1, SDC1, ATP13A2, CHMP6, CDK5R2, LLGL2	2186	176	16650	1.4714	1	0.356581	0.348369
GOTERM_BP_FAT	GO:0006979~response to oxidative stress		67	2.68537	0.0210664	SLC23A2, PTPRN, SLC7A11, PKD2, AREG, SLC8A1, AQP1, ALAD, SESN3, ATP7A, PDE8A, PDK2, PDGFRB, KDM6B, SCARA3, G6PD, EDN1, PRKCD, GAB1, SIRT2, CCNA2, MMP14, MELK, RRM2B, FANCD2, ADAM9, CRYAB, ZNF277, TMEM161A, EPAS1, GBA, MGST1, HTRA2, FOXO3, LIAS, FOXO1, EGFR, PDLIM1, PRDX3, TRPM2, LDHA, TP53INP1, UCP2, HMOX1, ECT2, RBM11, NQO1, GCH1, MGMT, TXNRD1, GSS, AKR1C3, PYCR1, NET1, NR4A2, PINK1, NR4A3, ERCC…	2186	394	16650	1.29522	1	0.356581	0.348369
GOTERM_BP_FAT	GO:0001508~action potential		27	1.08216	0.0212749	HCN4, CATSPER3, CAMK2D, CNTNAP1, GBA, SLC8A1, CACNA1G, GJA1, KCNMB4, MYH14, NRCAM, SCN3B, SCN3A, SNTA1, DSP, KCNH2, KCNJ5, JUP, KCNJ8, KCND3, ATP1B1, TPCN1, PKP2, GPD1L, SCN4B, DSC2, HCN2	2186	132	16650	1.55795	1	0.359434	0.351156
GOTERM_BP_FAT	GO:0034058~endosomal vesicle fusion		5	0.200401	0.0215553	VPS41, VPS8, VPS11, RBSN, VPS39	2186	9	16650	4.23147	1	0.36078	0.352471
GOTERM_BP_FAT	GO:0015825~L-serine transport		5	0.200401	0.0215553	SLC38A7, SLC1A5, SLC7A10, SERINC2, SERINC5	2186	9	16650	4.23147	1	0.36078	0.352471
GOTERM_BP_FAT	GO:1902894~negative regulation of pri-miRNA transcription from RNA polymerase II promoter		5	0.200401	0.0215553	PDGFB, SOX9, PPARA, NFATC4, PPARD	2186	9	16650	4.23147	1	0.36078	0.352471
GOTERM_BP_FAT	GO:0072718~response to cisplatin		5	0.200401	0.0215553	HCN3, DDX11, TIMELESS, HMOX1, NUCB1	2186	9	16650	4.23147	1	0.36078	0.352471
GOTERM_BP_FAT	GO:1990573~potassium ion import across plasma membrane		5	0.200401	0.0215553	HCN4, KCNJ5, KCNJ8, ATP1B1, HCN2	2186	9	16650	4.23147	1	0.36078	0.352471
GOTERM_BP_FAT	GO:0010631~epithelial cell migration		42	1.68337	0.0215971	SEMA5A, HDAC5, NRP1, PLXND1, PKN3, SEMA3A, ITGB3, PDGFB, CIB1, PRKX, CORO1B, PPM1F, ROBO1, HDAC7, SRPX2, BMPER, ADGRA2, SOX9, SLIT2, BCAS3, CCBE1, ANGPT4, EDN1, EGR3, WNT5A, NR2F2, MCC, TGFBR2, EFNA1, NR4A1, ANLN, FERMT1, PTP4A3, FAP, GIPC1, ADAM9, EVL, EPPK1, WDPCP, ITGB1BP1, PKN1, PPARD	2186	228	16650	1.40307	1	0.360809	0.352499
GOTERM_BP_FAT	GO:0001654~eye development		58	2.32465	0.0217834	KDM5B, ACHE, NRP1, RORB, SLC7A11, TSPAN12, SIPA1L3, CHRDL1, SOX2, GJA1, CALB1, EFEMP1, SOX9, CC2D2A, EPHB1, PDGFRB, TGIF2, AGTPBP1, WNT5B, IFT140, WNT5A, MYO7A, WNT9A, TGFBR2, RBP4, ZEB1, MAF, NINJ1, FKBP8, RARB, WDPCP, CRYAB, PTN, THY1, NKD1, EGFR, RDH10, NPHP1, BLOC1S3, SLC17A7, NPHP4, SKIL, RAB11FIP4, RRM1, SMAD3, FZD4, WDR19, ATP2B4, TDRD7, INHBA, ACVR2B, TBX2, RP1L1, MEIS1, COL5A1, NES, SDK2…	2186	334	16650	1.32265	1	0.363245	0.354879
GOTERM_BP_FAT	GO:0061371~determination of heart left/right asymmetry		16	0.641283	0.0220014	MEF2C, STIL, SMAD3, C2CD3, DNAAF1, WNT5A, GATA4, PKD2, TGFBR2, TBX2, MIB1, GJA1, VANGL2, SMO, MEGF8, CCDC40	2186	66	16650	1.84646	1	0.36485	0.356447
GOTERM_BP_FAT	GO:1900006~positive regulation of dendrite development		16	0.641283	0.0220014	EPHA4, NLGN1, CDKL5, COBL, NRG1, IL1RAP, KALRN, TIAM1, CLIP1, CUX2, IL1RAPL1, PALM, CAMK1, PAK3, OBSL1, SHANK1	2186	66	16650	1.84646	1	0.36485	0.356447
GOTERM_BP_FAT	GO:0043299~leukocyte degranulation		16	0.641283	0.0220014	LYN, FOXF1, STXBP2, RAB27A, GAB2, GATA2, CORO1A, PIK3CG, LAT2, NR4A3, LAMP1, ADORA2B, S100A13, RAC2, HMOX1, PI4K2A	2186	66	16650	1.84646	1	0.36485	0.356447
GOTERM_BP_FAT	GO:0043010~camera-type eye development		51	2.04409	0.0226427	KDM5B, ACHE, NRP1, RORB, SLC7A11, TSPAN12, GJA1, CALB1, EFEMP1, SOX9, CC2D2A, EPHB1, PDGFRB, TGIF2, AGTPBP1, WNT5B, IFT140, WNT5A, WNT9A, TGFBR2, RBP4, ZEB1, MAF, NINJ1, FKBP8, RARB, WDPCP, CRYAB, PTN, THY1, EGFR, RDH10, NPHP1, SLC17A7, NPHP4, SKIL, RAB11FIP4, RRM1, SMAD3, FZD4, WDR19, ATP2B4, TDRD7, INHBA, ACVR2B, TBX2, RP1L1, MEIS1, NES, SDK2, HCN1	2186	288	16650	1.34878	1	0.374104	0.365488
GOTERM_BP_FAT	GO:0032388~positive regulation of intracellular transport		51	2.04409	0.0226427	SEMA5A, OSCP1, EDA, HSP90AB1, CIB1, NPEPPS, HHAT, SCP2, ITGAX, RAC2, GTSE1, DACT1, BCAS3, HSP90AA1, NBPF3, PRKCD, ELMOD1, NRG1, GAB2, ATG13, SREBF2, SMO, ADORA2B, ITGB1BP1, RHOU, GAS6, KIF20B, TLR4, TLR3, LEPROT, HTRA2, GATA2, EGFR, UGCG, CYB5R1, VPS11, RAB29, ECT2, PRELID3A, ZBED3, SMAD3, JUP, TGFB3, EGF, B3GAT3, EDEM1, PINK1, TRIP6, CREBRF, CDK1, CAMK1	2186	288	16650	1.34878	1	0.374104	0.365488
GOTERM_BP_FAT	GO:0032874~positive regulation of stress-activated MAPK cascade		28	1.12224	0.0227351	NOD1, FZD10, HACD3, FGD2, MAP3K9, ANKRD6, MAP4K2, EPHA4, EDN1, DBNL, FZD4, WNT5A, GAB1, EIF2AK2, TPD52L1, MAPK8IP3, ERN1, TIAM1, VANGL2, TRAF4, TAOK3, MAP3K10, PKN1, BIRC7, TLR6, TLR4, MDFI, TLR3	2186	139	16650	1.53429	1	0.374256	0.365637
GOTERM_BP_FAT	GO:0001578~microtubule bundle formation		18	0.721443	0.0228768	LRGUK, DNAAF3, DNAH7, DNAAF1, PLK1, LRRC6, TPGS1, RP1L1, RSPH1, CLIP1, CAPN6, MAP2, PRC1, HYDIN, CFAP46, KIF20A, CC2D2A, CCDC40	2186	78	16650	1.75769	1	0.374256	0.365637
GOTERM_BP_FAT	GO:0007435~salivary gland morphogenesis		10	0.400802	0.0229844	LAMA5, NRP1, EDA, SEMA3C, PLXND1, TGFB3, SEMA3A, NTN4, EGFR, TGM2	2186	33	16650	2.30808	1	0.374256	0.365637
GOTERM_BP_FAT	GO:0021696~cerebellar cortex morphogenesis		10	0.400802	0.0229844	AGTPBP1, SMO, SERPINE2, WHRN, TRNP1, KIF14, KNDC1, RORA, ATP7A, GLI1	2186	33	16650	2.30808	1	0.374256	0.365637
GOTERM_BP_FAT	GO:0043200~response to amino acid		21	0.841683	0.0230499	LYN, EDN1, DNMT1, COL16A1, MMP2, GSS, PTN, EGFR, ASS1, PPP1R9B, ALAD, COL3A1, ZEB1, SESN3, GLRB, RRAGD, PDGFC, NSMF, LAMTOR4, GCLM, CPEB4	2186	96	16650	1.66614	1	0.374256	0.365637
GOTERM_BP_FAT	GO:0015031~protein transport		273	10.9419	0.023052	EPHB6, IPO13, NUP107, FAM89B, TFRC, ABAT, CBLB, GCC1, PEX26, GJA1, PNP, RPS19, AP1S2, ATP6V1E2, GTSE1, SIL1, SOX4, VPS39, UNC13B, CPT1A, ATP6V0E1, PRKCD, CACNA2D2, MYO7A, SCAMP1, ATG13, SYTL2, TIAM1, RBP4, ZFYVE16, KDELR3, KIF20A, TRIM16, KIF20B, ATP6V0D1, VPS28, LLGL2, NECAB3, LMAN2L, STXBP2, EIF5A2, AGAP2, PTTG1IP, PLA2G6, PRKCZ, UBE2J1, TRPM2, UGCG, CYB5R1, SYNGR1, VPS8, VPS11, S100A13, INPP5K…	2186	1860	16650	1.11793	1	0.374256	0.365637
GOTERM_BP_FAT	GO:0051983~regulation of chromosome segregation		19	0.761523	0.0230592	BECN1, FEN1, DDX11, PLK1, BUB1B, CDC6, MKI67, NDC80, SIRT2, AURKB, CENPF, CCNB1, TACC3, KIF2C, BUB3, ECT2, BUB1, RAD18, DLGAP5	2186	84	16650	1.72281	1	0.374256	0.365637
GOTERM_BP_FAT	GO:0000075~cell cycle checkpoint		42	1.68337	0.0230743	TOP2A, BLM, CDKN1A, BUB1B, FOXO4, BRCA1, NDRG1, AURKB, BRIP1, CCNB1, EME1, CHEK1, KNTC1, CLSPN, BUB3, SPDL1, GTSE1, BUB1, SOX4, FANCI, PLK1, HMGA2, CNOT10, FOXN3, CDC6, KNL1, WNT9A, SMC1A, NDC80, CHFR, TICRR, RBL2, CCNA2, CENPF, TAOK3, MSH2, TFDP2, CCNG2, CDK1, INTS7, DTL, NEK11	2186	229	16650	1.39694	1	0.374256	0.365637
GOTERM_BP_FAT	GO:0098742~cell-cell adhesion via plasma-membrane adhesion molecules		42	1.68337	0.0230743	NLGN1, CLSTN2, CLSTN3, AMIGO1, PCDHGB2, AMIGO2, PCDH18, CLDN1, FGFRL1, IGSF9, CX3CL1, PCDH17, ROBO1, CDH3, CDH22, PCDHA5, ME1, PCDHA4, PCDHA3, ME3, PCDHA2, KIFAP3, PCDHA8, PCDHAC2, CADM3, CADM4, PCDH7, PCDHB13, PCDHA12, PCDHB11, PCDHA11, PCDHA10, TGFBR2, CD6, CDHR1, IL1RAPL1, FAT3, CDH15, AJUBA, PCDHB8, SDK2, DSC2	2186	229	16650	1.39694	1	0.374256	0.365637
GOTERM_BP_FAT	GO:0010976~positive regulation of neuron projection development		42	1.68337	0.0230743	SEMA5A, NRP1, NLGN1, CRABP2, AMIGO1, KATNB1, PTN, IL1RAP, KALRN, ROBO1, CUX2, PALM, APBB1, SLIT2, PAK3, SKIL, LYN, EPHA4, CDKL5, SF3A2, NEGR1, BCL11A, KIDINS220, BDNF, MAGI2, WNT5A, TRPV2, PPP2R5B, FN1, COBL, NRG1, NGF, TIAM1, CLIP1, IL1RAPL1, CNTN1, PLXNB1, CAMK1, MAPT, MEGF8, OBSL1, SHANK1	2186	229	16650	1.39694	1	0.374256	0.365637
GOTERM_BP_FAT	GO:0016236~macroautophagy		38	1.52305	0.0231099	BECN1, LRSAM1, RAB1B, MTMR14, GBA, PRKAG2, NOD1, ADRB2, WDR45, RNF5, ZFYVE1, MAP1LC3B, TP53INP2, TP53INP1, HMOX1, PIP4K2C, VPS16, UBQLN2, GABARAPL1, VPS33A, ATG9A, WIPI1, ATG14, MCOLN1, ATG13, PINK1, PACS2, RRAGD, NBR1, ATG2A, ULK1, ATP13A2, VDAC1, LAMTOR4, SQSTM1, TECPR1, ATG4D, ATG2B	2186	203	16650	1.42578	1	0.374256	0.365637
GOTERM_BP_FAT	GO:0010564~regulation of cell cycle process		96	3.8477	0.0232944	CDKN1A, FEN1, KIF14, BUB1B, BRCA1, KIF11, BRCA2, PKD2, MKI67, PPP1R9B, CDC20, MTBP, CCND2, CHMP1B, RPS6KA2, CHEK1, KNTC1, SOX9, FBXO5, GTSE1, SOX4, DLGAP5, DACT1, PDGFRB, EDN1, FBXW5, KCNH5, PRMT2, DDX11, WNT5A, PPP2R5B, CTDSPL, KIF23, SMC1A, SIRT2, CIT, RBL2, CCNA2, TOM1L2, MSH2, TFDP2, PSME1, KIF20B, OBSL1, BECN1, BLM, CAMK2D, PDGFB, TGFA, FOXO4, NDRG1, EGFR, ZFP36L2, AURKB, PKHD1, CCNB1, GPNMB…	2186	595	16650	1.22891	1	0.376436	0.367766
GOTERM_BP_FAT	GO:0071230~cellular response to amino acid stimulus		14	0.561122	0.0233702	DNMT1, COL16A1, MMP2, EGFR, ASS1, COL3A1, ZEB1, SESN3, RRAGD, PDGFC, NSMF, LAMTOR4, GCLM, CPEB4	2186	55	16650	1.93878	1	0.376436	0.367766
GOTERM_BP_FAT	GO:0071385~cellular response to glucocorticoid stimulus		14	0.561122	0.0233702	EDN1, FECH, SSTR2, FOXO3, FBXO32, EGFR, FOXO1, ZFP36L2, ASS1, AQP1, CASP9, DDIT4, KLF9, CREBRF	2186	55	16650	1.93878	1	0.376436	0.367766
GOTERM_BP_FAT	GO:0098739~import across plasma membrane		9	0.360721	0.0238757	HCN4, KCNJ5, TRPM2, KCNJ8, SLC9A7, SLC9A9, ATP2B4, ATP1B1, HCN2	2186	28	16650	2.44821	1	0.383205	0.37438
GOTERM_BP_FAT	GO:0006656~phosphatidylcholine biosynthetic process		9	0.360721	0.0238757	CDS1, SLC44A5, ACHE, PHOSPHO1, SLC27A1, SLC44A3, FABP5, SLC44A2, LPIN3	2186	28	16650	2.44821	1	0.383205	0.37438
GOTERM_BP_FAT	GO:0044273~sulfur compound catabolic process		12	0.480962	0.0239702	GALNS, ACAN, AHCYL2, IDUA, HEXA, CSPG5, IDS, CSPG4, CHAC2, CHAC1, MLYCD, GNS	2186	44	16650	2.07727	1	0.384037	0.375192
GOTERM_BP_FAT	GO:0006517~protein deglycosylation		8	0.320641	0.0240995	EDEM3, OS9, MAN2B2, EDEM1, SEL1L, MAN1C1, MAN2B1, ENGASE	2186	23	16650	2.64927	1	0.384685	0.375826
GOTERM_BP_FAT	GO:0086005~ventricular cardiac muscle cell action potential		8	0.320641	0.0240995	KCNH2, KCNJ5, KCNJ8, KCND3, PKP2, GPD1L, SCN3B, SNTA1	2186	23	16650	2.64927	1	0.384685	0.375826
GOTERM_BP_FAT	GO:0090316~positive regulation of intracellular protein transport		46	1.84369	0.0241748	SEMA5A, OSCP1, LEPROT, EDA, HSP90AB1, HTRA2, CIB1, EGFR, NPEPPS, CYB5R1, UGCG, HHAT, VPS11, RAB29, ITGAX, RAC2, ECT2, GTSE1, PRELID3A, DACT1, ZBED3, BCAS3, HSP90AA1, NBPF3, SMAD3, JUP, TGFB3, EGF, B3GAT3, EDEM1, PRKCD, ELMOD1, NRG1, ATG13, SREBF2, PINK1, SMO, TRIP6, CDK1, RHOU, ITGB1BP1, CAMK1, KIF20B, GAS6, TLR4, TLR3	2186	256	16650	1.36862	1	0.384685	0.375826
GOTERM_BP_FAT	GO:1905114~cell surface receptor signaling pathway involved in cell-cell signaling		86	3.44689	0.0241844	GABRB3, DRAXIN, PTPRU, CALCOCO1, EDA, DIXDC1, NRARP, ABAT, AP2A1, FZD10, LIMD1, GLI1, SOX2, CDH3, NETO1, MYC, DACT3, SOX9, SOX4, DACT1, ANKRD6, UNC13B, FBXW4, TLE2, MEF2C, WNT5B, MAGI2, ATP6AP2, WNT5A, KREMEN1, CSNK1E, WNT9A, DKK2, TIAM1, ASPM, DEPDC1B, SMO, PSME1, TRABD2B, MDFI, SHANK1, NLGN1, LRP1, NXN, FOXO3, NDRG2, CXXC4, PRKCZ, FOXO1, NKD1, PORCN, GRIN2A, CUX2, GNG2, PLCG2, SLC17A7, NPHP4, P…	2186	527	16650	1.24295	1	0.384685	0.375826
GOTERM_BP_FAT	GO:0031667~response to nutrient levels		68	2.72545	0.0242247	CLIC5, CDKN1A, TNC, HTR2C, NENF, ZFYVE1, SLC8A1, ALAD, MAP1LC3B, PDK4, SPX, RNF152, PDK2, NCOA1, IL15RA, ARSA, BCAS3, GABARAPL1, G6PD, MEF2C, IL15, ATG14, SSTR2, SIRT2, SREBF2, TGFBR2, RRAGD, RBP1, SRSF2, ULK2, ULK1, GAS6, PPARA, DSC2, PPARD, SLC27A4, BECN1, GBA, GATA4, TNFRSF11B, PTN, ADRB2, FOXO4, FOXO3, FOXO1, EGFR, HMGCL, BRIP1, PCSK1N, LDHA, IFI16, UCP2, HMOX1, NQO1, SLC16A1, MGMT, VDR, GSS,…	2186	404	16650	1.28201	1	0.384685	0.375826
GOTERM_BP_FAT	GO:0001947~heart looping		15	0.601202	0.0243383	MEF2C, STIL, SMAD3, C2CD3, DNAAF1, WNT5A, GATA4, PKD2, TGFBR2, TBX2, MIB1, GJA1, VANGL2, SMO, CCDC40	2186	61	16650	1.87295	1	0.385808	0.376922
GOTERM_BP_FAT	GO:0044272~sulfur compound biosynthetic process		38	1.52305	0.0247736	GCDH, ACSS2, CHPF, TECR, MGST1, XYLT1, CNDP2, PAPSS1, NDST1, ACAN, MAT2A, MPC1, CHST12, PDK4, CHSY3, CHAC2, CHAC1, MLYCD, PDK2, GGT7, ELOVL4, CHPF2, B3GAT3, GSS, B3GAT1, ACSL5, ELOVL7, VANGL2, B4GAT1, SCD, UST, CSPG5, FAR1, CSPG4, HAGH, GCLM, DLD, CHST2	2186	204	16650	1.41879	1	0.390271	0.381283
GOTERM_BP_FAT	GO:0048638~regulation of developmental growth		53	2.12425	0.0249278	SEMA5A, DRAXIN, NRP1, PLXND1, WWC2, GJA1, NRCAM, PLS1, SEMA6B, SEMA6C, G6PD, MEF2C, EDN1, CDKL5, DCC, WNT5A, CACNA2D2, NRG1, TGFBR2, OLFM1, RBP4, SMO, PEX5, ULK2, MAPT, PPARD, SEMA3C, CRABP2, SEMA3A, SEMA3G, HTRA2, SEMA3E, SEMA3F, ADRB2, TTL, NKD1, PLAC8, CCNB1, MBD5, BCL11A, BDNF, INSR, FN1, TRPV2, HMGA2, SEMA4F, SEMA4G, TBX2, IL7, CDK1, TLL2, EPPK1, MEGF8	2186	303	16650	1.33229	1	0.390271	0.381283
GOTERM_BP_FAT	GO:0030001~metal ion transport		127	5.09018	0.0250042	SLC23A2, TFRC, SERPINE2, PKD2L2, SLC8A1, AQP1, GJA1, NIPAL2, NIPAL3, SLC39A6, TMEM38A, SLC12A6, TMEM38B, ATP6V1E2, SLC12A9, PDGFRB, KCNH2, G6PD, ATP6V0E1, KCNH5, SLC30A3, KCNH8, SLC30A4, CACNA2D2, ATP1B1, CACNB1, CACNB4, SLC9A7, SLC9A9, SCNN1A, ORAI2, PKP2, KCNQ3, VDAC1, ATP6V0D1, STEAP1, ATP6V1A, PDGFB, ITPR2, ADRB2, THY1, SLC5A2, PLA2G6, CORO1A, CACNA1G, TRPM2, KCNV1, CRACR2A, GRIN2A, NKAIN4, C…	2186	814	16650	1.18835	1	0.390271	0.381283
GOTERM_BP_FAT	GO:0034333~adherens junction assembly		16	0.641283	0.025017	LAMA5, BCAS3, SMAD3, COL16A1, JUP, SDC4, PTPRJ, SORBS1, THY1, PPM1F, SMAD7, MMP14, TRIP6, ITGB1BP1, ARHGEF7, AJUBA	2186	67	16650	1.8189	1	0.390271	0.381283
GOTERM_BP_FAT	GO:0030512~negative regulation of transforming growth factor beta receptor signaling pathway		16	0.641283	0.025017	SKOR1, SMAD3, FAM89B, TGFB3, CAV2, HTRA1, LDLRAD4, SMAD6, LTBP1, TGFBR2, SMAD7, CD109, PRDM16, NKX2-1, PMEPA1, SKIL	2186	67	16650	1.8189	1	0.390271	0.381283
GOTERM_BP_FAT	GO:1903845~negative regulation of cellular response to transforming growth factor beta stimulus		16	0.641283	0.025017	SKOR1, SMAD3, FAM89B, TGFB3, CAV2, HTRA1, LDLRAD4, SMAD6, LTBP1, TGFBR2, SMAD7, CD109, PRDM16, NKX2-1, PMEPA1, SKIL	2186	67	16650	1.8189	1	0.390271	0.381283
GOTERM_BP_FAT	GO:0099536~synaptic signaling		97	3.88778	0.0250541	NPFFR1, CLSTN2, SERPINE2, CLSTN3, ABAT, TPGS1, CDC20, GPR176, RIMS3, OPHN1, SLC12A6, PPFIA3, UNC13B, MEF2C, TMOD2, CACNA2D2, SLC6A11, GABRG2, SYTL2, CACNB1, CACNB4, KCNQ3, AMPH, NSMF, VDAC1, RIN1, LIN7A, PLA2G6, KALRN, CPLX1, PRKCZ, PCDH17, CACNA1G, GRIN2A, SYNGR1, KCNN1, KCNMB4, ASIC1, EGR3, IQSEC2, HTR1D, SYT8, SNAP91, NFATC4, LRFN3, DLG2, SLC6A9, GIPC1, LRFN1, UNC119, CNTN4, GABRB3, GABRB2, AC…	2186	604	16650	1.2232	1	0.390271	0.381283
GOTERM_BP_FAT	GO:0007268~chemical synaptic transmission		97	3.88778	0.0250541	NPFFR1, CLSTN2, SERPINE2, CLSTN3, ABAT, TPGS1, CDC20, GPR176, RIMS3, OPHN1, SLC12A6, PPFIA3, UNC13B, MEF2C, TMOD2, CACNA2D2, SLC6A11, GABRG2, SYTL2, CACNB1, CACNB4, KCNQ3, AMPH, NSMF, VDAC1, RIN1, LIN7A, PLA2G6, KALRN, CPLX1, PRKCZ, PCDH17, CACNA1G, GRIN2A, SYNGR1, KCNN1, KCNMB4, ASIC1, EGR3, IQSEC2, HTR1D, SYT8, SNAP91, NFATC4, LRFN3, DLG2, SLC6A9, GIPC1, LRFN1, UNC119, CNTN4, GABRB3, GABRB2, AC…	2186	604	16650	1.2232	1	0.390271	0.381283
GOTERM_BP_FAT	GO:0099537~trans-synaptic signaling		97	3.88778	0.0250541	NPFFR1, CLSTN2, SERPINE2, CLSTN3, ABAT, TPGS1, CDC20, GPR176, RIMS3, OPHN1, SLC12A6, PPFIA3, UNC13B, MEF2C, TMOD2, CACNA2D2, SLC6A11, GABRG2, SYTL2, CACNB1, CACNB4, KCNQ3, AMPH, NSMF, VDAC1, RIN1, LIN7A, PLA2G6, KALRN, CPLX1, PRKCZ, PCDH17, CACNA1G, GRIN2A, SYNGR1, KCNN1, KCNMB4, ASIC1, EGR3, IQSEC2, HTR1D, SYT8, SNAP91, NFATC4, LRFN3, DLG2, SLC6A9, GIPC1, LRFN1, UNC119, CNTN4, GABRB3, GABRB2, AC…	2186	604	16650	1.2232	1	0.390271	0.381283
GOTERM_BP_FAT	GO:0098916~anterograde trans-synaptic signaling		97	3.88778	0.0250541	NPFFR1, CLSTN2, SERPINE2, CLSTN3, ABAT, TPGS1, CDC20, GPR176, RIMS3, OPHN1, SLC12A6, PPFIA3, UNC13B, MEF2C, TMOD2, CACNA2D2, SLC6A11, GABRG2, SYTL2, CACNB1, CACNB4, KCNQ3, AMPH, NSMF, VDAC1, RIN1, LIN7A, PLA2G6, KALRN, CPLX1, PRKCZ, PCDH17, CACNA1G, GRIN2A, SYNGR1, KCNN1, KCNMB4, ASIC1, EGR3, IQSEC2, HTR1D, SYT8, SNAP91, NFATC4, LRFN3, DLG2, SLC6A9, GIPC1, LRFN1, UNC119, CNTN4, GABRB3, GABRB2, AC…	2186	604	16650	1.2232	1	0.390271	0.381283
GOTERM_BP_FAT	GO:0006260~DNA replication		51	2.04409	0.0254148	TOP2A, ACHE, FEN1, CSF2, MCM7, MCM8, MCM10, BRCA1, BRCA2, GLI1, AREG, CHAF1A, EME1, EXO1, CHEK1, POLL, POLE, RFC3, RFC4, DDX11, LIG4, SMC1A, CDC25A, DBF4, RRM2B, MCM3, TIMELESS, MCM4, DTL, BLM, PDGFB, EGFR, BRIP1, ORC6, ORC1, PDGFC, CLSPN, E2F8, GINS1, POLQ, RRM1, RRM2, TGFB3, EGF, INSR, CDC7, CDC6, TICRR, POLA1, POLE2, CDK1	2186	290	16650	1.33948	1	0.395204	0.386102
GOTERM_BP_FAT	GO:0061337~cardiac conduction		21	0.841683	0.0255706	HCN4, DSP, KCNH2, KCNJ5, CAMK2D, KCNIP1, JUP, KCND3, KCNIP3, CACNA2D2, ATP1B1, SLC8A1, CACNA1G, CACNB1, GJA1, CACNB4, PKP2, SCN3B, KCNK1, SCN4B, DSC2	2186	97	16650	1.64897	1	0.396891	0.38775
GOTERM_BP_FAT	GO:0033059~cellular pigmentation		13	0.521042	0.0256579	VPS33A, HPS1, RAB27A, RAB27B, MYO7A, LYST, RAB32, TRAPPC6A, CDH3, BLOC1S3, RAB29, RAB38, RAB17	2186	50	16650	1.98033	1	0.396891	0.38775
GOTERM_BP_FAT	GO:1903428~positive regulation of reactive oxygen species biosynthetic process		13	0.521042	0.0256579	HDAC4, EDN1, HSP90AA1, SMAD3, HSP90AB1, INSR, RAB27A, FOXO3, PKD2, EGFR, ASS1, PTX3, TLR4	2186	50	16650	1.98033	1	0.396891	0.38775
GOTERM_BP_FAT	GO:0070167~regulation of biomineral tissue development		18	0.721443	0.0256999	WNT10B, ECM1, MEF2C, SMAD3, TGFB3, RFLNB, ADRB2, ACVR2B, SLC8A1, P2RX7, PHOSPHO1, GJA1, NBR1, S1PR1, FAM20C, SOX9, GAS6, IFITM5	2186	79	16650	1.73544	1	0.396891	0.38775
GOTERM_BP_FAT	GO:0031577~spindle checkpoint		11	0.440882	0.0258951	CENPF, CCNB1, PLK1, BUB1B, BUB3, KNL1, SPDL1, BUB1, NDRG1, NDC80, AURKB	2186	39	16650	2.14829	1	0.39922	0.390025
GOTERM_BP_FAT	GO:0030855~epithelial cell differentiation		91	3.64729	0.0259949	KDM5B, CLIC5, GPSM2, NRP1, CDKN1A, THRB, THRA, TCHH, TCF21, SLC7A11, GLI1, SIPA1L3, GJA1, CDH3, MCIDAS, BMPER, PTER, HYDIN, SOX9, CD34, ROS1, SOX4, DSP, PPP1R16B, KDM6B, CPT1A, MEF2C, PRKCH, WNT5B, MAGI2, WNT5A, NRG1, MYO7A, KLF15, PRLR, ACTA2, MYCN, ZEB1, BDH2, MAF, RILPL2, NUP210L, SMO, PALLD, CD109, FAM20C, RARB, ADAM9, ALDOC, WDPCP, VDAC1, TRIM16, GLCCI1, HOXB5, SIDT2, LAMA5, TAGLN, RAB1B, PD…	2186	563	16650	1.23111	1	0.400072	0.390858
GOTERM_BP_FAT	GO:0051186~cofactor metabolic process		65	2.60521	0.026249	AHCYL2, TECR, PRKAG2, NADSYN1, ENO2, FTCD, DHTKD1, ALAD, NADK2, PNP, MPC1, UROD, NNT, MYC, NMRK1, PDK4, FDXR, ME1, MLYCD, PDK2, G6PD, ELOVL4, DGAT1, DCXR, MCCC1, ACSL5, BPGM, ELOVL7, FOLH1, BDH2, DDIT4, BLVRB, FAR1, ALDOC, PPARA, DLD, MOCS1, HDAC4, GCDH, PDXK, ACSS2, FECH, LIAS, HPX, HMGCL, LDHA, MAT2A, PNPO, HMOX1, PCBD2, GCH1, INSR, UROS, AKR1C1, AKR1C3, AKR1C2, CYP4F11, P2RX7, SLC25A38, PFKL, …	2186	385	16650	1.28593	1	0.402213	0.39295
GOTERM_BP_FAT	GO:0090132~epithelium migration		42	1.68337	0.0262683	SEMA5A, HDAC5, NRP1, PLXND1, PKN3, SEMA3A, ITGB3, PDGFB, CIB1, PRKX, CORO1B, PPM1F, ROBO1, HDAC7, SRPX2, BMPER, ADGRA2, SOX9, SLIT2, BCAS3, CCBE1, ANGPT4, EDN1, EGR3, WNT5A, NR2F2, MCC, TGFBR2, EFNA1, NR4A1, ANLN, FERMT1, PTP4A3, FAP, GIPC1, ADAM9, EVL, EPPK1, WDPCP, ITGB1BP1, PKN1, PPARD	2186	231	16650	1.38485	1	0.402213	0.39295
GOTERM_BP_FAT	GO:0021537~telencephalon development		42	1.68337	0.0262683	PHLPP2, NRP1, NUMBL, LRP1, SEMA3A, KIF14, DIXDC1, DPCD, SLC8A1, EGFR, ROBO1, PPP1R9B, AQP1, TCTN1, NKX2-1, SLITRK5, SLIT2, MFSD2A, NCOA1, KDM6B, MEF2C, AGTPBP1, MBOAT7, WNT5A, ATP2B4, DCLK2, NRG1, PAX5, INHBA, TRAPPC9, ASPM, COL3A1, NR4A3, SMO, NRG3, PEX5, ID4, TACC3, RARB, TACC1, HPRT1, CDK5R2	2186	231	16650	1.38485	1	0.402213	0.39295
GOTERM_BP_FAT	GO:0001701~in utero embryonic development		57	2.28457	0.0265844	CSF2, C2CD3, BRCA2, PKD2, GJA1, MYC, SALL4, CHEK1, TCTN1, SOX6, ATP7A, JUNB, IFITM5, NCOA1, EDN1, DUSP3, TFEB, GAB1, LIG4, MAPK8IP3, TGFBR2, SMO, MSH2, LMX1B, MDFI, EPAS1, SRSF1, PDGFB, GATA2, EGFR, CCNB2, CCNB1, RDH10, GNA12, INPP5K, SKIL, E2F8, WDTC1, GINS1, PLK4, STIL, SMAD3, CDX2, TGFB3, KIDINS220, FOXF1, WDR19, NR2F2, MIB1, ETNK2, MAFG, ERCC2, SNAI1, PLCD3, SEC24D, PLCD1, ADA	2186	331	16650	1.31163	1	0.406361	0.397002
GOTERM_BP_FAT	GO:0098655~cation transmembrane transport		111	4.4489	0.0269635	SLC23A2, ATP8A1, PKD2L2, SLC8A1, AQP1, SLC39A6, TMEM38A, SLC12A6, TMEM38B, ATP6V1E2, SLC12A9, KCNH2, G6PD, ATP6V0E1, KCNH5, SLC30A3, KCNH8, SLC30A4, CACNA2D2, ATP1B1, CACNB1, CACNB4, SLC9A7, SLC9A9, SCNN1A, ORAI2, KCNQ3, ATP6V0D1, ATP6V1A, TMEM63C, ITPR2, THY1, PLA2G6, CORO1A, CACNA1G, TRPM2, KCNV1, CRACR2A, GRIN2A, PLCG2, ATP6V1H, KCNN1, KCNMB4, SCN3B, SCN3A, ASIC1, LYN, CACFD1, HTR1D, TRPV2, TR…	2186	703	16650	1.20263	1	0.411457	0.401981
GOTERM_BP_FAT	GO:0031325~positive regulation of cellular metabolic process		406	16.2725	0.0275884	CYFIP2, TFRC, ABAT, FZD10, ZXDA, MYC, ZMIZ2, CREB3L2, MLYCD, PRKACB, JUNB, CCBE1, MEF2C, DAPK1, DDX11, PRKCD, ATG14, ADCY9, GPR161, HOXB4, PSME1, HPRT1, MAML3, HOXB5, CDCA2, PDGFB, AGAP2, GATA4, PLA2G6, HACD3, GATA2, PRKCZ, PLAC8, HPX, PRDM16, PDGFC, PLCG2, VPS11, NKX2-1, HMOX1, LYN, WNT10B, ACE, FZD4, PLK1, FN1, ERLIN1, EIF2AK2, NFATC2, CDC7, NR1D2, NR2F2, CDC6, PBX1, NFATC4, TADA2B, EHD4, TADA2…	2186	2839	16650	1.08924	1	0.419971	0.410299
GOTERM_BP_FAT	GO:0050880~regulation of blood vessel size		27	1.08216	0.0276149	DOCK4, ADRB2, PLA2G6, SLC8A1, EGFR, ADCY6, NPPB, SCPEP1, GJA1, P2RY1, KCNMB4, HMOX1, NOS1, PRKG1, EDN1, ACE, EDN2, GCH1, KCNJ8, HTR1D, ITGA1, GRIP2, ACTA2, ADORA2B, ITGB1BP1, GCLM, PPARD	2186	135	16650	1.52333	1	0.419971	0.410299
GOTERM_BP_FAT	GO:0035307~positive regulation of protein dephosphorylation		10	0.400802	0.027726	PPP1R16B, PDGFRB, PINK1, CDCA2, HSP90AB1, GBA, MAGI2, ITGA1, PRKCD, NSMF	2186	34	16650	2.24019	1	0.420948	0.411253
GOTERM_BP_FAT	GO:2000637~positive regulation of gene silencing by miRNA		6	0.240481	0.0278729	MYCN, MAP2K2, LIMD1, WTIP, AJUBA, EGFR	2186	14	16650	3.26428	1	0.421754	0.412041
GOTERM_BP_FAT	GO:0032506~cytokinetic process		6	0.240481	0.0278729	SNX18, SPIRE2, SPIRE1, KIF23, KIF20B, AURKB	2186	14	16650	3.26428	1	0.421754	0.412041
GOTERM_BP_FAT	GO:0042312~regulation of vasodilation		12	0.480962	0.0280805	NPPB, SCPEP1, GJA1, ACE, P2RY1, HMOX1, ADRB2, NOS1, PLA2G6, ADCY6, EGFR, PPARD	2186	45	16650	2.03111	1	0.42418	0.414411
GOTERM_BP_FAT	GO:0065009~regulation of molecular function		409	16.3928	0.0281744	CYFIP2, SERPINE2, STMN3, ADARB1, FZD10, ZFYVE1, PREX1, MYC, GTSE1, PRKACB, MEF2C, PRKCH, DAPK1, STARD8, DDX11, PRKCD, ATG14, SYTL2, DEPDC1B, ADCY9, WDR81, PSME1, PDGFB, AGAP2, THY1, PLA2G6, HACD3, PRKCZ, PRDX3, CRACR2A, GRIN2A, FLRT2, FLRT3, PDGFC, PLCG2, HMOX1, RSU1, LYN, WNT10B, ACE, JUP, FZD4, PLK1, FN1, EIF2AK2, NR2F2, CDC6, PBX1, NFATC4, CYLD, EHD3, VANGL2, NOX4, UNC119, CEP85, CPEB2, CDKN1A…	2186	2863	16650	1.08809	1	0.424886	0.4151
GOTERM_BP_FAT	GO:0030148~sphingolipid biosynthetic process		21	0.841683	0.0282954	CERS4, ELOVL4, PPM1L, GBA, PRKCD, ORMDL1, ELOVL7, HACD3, PLA2G6, ACER2, P2RX7, UGT8, UGCG, VAPB, SPTLC3, ORMDL3, ST3GAL5, ST8SIA5, DEGS1, LARGE1, ALOXE3	2186	98	16650	1.63214	1	0.425995	0.416184
GOTERM_BP_FAT	GO:0048661~positive regulation of smooth muscle cell proliferation		17	0.681363	0.028653	PDGFRB, HDAC4, NOTCH3, CAMK2D, EDN1, MMP2, PDGFB, IRAK4, EGFR, TGFBR2, ERN1, NR4A3, MYC, S1PR1, HMOX1, IL6R, TGM2	2186	74	16650	1.74977	1	0.430657	0.420739
GOTERM_BP_FAT	GO:0042326~negative regulation of phosphorylation		71	2.84569	0.028909	CDKN1A, PRKAG2, CIB1, PTPRJ, CBLB, ADARB1, LDLRAD4, DUSP14, RGS4, RPS6KA6, DEPTOR, MYC, PBK, PMEPA1, YWHAG, DACT1, DUSP5, DUSP3, PRKCD, CTDSPL, C1QL4, ATG14, DUSP9, SIRT2, MAPK8IP1, GPRC5A, CD109, DDIT4, ITGB1BP1, PPARA, TRIB1, TRIB2, TLR4, AJUBA, HDAC4, LRRC15, MVP, GBA, THY1, NDRG2, PRKCZ, FOXO1, PPM1F, PRDX3, CCNB1, FLRT2, NLRP6, CAMK2N1, FLRT3, CAMK2N2, NTF3, INPP5K, SLIT2, ZBED3, IGBP1, LYN,…	2186	428	16650	1.26351	1	0.433412	0.42343
GOTERM_BP_FAT	GO:1902115~regulation of organelle assembly		31	1.24248	0.0289496	TBC1D19, LRSAM1, CSF2, SDC4, RAB1B, BRCA1, RNF5, MAPK9, CHMP1B, TBC1D13, VPS11, PIP4K2C, TBC1D17, TBC1D16, UBQLN2, PLK4, STIL, MEF2C, EDN1, GSN, IFT140, PLK1, TBC1D2B, ATXN2L, CYLD, KIF9, PINK1, TBC1D2, FSCN1, SDC1, KCTD17	2186	161	16650	1.46656	1	0.433412	0.42343
GOTERM_BP_FAT	GO:0006486~protein glycosylation		49	1.96393	0.0290291	POMT2, GALNT12, GALNT14, POGLUT1, GALNT18, GXYLT2, NAGPA, ADAMTS5, C1GALT1C1, GNPTAB, B3GALT1, MUC12, LARGE1, GALNT9, ADAMTS7, ALG8, IL15, SIRT2, MUC5AC, B3GNT9, B3GNT5, GORASP1, CHST4, ART5, TRAK1, UBE2J1, TRAK2, FUT9, MGAT3, MAN1C1, GCNT2, ST3GAL5, ST8SIA5, EDEM3, GALNT6, B3GAT3, EDEM1, B3GAT1, VEGFB, B3GALT5, ACER2, MGAT4C, TMEM59, GNPTG, B4GAT1, MGAT4A, MGAT4B, STT3B, ENGASE	2186	279	16650	1.33769	1	0.433412	0.42343
GOTERM_BP_FAT	GO:0043413~macromolecule glycosylation		49	1.96393	0.0290291	POMT2, GALNT12, GALNT14, POGLUT1, GALNT18, GXYLT2, NAGPA, ADAMTS5, C1GALT1C1, GNPTAB, B3GALT1, MUC12, LARGE1, GALNT9, ADAMTS7, ALG8, IL15, SIRT2, MUC5AC, B3GNT9, B3GNT5, GORASP1, CHST4, ART5, TRAK1, UBE2J1, TRAK2, FUT9, MGAT3, MAN1C1, GCNT2, ST3GAL5, ST8SIA5, EDEM3, GALNT6, B3GAT3, EDEM1, B3GAT1, VEGFB, B3GALT5, ACER2, MGAT4C, TMEM59, GNPTG, B4GAT1, MGAT4A, MGAT4B, STT3B, ENGASE	2186	279	16650	1.33769	1	0.433412	0.42343
GOTERM_BP_FAT	GO:0071241~cellular response to inorganic substance		30	1.2024	0.0298469	BECN1, BLM, CAMK2D, CPNE7, SLC40A1, FOXO1, RYR3, FSTL3, AQP1, ALAD, TRPM2, MT2A, CCNB1, HMOX1, CPNE3, ECT2, SLC25A23, JUNB, MEF2C, EDN1, DDX11, WNT5A, AKR1C3, LIG4, NFATC4, CCNA2, ADCY10, TIMELESS, ATP13A2, MT1E	2186	155	16650	1.47419	1	0.444882	0.434636
GOTERM_BP_FAT	GO:0035150~regulation of tube size		27	1.08216	0.030022	DOCK4, ADRB2, PLA2G6, SLC8A1, EGFR, ADCY6, NPPB, SCPEP1, GJA1, P2RY1, KCNMB4, HMOX1, NOS1, PRKG1, EDN1, ACE, EDN2, GCH1, KCNJ8, HTR1D, ITGA1, GRIP2, ACTA2, ADORA2B, ITGB1BP1, GCLM, PPARD	2186	136	16650	1.51213	1	0.446751	0.436462
GOTERM_BP_FAT	GO:0009083~branched-chain amino acid catabolic process		7	0.280561	0.0301404	BCKDK, ALDH6A1, HIBADH, MCCC1, ACADSB, HSD17B10, DLD	2186	19	16650	2.80613	1	0.447033	0.436737
GOTERM_BP_FAT	GO:0044804~nucleophagy		7	0.280561	0.0301404	BECN1, ATG9A, ATG2A, WIPI1, WDR45, ATG4D, ATG2B	2186	19	16650	2.80613	1	0.447033	0.436737
GOTERM_BP_FAT	GO:0060384~innervation		8	0.320641	0.0302749	UNC13B, GABRB3, GABRB2, NRP1, SERPINE2, GABRA5, SEMA3A, SULF1	2186	24	16650	2.53888	1	0.448288	0.437964
GOTERM_BP_FAT	GO:0042063~gliogenesis		43	1.72345	0.0305347	PRDM8, LAMA2, SERPINE2, HDAC11, SRSF1, NAB2, DTX1, PTN, NDRG1, AREG, EGFR, SOX2, MMP24, ERBB3, MYC, P2RY1, NKX2-1, NDN, TSPAN2, SOX9, SOX6, SOX4, LYN, EPHA4, PRKCH, MBOAT7, HMGA2, NRG1, KLF15, SIRT2, TIAM1, MMP14, MYCN, SMO, TAL1, ERCC2, ID4, CDK1, MXRA8, CD9, CSPG4, TLR4, CDK5R2	2186	240	16650	1.36465	1	0.450767	0.440386
GOTERM_BP_FAT	GO:0071377~cellular response to glucagon stimulus		11	0.440882	0.030594	ADCY9, GNG2, GNG4, GNG7, GLP2R, GNB3, ADCY2, PRKACB, ADCY6, ASS1, ADCY5	2186	40	16650	2.09458	1	0.450767	0.440386
GOTERM_BP_FAT	GO:0050804~modulation of synaptic transmission		49	1.96393	0.030717	ACHE, SERPINE2, CLSTN2, CLSTN3, ABAT, PPP1R9B, JPH4, CDC20, CALB1, RIMS3, JPH3, NETO1, OPHN1, GRM8, PPFIA3, YWHAG, UNC13B, MEF2C, EDN1, CACNA2D2, SYP, NSMF, RIN1, SHANK1, NAPA, NLGN1, LAMA2, PTN, PLA2G6, KALRN, PRKCZ, EGFR, PCDH17, SYNGR1, GRIN2A, CUX2, KCNMB4, NCAM1, S1PR2, NCDN, ASIC1, IQSEC2, NFATC4, PNKD, PINK1, SYT12, GIPC1, CSPG5, CNTN4	2186	280	16650	1.33291	1	0.450767	0.440386
GOTERM_BP_FAT	GO:1902656~calcium ion import into cytosol		22	0.881764	0.0307472	RYR1, CAMK2D, TRPC1, HTR1D, ATP2B4, ITPR2, HTR2C, THY1, MCOLN1, PKD2, SLC8A1, RYR3, BBC3, TPCN1, P2RX7, JPH4, TRPM2, JPH3, LCK, PLCG2, NOS1, CLIC2	2186	105	16650	1.59587	1	0.450767	0.440386
GOTERM_BP_FAT	GO:0097553~calcium ion transmembrane import into cytosol		22	0.881764	0.0307472	RYR1, CAMK2D, TRPC1, HTR1D, ATP2B4, ITPR2, HTR2C, THY1, MCOLN1, PKD2, SLC8A1, RYR3, BBC3, TPCN1, P2RX7, JPH4, TRPM2, JPH3, LCK, PLCG2, NOS1, CLIC2	2186	105	16650	1.59587	1	0.450767	0.440386
GOTERM_BP_FAT	GO:0007045~cell-substrate adherens junction assembly		14	0.561122	0.0307934	LAMA5, BCAS3, SMAD3, COL16A1, SDC4, PTPRJ, SORBS1, THY1, PPM1F, MMP14, TRIP6, ITGB1BP1, ARHGEF7, AJUBA	2186	57	16650	1.87076	1	0.450767	0.440386
GOTERM_BP_FAT	GO:0048041~focal adhesion assembly		14	0.561122	0.0307934	LAMA5, BCAS3, SMAD3, COL16A1, SDC4, PTPRJ, SORBS1, THY1, PPM1F, MMP14, TRIP6, ITGB1BP1, ARHGEF7, AJUBA	2186	57	16650	1.87076	1	0.450767	0.440386
GOTERM_BP_FAT	GO:0007267~cell-cell signaling		224	8.97796	0.0312458	NPFFR1, SERPINE2, DIXDC1, ABAT, FZD10, TPGS1, SOX2, CDC20, GJA1, GPR176, OPHN1, MYC, SOX9, SLC12A6, SOX4, UNC13B, MEF2C, CPT1A, CACNA2D2, SLC6A11, CSNK1E, GABRG2, DKK2, SYTL2, TIAM1, RBP4, DEPDC1B, PSME1, KCNQ3, VDAC1, NSMF, RIN1, PDGFB, GATA4, PLA2G6, KALRN, PRKCZ, PCDH17, TRPM2, GRIN2A, SYNGR1, PLCG2, KCNN1, KCNMB4, SCN3B, ZBED3, LYN, WNT10B, EGR1, FZD3, WNT10A, EGR3, IQSEC2, JUP, FZD4, SNAP91,…	2186	1517	16650	1.12467	1	0.456646	0.446129
GOTERM_BP_FAT	GO:0061458~reproductive system development		70	2.80561	0.0315183	KDM5B, CSF2, HSP90AB1, SERPINE2, PTPRN, TNC, HMGB2, TCF21, LRRC6, BRCA2, PKD2, PPP1R9B, ADAMTS1, MYC, ITGB8, SOX9, JUNB, NCOA1, RBM15, PTGIS, WNT5A, TFEB, GAB1, PRLR, ASPM, RBP4, MMP14, NUP210L, MSH2, TLR3, MDFI, PPARD, EPAS1, SEMA3A, HTRA1, MGST1, PDGFB, GATA4, FOXO3, GATA2, EGFR, FSTL3, PRDX3, RDH10, NKX2-1, SLIT2, E2F8, PLK4, RRM1, CDX2, FZD4, VDR, INSR, WDR19, AKR1C3, HMGA2, INHBA, NR2F2, SUL…	2186	423	16650	1.26044	1	0.459881	0.44929
GOTERM_BP_FAT	GO:0051129~negative regulation of cellular component organization		99	3.96794	0.0316807	SEMA5A, BUB1B, CIB1, LDLRAD4, MTBP, RPS6KA2, CHEK1, FBXO5, ARPIN, SEMA6B, SEMA6C, IL15RA, EPHA4, WNT5A, TMOD2, PRKCD, LZTFL1, CLIP3, TOM1L2, MSH2, ULK2, ULK1, DNMT1, THY1, CORO1A, PRKCZ, RAP1GAP, CORO1B, CNN2, CCNB1, NKX2-1, INPP5K, VAT1, CARMIL2, ACE, BCL11A, PLK1, SMAD6, NDC80, NFATC4, SMAD7, EFNA1, UNC119, ITM2C, NRP1, PHF2, DRAXIN, SLC35F6, LRSAM1, THRA, PHF1, KIF14, BRCA1, PMEPA1, DACT3, DAC…	2186	624	16650	1.20841	1	0.461035	0.450417
GOTERM_BP_FAT	GO:0098609~cell-cell adhesion		175	7.01403	0.0317636	EPHB6, CYFIP2, CLSTN2, TFRC, SERPINE2, CLSTN3, ABAT, RORA, CLDN1, FGFRL1, SOX2, PREX1, CDH3, PNP, PPME1, IL12A, NRCAM, SOX9, KIFAP3, SOX4, PCDHAC2, SH3GLB2, WNT5A, PRKCD, LIG4, PCDHA12, PCDHA11, PRLR, PCDHA10, RUNX2, ATXN2L, FANCD2, PKP2, FSCN1, ADAM9, MYL9, AJUBA, DSC2, ASTN1, CD274, NOTCH3, SDC4, DTX1, THY1, CORO1A, NDRG1, PRKCZ, PCDH18, CORO1B, PCDH17, ZFP36L2, IGSF9, PKHD1, CNN2, CCNB2, LDHA,…	2186	1164	16650	1.14512	1	0.461035	0.450417
GOTERM_BP_FAT	GO:0048878~chemical homeostasis		159	6.37275	0.0319072	ERO1B, TFRC, RORA, CLDN1, SLC8A1, AQP1, NPPB, GJA1, MT2A, SESN3, MYC, PDK4, SLC39A6, ATP6V1E2, PRKACB, SOX4, PDK2, TGM2, UNC13B, KCNH2, MYLIP, MEF2C, ATP6V0E1, SLC30A3, IGFBP5, DGAT1, SLC30A4, SYPL2, ATP1B1, ERN1, RBP4, ADCY9, SLC9A7, SLC9A9, SCNN1A, PKP2, RAB38, KCTD17, ATP6V0D1, STEAP1, ABCG1, XPR1, SIDT2, ABCG2, ATP6V1A, GCDH, EPAS1, EIF5A2, ITPR2, LPL, LPAR2, GATA4, THY1, FOXO3, HACD3, GATA2,…	2186	1049	16650	1.15448	1	0.461035	0.450417
GOTERM_BP_FAT	GO:1903955~positive regulation of protein targeting to mitochondrion		19	0.761523	0.031943	OSCP1, LEPROT, NBPF3, ELMOD1, HTRA2, NRG1, ATG13, SREBF2, NPEPPS, CYB5R1, UGCG, HHAT, PINK1, ITGAX, VPS11, RAC2, RHOU, PRELID3A, ZBED3	2186	87	16650	1.66341	1	0.461035	0.450417
GOTERM_BP_FAT	GO:0001938~positive regulation of endothelial cell proliferation		16	0.641283	0.0319565	PPP1R16B, SEMA5A, CCL24, NRP1, ECM1, EGR3, CAV2, ITGB3, WNT5A, PDGFB, HMGB2, VEGFB, NRARP, F3, THBS4, NR4A1	2186	69	16650	1.76618	1	0.461035	0.450417
GOTERM_BP_FAT	GO:0051303~establishment of chromosome localization		16	0.641283	0.0319565	BECN1, KIF14, CDCA8, KATNB1, KIF22, NDC80, CENPF, KIF18A, CCNB1, KIFC1, CHMP1B, KIF2C, SPDL1, CHMP6, DLGAP5, CEP55	2186	69	16650	1.76618	1	0.461035	0.450417
GOTERM_BP_FAT	GO:1903426~regulation of reactive oxygen species biosynthetic process		16	0.641283	0.0319565	HDAC4, EDN1, HSP90AA1, PTGIS, SMAD3, HSP90AB1, INSR, ATP2B4, RAB27A, FOXO3, PKD2, EGFR, ASS1, PTX3, CD34, TLR4	2186	69	16650	1.76618	1	0.461035	0.450417
GOTERM_BP_FAT	GO:1901655~cellular response to ketone		17	0.681363	0.0321373	FECH, PTGER2, ADCY2, FOXO3, FBXO32, EGFR, FOXO1, ADCY6, ASS1, AQP1, ADCY5, CASP9, GNG2, MYC, DDIT4, KLF9, GAS6	2186	75	16650	1.72644	1	0.4629	0.452239
GOTERM_BP_FAT	GO:0071383~cellular response to steroid hormone stimulus		43	1.72345	0.0324407	CALCOCO1, THRB, THRA, FECH, NR1I3, NR1I2, TCF21, RORA, RORB, BRCA1, FOXO3, FOXO1, EGFR, ZFP36L2, NR3C2, AQP1, CASP9, PMEPA1, NCOA1, ESRRA, EDN1, PRMT2, PAQR5, VDR, NR1H2, AKR1C3, HMGA2, NR1D2, NR2F2, FBXO32, SSTR2, ASS1, NR4A2, PER1, NR4A1, NR4A3, CRY2, DDIT4, KLF9, CREBRF, RARB, PPARA, PPARD	2186	241	16650	1.35899	1	0.466524	0.455779
GOTERM_BP_FAT	GO:0045453~bone resorption		12	0.480962	0.0326731	P2RX7, ATP6AP1, TFRC, IL7, INPP5D, RAC2, NOX4, TPP1, TNFRSF11B, NCDN, ADRB2, EGFR	2186	46	16650	1.98695	1	0.468995	0.458194
GOTERM_BP_FAT	GO:0010038~response to metal ion		53	2.12425	0.0327169	CPNE7, SLC40A1, ABAT, RYR3, AQP1, CASP9, ALAD, MT2A, ATP7B, CPNE3, ATP7A, JUNB, G6PD, MEF2C, EDN1, SLC30A3, ABCC8, TRPC1, TNNC1, WNT5A, ENTPD6, SLC30A4, LIG4, KCNMA1, ADAM9, MT1E, SLC25A13, BECN1, CAMK2D, FECH, TNFRSF11B, NDRG1, EGFR, FSTL3, CACNA1G, TRPM2, MAPK9, CCNB1, S100A13, KCNMB4, HMOX1, APBB1, ECT2, SLC25A23, GSS, AKR1C3, ASS1, NFATC4, P2RX7, KRT14, CDK1, SDC1, ATP13A2	2186	308	16650	1.31066	1	0.468995	0.458194
GOTERM_BP_FAT	GO:0045055~regulated exocytosis		50	2.00401	0.033016	LGALS3BP, ECM1, ITGB3, PROS1, F13A1, DOC2B, PIK3CG, PCLO, RIMS3, LAMP1, LAMP2, HABP4, RAC2, UNC13B, GAB2, TUBA4A, SYTL2, LAT2, RAB31, ADORA2B, GAS6, PI4K2A, NAPA, NLGN1, STXBP2, PDGFB, GATA2, CORO1A, CPLX1, CACNA1G, CYB5R1, S100A13, HMOX1, LYN, TGFB3, EGF, FOXF1, PCDH7, SYT16, FN1, VEGFB, RAB27A, SYT8, P2RX7, NR4A3, SYT12, RAB15, VPS41, CD9, CDK5R2	2186	288	16650	1.32234	1	0.47245	0.461569
GOTERM_BP_FAT	GO:0010876~lipid localization		58	2.32465	0.0330631	KDM5B, SLC27A1, ATP8A1, ITGB3, PRKAG2, PITPNC1, SCP2, SPX, LDLRAP1, MFSD2A, ABCC3, NCOA1, PLA2G12A, CPT1A, EDN1, DGAT1, PRKCD, SREBF2, RBP4, PITPNM1, NPC2, PITPNM3, CRY2, SLC27A6, PPARA, ABCG1, PPARD, SLC27A4, ABCB1, ABHD4, LRP1, LPL, FITM2, ATP10A, PLA2G6, APOL6, APOL1, PRELID3A, APOL3, ATP9A, MAP2K6, ATP8B3, OSBPL6, ACE, FZD4, EGF, NR1H2, AKR1C1, ABCA4, OSBPL2, STARD10, INHBA, GULP1, P2RX7, SLC…	2186	342	16650	1.29171	1	0.47245	0.461569
GOTERM_BP_FAT	GO:0035331~negative regulation of hippo signaling		4	0.160321	0.0331768	WWC2, LIMD1, WTIP, AJUBA	2186	6	16650	5.07777	1	0.472572	0.461688
GOTERM_BP_FAT	GO:0086073~bundle of His cell-Purkinje myocyte adhesion involved in cell communication		4	0.160321	0.0331768	DSP, JUP, PKP2, DSC2	2186	6	16650	5.07777	1	0.472572	0.461688
GOTERM_BP_FAT	GO:0090101~negative regulation of transmembrane receptor protein serine/threonine kinase signaling pathway		22	0.881764	0.0337664	SKOR1, SMAD3, FAM89B, TGFB3, CAV2, FST, MAGI2, WNT5A, HTRA1, LDLRAD4, SMAD6, CHRDL1, LTBP1, FSTL3, TGFBR2, SMAD7, BMPER, CD109, PRDM16, NKX2-1, PMEPA1, SKIL	2186	106	16650	1.58081	1	0.48021	0.46915
GOTERM_BP_FAT	GO:0051259~protein oligomerization		77	3.08617	0.0340916	HRK, ACHE, CDA, TRADD, DPYS, CLDN1, FGFRL1, RYR3, BBC3, ALAD, PANX2, GJA1, TRIM6, RPS19, C1QTNF6, ME1, TGM2, HGSNAT, CPT1A, KCND3, DCXR, MAGI2, MCCC1, DNM1, OAS1, COL6A2, PEX5, EVL, KCTD11, HPRT1, KCTD17, CRYAB, SQSTM1, TRABD2B, COLEC12, BLM, CAMK2D, NLGN1, GBA, PEX11B, MGST1, NOD1, KCNA6, PRKCZ, KCNV1, HMGCL, SCUBE1, SHARPIN, MAT2A, HMOX1, ASL, BMF, HACL1, PCBD2, ECT2, SKIL, ASIC1, TMEM120B, POL…	2186	473	16650	1.23992	1	0.482973	0.47185
GOTERM_BP_FAT	GO:0071320~cellular response to cAMP		13	0.521042	0.0341266	HCN4, WNT10B, HCN3, IGFBP5, ITPR2, PIK3CG, SLC8A1, ASS1, AQP1, NOX4, INPP5K, HCN2, HCN1	2186	52	16650	1.90416	1	0.482973	0.47185
GOTERM_BP_FAT	GO:0045765~regulation of angiogenesis		40	1.60321	0.0341604	SEMA5A, HDAC5, ECM1, PLXND1, GATA4, CIB1, SEMA3E, PTN, FOXO4, BRCA1, GATA2, TSPAN12, THBS4, CX3CL1, AQP1, HDAC7, NPPB, SRPX2, GPNMB, RRAS, ADGRA2, HMOX1, CD34, PPP1R16B, CCL24, CCBE1, ANGPT4, PTGIS, ERAP1, WNT5A, VEGFB, SULF1, F3, TGFBR2, EFNA1, ADGRB2, COL4A2, ADM2, COL4A3, ITGB1BP1	2186	222	16650	1.37237	1	0.482973	0.47185
GOTERM_BP_FAT	GO:0048608~reproductive structure development		69	2.76553	0.0341757	KDM5B, CSF2, HSP90AB1, SERPINE2, PTPRN, TNC, HMGB2, TCF21, LRRC6, BRCA2, PKD2, ADAMTS1, MYC, ITGB8, SOX9, JUNB, NCOA1, RBM15, PTGIS, WNT5A, TFEB, GAB1, PRLR, ASPM, RBP4, MMP14, NUP210L, MSH2, TLR3, MDFI, PPARD, EPAS1, SEMA3A, HTRA1, MGST1, PDGFB, GATA4, FOXO3, GATA2, EGFR, FSTL3, PRDX3, RDH10, NKX2-1, SLIT2, E2F8, PLK4, RRM1, CDX2, FZD4, VDR, INSR, WDR19, AKR1C3, HMGA2, INHBA, NR2F2, SULF1, KIF18…	2186	418	16650	1.25729	1	0.482973	0.47185
GOTERM_BP_FAT	GO:0032886~regulation of microtubule-based process		28	1.12224	0.0342707	PHLDB1, DIXDC1, STMN3, KATNB1, CIB1, BRCA1, KIF11, SKA3, PKHD1, LAMP1, CHMP1B, CHEK1, IGBP1, PLK4, STIL, DNAH11, FBXW5, DNAAF1, PLK1, RASSF7, CLIP3, CAMSAP3, CYLD, KIF18A, CLIP1, CEP85, MAPT, CCDC40	2186	144	16650	1.48102	1	0.483556	0.472419
GOTERM_BP_FAT	GO:0070085~glycosylation		50	2.00401	0.0348574	POMT2, GALNT12, GALNT14, POGLUT1, GALNT18, GXYLT2, NAGPA, ADAMTS5, C1GALT1C1, GNPTAB, B3GALT1, MUC12, LARGE1, GALNT9, ADAMTS7, ALG8, IL15, SIRT2, MUC5AC, B3GNT9, B3GNT5, GORASP1, CHST4, FUOM, ART5, TRAK1, UBE2J1, TRAK2, FUT9, MGAT3, MAN1C1, GCNT2, ST3GAL5, ST8SIA5, EDEM3, GALNT6, B3GAT3, EDEM1, B3GAT1, VEGFB, B3GALT5, ACER2, MGAT4C, TMEM59, GNPTG, B4GAT1, MGAT4A, MGAT4B, STT3B, ENGASE	2186	289	16650	1.31776	1	0.490479	0.479182
GOTERM_BP_FAT	GO:0042592~homeostatic process		241	9.65932	0.0348705	TFRC, ABAT, CLDN1, LIPA, TXNDC16, AQP1, GJA1, MT2A, RPS19, MYC, PDK4, SOX9, SOX6, ATP6V1E2, PRKACB, SOX4, PDK2, TNS2, UNC13B, MEF2C, ATP6V0E1, ARRDC3, TIAM1, RBP4, ADCY9, KCTD17, ATP6V0D1, HOXB6, GCDH, EPAS1, EIF5A2, LPAR2, GATA4, THY1, GATA2, PLA2G6, HACD3, PRDX3, PKHD1, TRPM2, HPX, INPP5D, PLCG2, INPP5K, HMOX1, SCN3B, LYN, CARMIL2, INSR, ABCA4, NR1D2, TRERF1, ACADSB, POLA1, ATP4A, MYO5B, MKS1, …	2186	1645	16650	1.11587	1	0.490479	0.479182
GOTERM_BP_FAT	GO:0048598~embryonic morphogenesis		91	3.64729	0.0350523	CLIC5, PHLDB1, C2CD3, ITGB3, COL12A1, TCF21, GLI1, AFF3, PKD2, HOXA13, SOX2, NDST1, GJA1, EFEMP1, SALL4, TCTN1, SOX9, PRKACB, CC2D2A, SOX4, TEAD2, DACT1, FBXW4, NCOA1, KDM6B, DUSP5, MEF2C, EDN1, ITGA4, MMP2, DNAAF1, WNT5A, COBL, MYO7A, WNT9A, PAX5, RUNX2, TGFBR2, RBP4, MMP14, COL2A1, MYCN, ZEB1, COL4A2, SMO, TAL1, HOXB4, RARB, WDPCP, KIF20B, DLD, HOXB6, MDFI, HOXB5, CCDC40, LAMA5, CRABP2, SDC4, I…	2186	571	16650	1.21386	1	0.492266	0.480929
GOTERM_BP_FAT	GO:0050650~chondroitin sulfate proteoglycan biosynthetic process		9	0.360721	0.0354876	CHPF, CHPF2, B3GAT3, CHST12, B3GAT1, CSPG5, XYLT1, CHSY3, CSPG4	2186	30	16650	2.285	1	0.497601	0.486141
GOTERM_BP_FAT	GO:0061448~connective tissue development		42	1.68337	0.035776	THRA, PDGFB, ACAN, EFEMP1, CREB3L2, ITGB8, SOX9, SOX6, ATP7A, CD34, ADAMTS7, FBXW4, PDGFRB, ESRRA, EGR1, WNT10B, MEF2C, EDN1, SMAD3, WNT5B, ARRDC3, WNT5A, RFLNB, HMGA2, SMAD9, SLC39A13, WNT9A, SULF1, RUNX2, TGFBR2, ACTA2, COL2A1, MYCN, ZEB1, MAF, COL5A1, ZNF516, ID4, SNAI1, RARB, CD44, PPARD	2186	236	16650	1.35551	1	0.499633	0.488126
GOTERM_BP_FAT	GO:0006937~regulation of muscle contraction		29	1.16232	0.0358735	HDAC4, HCN4, DOCK4, CAMK2D, GATA4, ABAT, ADRB2, SLC8A1, PIK3CG, NOS1, CLIC2, PRKG1, DSP, EDN1, HSP90AA1, EDN2, JUP, TNNC1, SSTR2, ATP1B1, SMAD7, MYL5, EHD3, ADORA2B, PKP2, PPP1R12B, MYL9, DSC2, ADA	2186	151	16650	1.4628	1	0.499633	0.488126
GOTERM_BP_FAT	GO:0071300~cellular response to retinoic acid		16	0.641283	0.0359104	LYN, WNT10B, NDUFA13, MEF2C, WNT5B, FZD4, WNT5A, TNC, HTRA2, FZD10, RORB, WNT9A, AQP1, MYC, SOX9, TEAD2	2186	70	16650	1.74095	1	0.499633	0.488126
GOTERM_BP_FAT	GO:0050000~chromosome localization		16	0.641283	0.0359104	BECN1, KIF14, CDCA8, KATNB1, KIF22, NDC80, CENPF, KIF18A, CCNB1, KIFC1, CHMP1B, KIF2C, SPDL1, CHMP6, DLGAP5, CEP55	2186	70	16650	1.74095	1	0.499633	0.488126
GOTERM_BP_FAT	GO:0042440~pigment metabolic process		16	0.641283	0.0359104	FECH, TRPC1, UROS, WNT5A, SLC25A38, ALAD, HPX, BDH2, CDH3, SLC25A39, UROD, BLVRB, HMOX1, HPRT1, ADA, PRTFDC1	2186	70	16650	1.74095	1	0.499633	0.488126
GOTERM_BP_FAT	GO:1902532~negative regulation of intracellular signal transduction		74	2.96593	0.0369094	NDUFA13, SERPINE2, WWC2, STMN3, CIB1, PTPRJ, RORA, LIMD1, PKD2, DUSP14, RGS4, RPS6KA6, DEPTOR, SESN3, MYC, TIMP2, PBK, CLIC2, RNF152, DACT1, PHLDA3, DUSP5, HELLS, DUSP3, RASA4B, MAGI2, PRKCD, C1QL4, DUSP9, MAPK8IP1, LMBRD1, RRM2B, BANK1, CARD19, DDIT4, ITGB1BP1, TLR4, AJUBA, CD44, LRRC15, LEPROT, TMEM161A, PHLPP1, GBA, HTRA2, PTTG1IP, NDRG2, FOXO1, HDAC7, PKHD1, FLRT2, NLRP6, FLRT3, TMEM127, TSPA…	2186	454	16650	1.24148	1	0.512738	0.500929
GOTERM_BP_FAT	GO:0001890~placenta development		28	1.12224	0.0370311	CSF2, HSP90AB1, EPAS1, HTRA1, PDGFB, GATA2, PKD2, EGFR, PRDX3, ITGB8, JUNB, E2F8, NCOA1, PLK4, RBM15, PTGIS, CDX2, VDR, TFEB, GAB1, NR2F2, ETNK2, SNAI1, PLCD3, PLCD1, MDFI, ADA, PPARD	2186	145	16650	1.4708	1	0.512843	0.501032
GOTERM_BP_FAT	GO:0035303~regulation of dephosphorylation		28	1.12224	0.0370311	CDCA2, CSRNP3, HSP90AB1, GBA, ZFYVE1, PPP1R9B, INPP5K, CEP192, ARFGEF3, PPP1R16B, IGBP1, PDGFRB, MEF2C, PPP1R14C, SMAD3, MAGI2, PRKCD, ITGA1, KNL1, SYTL2, MYO1D, CAMSAP3, SH3RF2, PINK1, DLG2, WDR81, CRY2, NSMF	2186	145	16650	1.4708	1	0.512843	0.501032
GOTERM_BP_FAT	GO:0071459~protein localization to chromosome, centromeric region		6	0.240481	0.0374022	MTBP, CDK1, BUB1B, KNL1, SPDL1, AURKB	2186	15	16650	3.04666	1	0.51481	0.502954
GOTERM_BP_FAT	GO:0034616~response to laminar fluid shear stress		6	0.240481	0.0374022	TGFB3, ADAM9, SMAD6, SREBF2, ASS1, SMAD7	2186	15	16650	3.04666	1	0.51481	0.502954
GOTERM_BP_FAT	GO:0060148~positive regulation of posttranscriptional gene silencing		6	0.240481	0.0374022	MYCN, MAP2K2, LIMD1, WTIP, AJUBA, EGFR	2186	15	16650	3.04666	1	0.51481	0.502954
GOTERM_BP_FAT	GO:2000810~regulation of bicellular tight junction assembly		6	0.240481	0.0374022	GJA1, PRKCH, NPHP1, PKP2, SNAI1, NPHP4	2186	15	16650	3.04666	1	0.51481	0.502954
GOTERM_BP_FAT	GO:0086065~cell communication involved in cardiac conduction		12	0.480962	0.0377732	HCN4, DSP, KCNJ5, GJA1, JUP, PKP2, ATP1B1, SCN3B, SCN4B, DSC2, SLC8A1, CACNA1G	2186	47	16650	1.94468	1	0.516906	0.505002
GOTERM_BP_FAT	GO:0002279~mast cell activation involved in immune response		12	0.480962	0.0377732	LYN, LAT2, NR4A3, FOXF1, ADORA2B, STXBP2, RAC2, S100A13, HMOX1, GAB2, GATA2, PIK3CG	2186	47	16650	1.94468	1	0.516906	0.505002
GOTERM_BP_FAT	GO:0051283~negative regulation of sequestering of calcium ion		21	0.841683	0.0377845	RYR1, CAMK2D, TRPC1, HTR1D, ITPR2, HTR2C, THY1, MCOLN1, PKD2, SLC8A1, RYR3, BBC3, TPCN1, P2RX7, JPH4, TRPM2, JPH3, LCK, PLCG2, NOS1, CLIC2	2186	101	16650	1.58366	1	0.516906	0.505002
GOTERM_BP_FAT	GO:0051209~release of sequestered calcium ion into cytosol		21	0.841683	0.0377845	RYR1, CAMK2D, TRPC1, HTR1D, ITPR2, HTR2C, THY1, MCOLN1, PKD2, SLC8A1, RYR3, BBC3, TPCN1, P2RX7, JPH4, TRPM2, JPH3, LCK, PLCG2, NOS1, CLIC2	2186	101	16650	1.58366	1	0.516906	0.505002
GOTERM_BP_FAT	GO:0097178~ruffle assembly		7	0.280561	0.0384127	NLGN1, CARMIL2, DBNL, INPP5K, COBL, EPS8L2, EVL	2186	20	16650	2.66583	1	0.523112	0.511064
GOTERM_BP_FAT	GO:0060445~branching involved in salivary gland morphogenesis		7	0.280561	0.0384127	LAMA5, NRP1, SEMA3C, PLXND1, SEMA3A, NTN4, TGM2	2186	20	16650	2.66583	1	0.523112	0.511064
GOTERM_BP_FAT	GO:2000050~regulation of non-canonical Wnt signaling pathway		7	0.280561	0.0384127	TIAM1, WNT5A, MKS1, CSNK1E, NKD1, ANKRD6, DACT1	2186	20	16650	2.66583	1	0.523112	0.511064
GOTERM_BP_FAT	GO:0070588~calcium ion transmembrane transport		46	1.84369	0.0385737	RYR1, CATSPER3, CAMK2D, HTR2C, ITPR2, THY1, PKD2L2, PLA2G6, PKD2, CORO1A, SLC8A1, RYR3, CACNA1G, BBC3, JPH4, TRPM2, GRIN2A, CRACR2A, JPH3, NCS1, PLCG2, NOS1, CLIC2, SLC25A23, ASIC1, LYN, G6PD, CACFD1, TRPC1, HTR1D, TRPV2, ATP2B4, TRPV3, CACNA2D2, ATP2B3, ATP1B1, MCOLN1, TPCN1, CACNB1, P2RX7, EHD3, CACNB4, LCK, IL1RAPL1, ORAI2, GAS6	2186	264	16650	1.32714	1	0.524509	0.512429
GOTERM_BP_FAT	GO:0001523~retinoid metabolic process		19	0.761523	0.0391327	LRP1, CRABP2, RDH8, SDC4, DGAT1, AKR1C1, SDC2, SDC3, ABCA4, AKR1C3, LPL, SCPEP1, RBP4, RDH10, CYP4V2, RBP1, SDC1, GPC2, PPARD	2186	89	16650	1.62603	1	0.530412	0.518196
GOTERM_BP_FAT	GO:0010464~regulation of mesenchymal cell proliferation		10	0.400802	0.0391848	FBXW4, MYCN, ZEB1, SMO, FOXF1, MYC, WNT5A, PTN, SOX9, TGFBR2	2186	36	16650	2.11574	1	0.530412	0.518196
GOTERM_BP_FAT	GO:0071548~response to dexamethasone		10	0.400802	0.0391848	CASP9, EDN1, FECH, DDIT4, FOXO3, FBXO32, EGFR, FOXO1, ASS1, AQP1	2186	36	16650	2.11574	1	0.530412	0.518196
GOTERM_BP_FAT	GO:0035050~embryonic heart tube development		17	0.681363	0.0400217	MEF2C, STIL, SMAD3, C2CD3, DNAAF1, WNT5A, GATA4, PKD2, TGFBR2, TBX2, MIB1, GJA1, VANGL2, SMO, MEGF8, TEAD2, CCDC40	2186	77	16650	1.6816	1	0.540925	0.528467
GOTERM_BP_FAT	GO:0021954~central nervous system neuron development		16	0.641283	0.040206	EPHA4, NRP1, DCC, SEMA3A, WNT5A, DCLK2, GATA2, DCLK1, ROBO1, NR4A2, MAP2, TCTN1, SLIT2, HPRT1, ATP7A, EPHB1	2186	71	16650	1.71643	1	0.541131	0.528668
GOTERM_BP_FAT	GO:0048814~regulation of dendrite morphogenesis		16	0.641283	0.040206	EPHA4, NLGN1, CDKL5, SDC2, KNDC1, KALRN, NFATC4, DNM3, EFNA1, TIAM1, CUX2, GORASP1, IL1RAPL1, NSMF, PAK3, OBSL1	2186	71	16650	1.71643	1	0.541131	0.528668
GOTERM_BP_FAT	GO:0006869~lipid transport		53	2.12425	0.0402175	KDM5B, SLC27A1, ATP8A1, ITGB3, PRKAG2, PITPNC1, SCP2, SPX, LDLRAP1, MFSD2A, ABCC3, NCOA1, PLA2G12A, CPT1A, EDN1, PRKCD, SREBF2, RBP4, PITPNM1, NPC2, PITPNM3, CRY2, SLC27A6, PPARA, ABCG1, PPARD, SLC27A4, ABCB1, LRP1, ATP10A, PLA2G6, APOL6, APOL1, PRELID3A, APOL3, ATP9A, MAP2K6, ATP8B3, OSBPL6, ACE, FZD4, EGF, NR1H2, AKR1C1, ABCA4, OSBPL2, STARD10, INHBA, GULP1, P2RX7, SLCO1A2, LRP10, OSBPL1A	2186	312	16650	1.29385	1	0.541131	0.528668
GOTERM_BP_FAT	GO:0008277~regulation of G-protein coupled receptor protein signaling pathway		25	1.002	0.0405871	GPR27, RGS16, ADRB2, PPP1R9B, KLK6, RGS4, GNG4, GRK4, GNG7, PALM, PDE6A, NOS1, RGS6, GPR158, UBQLN2, EDN1, USP20, CAV2, TMOD2, ARRDC3, ATP2B4, SYP, DNM1, MGLL, ADA	2186	127	16650	1.49934	1	0.545077	0.532524
GOTERM_BP_FAT	GO:0044085~cellular component biogenesis		413	16.5531	0.0406321	CDA, PATJ, NUP107, TPGS1, CLDN1, FGFRL1, PREX1, GJA1, HENMT1, MYC, LUC7L, PIP4K2C, ARPIN, UNC13B, MEF2C, GABARAPL1, PRKCH, DNAAF3, DNAAF1, PRKCD, ATG14, ATG13, HPRT1, TSPYL4, VPS28, THY1, PLA2G6, PRKCZ, UGT8, FLRT2, FLRT3, PDGFC, VPS11, HMOX1, VPS16, PLK4, WNT10B, ACE, JUP, PLK1, FN1, EIF2AK2, CYLD, EHD3, EHD4, VANGL2, TRIP6, SNAI1, ATG2A, MKS1, SASS6, NOX4, ATG2B, HRK, ACHE, LRSAM1, DPYS, LRRC6,…	2186	2914	16650	1.0795	1	0.545077	0.532524
GOTERM_BP_FAT	GO:0086002~cardiac muscle cell action potential involved in contraction		11	0.440882	0.0417301	KCNH2, KCNJ5, GJA1, KCNJ8, KCND3, PKP2, GPD1L, SCN3B, SCN4B, SNTA1, CACNA1G	2186	42	16650	1.99484	1	0.558972	0.546099
GOTERM_BP_FAT	GO:0046488~phosphatidylinositol metabolic process		36	1.44289	0.0422732	CDS1, PIGS, KLB, VAC14, SLC27A1, GPAA1, PIGQ, MTMR14, PDGFB, HTR2C, PIK3R3, EGFR, PIK3CG, INPP5A, ERBB3, IMPA2, INPP5D, PLCG2, INPP5K, PIP5K1B, PIP4K2C, CDIPT, IP6K3, PDGFRB, PLA2G12A, TMEM150A, EGF, MBOAT7, SACM1L, GAB1, NRG1, VAV1, LCK, PITPNM3, PI4KB, PI4K2A	2186	199	16650	1.37789	1	0.563606	0.550625
GOTERM_BP_FAT	GO:2000021~regulation of ion homeostasis		36	1.44289	0.0422732	HCN4, RYR1, CAMK2D, HTR2C, ITPR2, THY1, PKD2, CORO1A, SLC8A1, RYR3, CACNA1G, BBC3, NPPB, JPH4, TRPM2, GJA1, JPH3, PLCG2, SPX, NOS1, CLIC2, SLC25A23, SCN3B, LYN, EDN1, SLC30A3, TRPC1, HTR1D, SLC30A4, MCOLN1, SMAD7, TPCN1, P2RX7, LCK, GPD1L, GCLM	2186	199	16650	1.37789	1	0.563606	0.550625
GOTERM_BP_FAT	GO:0016101~diterpenoid metabolic process		20	0.801603	0.042315	LRP1, CRABP2, RDH8, SDC4, DGAT1, AKR1C1, SDC2, SDC3, ABCA4, AKR1C3, LPL, EGFR, SCPEP1, RBP4, RDH10, CYP4V2, RBP1, SDC1, GPC2, PPARD	2186	96	16650	1.5868	1	0.563606	0.550625
GOTERM_BP_FAT	GO:0048562~embryonic organ morphogenesis		49	1.96393	0.0425048	CLIC5, C2CD3, TCF21, GLI1, PKD2, NDST1, GJA1, EFEMP1, SOX9, TEAD2, MEF2C, EDN1, DNAAF1, WNT5A, MYO7A, WNT9A, PAX5, RUNX2, TGFBR2, RBP4, MMP14, COL2A1, MYCN, ZEB1, SMO, HOXB4, RARB, WDPCP, HOXB6, MDFI, HOXB5, CCDC40, INSIG2, TSHZ1, GATA4, GATA2, RDH10, FZD3, STIL, SMAD3, TGFB3, FOXF1, WDR19, MIB1, TBX2, EFNA1, VANGL2, NR4A3, MEGF8	2186	286	16650	1.30495	1	0.563606	0.550625
GOTERM_BP_FAT	GO:0060997~dendritic spine morphogenesis		9	0.360721	0.042515	DNM3, EFNA1, TIAM1, NLGN1, CUX2, PAK3, KALRN, EPHB1, SHANK1	2186	31	16650	2.21129	1	0.563606	0.550625
GOTERM_BP_FAT	GO:0044091~membrane biogenesis		9	0.360721	0.042515	PEX16, CLIP3, NLGN1, CAV2, PEX11A, IL1RAPL1, MAGI2, NRXN2, DMKN	2186	31	16650	2.21129	1	0.563606	0.550625
GOTERM_BP_FAT	GO:0014911~positive regulation of smooth muscle cell migration		9	0.360721	0.042515	PDGFRB, HDAC4, NRP1, CAMK2D, DOCK4, MYC, PDGFB, NOX4, FOXO4	2186	31	16650	2.21129	1	0.563606	0.550625
GOTERM_BP_FAT	GO:0002274~myeloid leukocyte activation		28	1.12224	0.0430469	CSF2, STXBP2, GATA2, NDRG1, PIK3CG, PREX1, S100A13, RAC2, HMOX1, LYN, BATF2, BATF3, EDN2, FOXF1, PRKCD, WNT5A, GAB2, TGFBR2, LAT2, TLR1, NR4A3, ADORA2B, ADAM9, TLR6, DOCK2, TLR4, PI4K2A, TLR3	2186	147	16650	1.45079	1	0.569807	0.556684
GOTERM_BP_FAT	GO:0030282~bone mineralization		19	0.761523	0.0431386	WNT10B, ECM1, MEF2C, SMAD3, TGFB3, TUFT1, RFLNB, PTN, ADRB2, ACVR2B, SLC8A1, P2RX7, PHOSPHO1, GPNMB, ERCC2, FAM20C, SOX9, LGR4, IFITM5	2186	90	16650	1.60796	1	0.569807	0.556684
GOTERM_BP_FAT	GO:0003018~vascular process in circulatory system		30	1.2024	0.043173	DOCK4, PTPRJ, ADRB2, PLA2G6, SLC8A1, EGFR, ADCY6, NPPB, SCPEP1, GJA1, P2RY1, KCNMB4, HMOX1, SLIT2, NOS1, PRKG1, EDN1, ACE, EDN2, GCH1, KCNJ8, HTR1D, ITGA1, GRIP2, ACTA2, PTP4A3, ADORA2B, ITGB1BP1, GCLM, PPARD	2186	160	16650	1.42812	1	0.569807	0.556684
GOTERM_BP_FAT	GO:0018105~peptidyl-serine phosphorylation		43	1.72345	0.0433828	CAMK2D, PKN3, PDGFB, PRKX, PRKCZ, PPM1F, AURKB, TTBK2, TRIM6, CCNB1, RPS6KA2, MKNK1, NTF3, INPP5K, CLSPN, FNIP2, STK32B, IL11, PRKCH, MAP2K2, PRKCD, PLK1, WNT5A, DCLK3, ATP2B4, DCLK2, HMGA2, CDC7, CSNK1E, DCLK1, TGFBR2, SMAD7, ERN1, PINK1, DDIT4, CDK1, MAP3K10, ULK1, GPD1L, PKN1, CAMK1, GAS6, CD44	2186	246	16650	1.33137	1	0.57074	0.557596
GOTERM_BP_FAT	GO:0035904~aorta development		12	0.480962	0.0434033	PDGFRB, NDST1, COL3A1, LRP1, PLXND1, LOX, SNX17, SMAD6, PKD2, LTBP1, SOX4, TBX2	2186	48	16650	1.90416	1	0.57074	0.557596
GOTERM_BP_FAT	GO:0032386~regulation of intracellular transport		76	3.04609	0.0434947	SEMA5A, OSCP1, CDKN1A, EDA, HSP90AB1, THRA, FAM89B, CIB1, PKD2, NPEPPS, HHAT, SCP2, LAMP1, ITGAX, RAC2, DACT3, GTSE1, SOX4, DACT1, BCAS3, HSP90AA1, NBPF3, MAP2K2, TNNC1, PRKCD, ELMOD1, NRG1, GAB2, ATG13, SREBF2, SMO, ADORA2B, ITGB1BP1, RHOU, MAPT, GAS6, KIF20B, CRYAB, TLR4, TLR3, MDFI, LEPROT, STXBP2, HTRA2, GATA2, EGFR, UBE2J1, UGCG, CYB5R1, OS9, MXI1, VPS11, RAB29, INPP5K, HMOX1, ECT2, PRELID3A…	2186	472	16650	1.22641	1	0.57074	0.557596
GOTERM_BP_FAT	GO:1990778~protein localization to cell periphery		40	1.60321	0.0434977	DPP10, LAMA5, LRRC15, PLEKHF1, ZDHHC23, CIB1, LIN7A, PRKCZ, KALRN, TSPAN33, PPP1R9B, GOLGA7B, SCP2, PALM, P2RY1, RAB29, TSPAN5, INPP5K, LDLRAP1, SCN3B, GPR158, PLS1, TMEM150A, JUP, KCNIP3, SORBS1, ATP1B1, LZTFL1, SYTL2, CLIP3, TMEM59, CLIP1, EHD3, RAB31, PACS2, RILPL2, PACS1, PKP2, VAMP4, GAS6	2186	226	16650	1.34808	1	0.57074	0.557596
GOTERM_BP_FAT	GO:0001558~regulation of cell growth		66	2.64529	0.0438867	SEMA5A, DRAXIN, CDA, NRP1, CDKN1A, NDUFA13, SERPINE2, PLXND1, TFRC, CLSTN3, KIF14, CIB1, PTPRJ, PPP1R9B, CXCL16, NPPB, GJA1, MUC12, DACT3, NRCAM, SEMA6B, SEMA6C, G6PD, EDN1, CDKL5, IGFBP5, DCC, WNT5A, NRG1, OLFM1, MMP14, NRG3, ULK2, MAPT, CRYAB, PPARD, CAMK2D, SEMA3C, CRABP2, SEMA3A, HTRA1, SEMA3G, SEMA3E, SEMA3F, TTL, EGFR, DNAJB2, IGFBPL1, GNG4, EPB41L1, IGFBP7, SLIT2, APBB1, SMAD3, BCL11A, BDN…	2186	403	16650	1.24739	1	0.575006	0.561763
GOTERM_BP_FAT	GO:0061041~regulation of wound healing		25	1.002	0.0439669	SERPINE2, PROS1, PDGFB, ABAT, GJA1, LBH, PLAU, MYC, CD34, PRKG1, LYN, EDN1, GSN, SMAD3, PRKCD, VEGFB, F3, USF1, TGFBR2, FAP, CD109, EPPK1, TLR4, PPARD, FOXA2	2186	128	16650	1.48763	1	0.575218	0.56197
GOTERM_BP_FAT	GO:0003014~renal system process		22	0.881764	0.0441473	EDN1, GSN, PDGFB, AKR1C3, ADCY2, SULF1, ADCY6, AQP1, ADCY5, NPPB, GJA1, ADCY9, RRM2B, MYO5B, KCNMA1, INPP5K, MAGED2, SPX, PKN1, GAS6, CD34, PRKACB	2186	109	16650	1.53731	1	0.575922	0.562658
GOTERM_BP_FAT	GO:0040007~growth		141	5.6513	0.0441489	SEMA5A, CDA, NDUFA13, PLXND1, TFRC, SERPINE2, CLSTN3, WWC2, TNC, CIB1, CXCL16, SOX2, NPPB, GJA1, MT2A, SALL4, CHEK1, NRCAM, SOX9, LARGE1, ROS1, TNS2, PLS1, SEMA6B, SEMA6C, MEF2C, G6PD, ATP6V0E1, CDKL5, IGFBP5, WNT5A, MAGI2, CACNA2D2, PRLR, TIAM1, OLFM1, RBP4, SMO, NINJ1, FKBP8, ULK2, ULK1, SQSTM1, MT1E, CRABP2, HTRA1, HTRA2, GATA4, ADRB2, FOXO3, PRKCZ, KLK6, PLAC8, CCNB2, CCNB1, FLRT3, EPB41L1, R…	2186	932	16650	1.1523	1	0.575922	0.562658
GOTERM_BP_FAT	GO:0060840~artery development		17	0.681363	0.0444462	PDGFRB, NOTCH3, NRP1, LRP1, PLXND1, FOXF1, SMAD6, PKD2, LTBP1, ACVR2B, SMAD7, TBX2, NDST1, COL3A1, LOX, SNX17, SOX4	2186	78	16650	1.66004	1	0.57896	0.565626
GOTERM_BP_FAT	GO:1901991~negative regulation of mitotic cell cycle phase transition		29	1.16232	0.0447205	BLM, CDKN1A, BUB1B, FOXO4, PKD2, ZFP36L2, CCNB1, GPNMB, CLSPN, BUB3, GTSE1, BUB1, SOX4, DACT1, FANCI, PRMT2, PLK1, CTDSPL, HMGA2, CNOT10, FOXN3, NDC80, TICRR, RBL2, CCNA2, CENPF, TAOK3, TFDP2, CDK1	2186	154	16650	1.4343	1	0.581691	0.568294
GOTERM_BP_FAT	GO:1901888~regulation of cell junction assembly		16	0.641283	0.0448563	BCAS3, ACE, PRKCH, SMAD3, COL16A1, SDC4, PTPRJ, PPM1F, MMP14, GJA1, NPHP1, PKP2, SNAI1, NPHP4, WDPCP, ITGB1BP1	2186	72	16650	1.69259	1	0.581751	0.568352
GOTERM_BP_FAT	GO:0006687~glycosphingolipid metabolic process		16	0.641283	0.0448563	CTSA, ARSA, ASAH1, HEXA, GBA, PRKCD, SUMF1, GALC, UGT8, UGCG, ARSJ, NEU1, ST3GAL5, ITGB8, ST8SIA5, LARGE1	2186	72	16650	1.69259	1	0.581751	0.568352
GOTERM_BP_FAT	GO:0061045~negative regulation of wound healing		14	0.561122	0.0449193	EDN1, SMAD3, SERPINE2, PROS1, PRKCD, PDGFB, ABAT, USF1, GJA1, PLAU, CD109, EPPK1, CD34, PRKG1	2186	60	16650	1.77722	1	0.581751	0.568352
GOTERM_BP_FAT	GO:0046903~secretion		164	6.57315	0.0451702	EPHB6, CSF2, SERPINE2, PROS1, F13A1, ABAT, IL1RAP, AQP1, NPPB, ARHGAP44, GJA1, RIMS3, PNP, GNPTAB, LAMP1, MYC, LAMP2, HABP4, SOX4, PPFIA3, UNC13B, TPD52, CPT1A, MEF2C, VPS33A, WNT5A, CACNA2D2, SCAMP1, PRLR, TUBA4A, SYTL2, TIAM1, RBP4, OLFM2, RAB31, ADAM9, TRIM16, PI4K2A, SIDT2, LLGL2, CD274, NECAB3, SDC4, SEL1L, STXBP2, PDGFB, ITPR2, LPL, LIN7A, LTBP2, GATA2, PLA2G6, CPLX1, CORO1A, PRKCZ, CACNA1G…	2186	1098	16650	1.13764	1	0.584045	0.570594
GOTERM_BP_FAT	GO:0008654~phospholipid biosynthetic process		39	1.56313	0.0452264	CDS1, PIGS, KLB, VAC14, SLC27A1, GPAA1, PIGQ, MTMR14, CPNE7, PDGFB, HTR2C, PIK3R3, FITM2, PLA2G6, PIK3CG, PTDSS2, INPP5D, PLCG2, INPP5K, PIP5K1B, CPNE3, SERAC1, PIP4K2C, CDIPT, PCYT2, MBOAT7, SACM1L, GAB1, MBOAT2, PHOSPHO1, ETNK2, LPCAT3, FAR1, PI4KB, AJUBA, PI4K2A, LPIN3, SERINC5, PPARD	2186	220	16650	1.35022	1	0.584045	0.570594
GOTERM_BP_FAT	GO:0031400~negative regulation of protein modification process		91	3.64729	0.0454746	CDKN1A, PHF1, BUB1B, PRKAG2, CIB1, PTPRJ, CBLB, BRCA1, ADARB1, LDLRAD4, FRY, DUSP14, PPP1R9B, CDC20, RGS4, RPS6KA6, DEPTOR, MYC, PBK, PMEPA1, HMG20B, FBXO5, SOX4, YWHAG, DACT1, SNTA1, PPP1R16B, DUSP5, G6PD, DUSP3, PRKCD, CTDSPL, PAX5, C1QL4, ATG14, DUSP9, KLF15, SIRT2, MAPK8IP1, GPRC5A, CD109, CRY2, DDIT4, PSME1, ITGB1BP1, TRIB1, TRIB2, TLR4, VPS28, LRRC15, DNMT1, NXN, MVP, GBA, THY1, NDRG2, PRKC…	2186	578	16650	1.19916	1	0.585538	0.572053
GOTERM_BP_FAT	GO:0009151~purine deoxyribonucleotide metabolic process		5	0.200401	0.0455375	GUK1, NUDT18, NUDT15, ADA, AK9	2186	11	16650	3.46211	1	0.585538	0.572053
GOTERM_BP_FAT	GO:0002043~blood vessel endothelial cell proliferation involved in sprouting angiogenesis		5	0.200401	0.0455375	PPP1R16B, SEMA5A, BMPER, NRARP, ITGB1BP1	2186	11	16650	3.46211	1	0.585538	0.572053
GOTERM_BP_FAT	GO:0021591~ventricular system development		8	0.320641	0.0456115	NUMBL, CENPF, MBOAT7, HYDIN, PAX5, DPCD, AK8, AQP1	2186	26	16650	2.34359	1	0.585652	0.572164
GOTERM_BP_FAT	GO:0007431~salivary gland development		10	0.400802	0.0459673	LAMA5, NRP1, EDA, SEMA3C, PLXND1, TGFB3, SEMA3A, NTN4, EGFR, TGM2	2186	37	16650	2.05855	1	0.589379	0.575805
GOTERM_BP_FAT	GO:0046474~glycerophospholipid biosynthetic process		32	1.28257	0.0460423	CDS1, PIGS, KLB, VAC14, SLC27A1, GPAA1, PIGQ, MTMR14, CPNE7, PDGFB, HTR2C, PIK3R3, PLA2G6, PIK3CG, PTDSS2, INPP5D, PLCG2, INPP5K, PIP5K1B, CPNE3, PIP4K2C, CDIPT, PCYT2, SACM1L, GAB1, PHOSPHO1, ETNK2, FAR1, PI4KB, AJUBA, PI4K2A, LPIN3	2186	174	16650	1.40076	1	0.589499	0.575923
GOTERM_BP_FAT	GO:0070509~calcium ion import		30	1.2024	0.0462978	RYR1, CAMK2D, PDGFB, HTR2C, ITPR2, THY1, PKD2, CORO1A, SLC8A1, RYR3, CACNA1G, BBC3, JPH4, TRPM2, JPH3, PLCG2, NOS1, CLIC2, SLC25A23, LYN, PDGFRB, TRPC1, HTR1D, TRPV2, ATP2B4, TRPV3, MCOLN1, TPCN1, P2RX7, LCK	2186	161	16650	1.41925	1	0.591269	0.577652
GOTERM_BP_FAT	GO:0035637~multicellular organismal signaling		28	1.12224	0.0463122	HCN4, CAMK2D, CNTNAP1, GBA, SLC8A1, CACNA1G, GJA1, S1PR1, KCNMB4, MYH14, NRCAM, SCN3B, SCN3A, DSP, KCNH2, KCNJ5, JUP, KCNIP1, KCND3, KCNIP3, CACNA2D2, ATP1B1, CACNB1, CACNB4, PKP2, KCNK1, SCN4B, DSC2	2186	148	16650	1.44099	1	0.591269	0.577652
GOTERM_BP_FAT	GO:0051648~vesicle localization		44	1.76353	0.0465775	NAPA, NLGN1, RAB1B, DENND1A, TGFA, LIN7A, DOC2B, TPGS1, PRKCZ, AREG, CPLX1, PIK3CG, AP3M2, CDH3, PCLO, RIMS3, OPHN1, BLOC1S3, IKBKG, KIFAP3, CTSC, UNC13B, MAP4K2, TRAPPC2L, ITGA4, VPS33A, MAGI2, SYT16, RAB27A, KIF23, WIPI1, RAB27B, MYO7A, TRAPPC9, SYT8, DNM1, SYTL2, P2RX7, TRAPPC6A, WDR81, SYT12, GORASP1, RAB17, SEC24D	2186	254	16650	1.31942	1	0.593813	0.580137
GOTERM_BP_FAT	GO:0046395~carboxylic acid catabolic process		35	1.40281	0.0467643	GCDH, ECHS1, HIBADH, ABAT, FTCD, HMGCL, ACOXL, HYKK, SCP2, ENOSF1, AMDHD2, HACL1, ASL, NOS1, ACAA1, DTD2, CPT1A, DCXR, MCCC1, ECH1, ATP2B4, ACADSB, CYP39A1, BCKDK, ALDH6A1, BDH2, PEX5, CRYL1, ACOX3, PPARA, DLD, CRAT, LPIN3, PPARD, SLC27A4	2186	194	16650	1.37414	1	0.59535	0.581639
GOTERM_BP_FAT	GO:0030336~negative regulation of cell migration		38	1.52305	0.0470273	PTPRU, HDAC5, LRP1, SEMA3A, PTPRJ, PTN, THY1, ADARB1, LDLRAD4, CORO1B, CX3CL1, ROBO1, CNN2, RRAS, TP53INP1, NKX2-1, HMOX1, SLIT2, ARID2, ARPIN, SCAI, ANGPT4, IGFBP5, MAGI2, NRG1, NR2F2, MCC, SULF1, SMAD7, COL3A1, NRG3, PKP2, EVL, EPPK1, ITGB1BP1, TRIB1, ADA, PPARD	2186	214	16650	1.35249	1	0.596622	0.582882
GOTERM_BP_FAT	GO:0071464~cellular response to hydrostatic pressure		3	0.12024	0.0471297	WNT10B, MYC, PKD2	2186	3	16650	7.61665	1	0.596622	0.582882
GOTERM_BP_FAT	GO:1901069~guanosine-containing compound catabolic process		3	0.12024	0.0471297	NUDT18, HPRT1, PRTFDC1	2186	3	16650	7.61665	1	0.596622	0.582882
GOTERM_BP_FAT	GO:0046066~dGDP metabolic process		3	0.12024	0.0471297	GUK1, NUDT18, AK9	2186	3	16650	7.61665	1	0.596622	0.582882
GOTERM_BP_FAT	GO:0071396~cellular response to lipid		81	3.24649	0.0473384	NDUFA13, CALCOCO1, THRB, CSF2, THRA, TNC, HMGB2, TCF21, RORA, BRCA1, FZD10, RORB, PPP1R9B, CXCL16, NR3C2, AQP1, CASP9, MYC, PDK4, PMEPA1, IL12A, SOX9, TEAD2, NCOA1, CPT1A, MEF2C, EDN1, WNT5B, PRMT2, IL15, PAQR5, WNT5A, WNT9A, SSTR2, CCNA2, IRF3, SMO, CRY2, PLSCR4, DDIT4, RARB, ADAM9, PPARA, TRIB1, TLR4, PPARD, HDAC5, FECH, NR1I3, NR1I2, HTRA2, ADCY2, PTN, FOXO3, FOXO1, EGFR, ZFP36L2, ADCY6, ADCY5…	2186	509	16650	1.21208	1	0.598422	0.58464
GOTERM_BP_FAT	GO:0051899~membrane depolarization		19	0.761523	0.047431	HCN4, KCNH2, CATSPER3, EDN1, CACFD1, PRKCZ, SLC8A1, CACNA1G, SMAD7, TPCN1, P2RX7, GJA1, CACNB4, GPD1L, GCLM, SCN3B, SCN3A, SCN4B, HCN2	2186	91	16650	1.59029	1	0.59875	0.58496
GOTERM_BP_FAT	GO:0043434~response to peptide hormone		66	2.64529	0.0477789	SLC27A1, PTPRN, IRS4, AREG, GJA1, SESN3, MYC, PDK4, ATP6V1E2, PRKACB, PDK2, YWHAG, ATP6V0B, EDN1, ATP6V0E1, ATP6AP1, IGFBP5, ABCC8, PRKCD, GLP2R, GAB1, AGTRAP, PRLR, CCNA2, LMBRD1, RAB31, ADCY9, CRY2, TRIM16, ATP6V0D1, PPARA, ATP6V1A, HDAC5, LEPROT, INSIG2, PIK3R3, ADCY2, FOXO4, PRKCZ, FOXO1, ADCY6, ADCY5, GNG2, GNG4, GNG7, UCP2, ATP6V1H, INPP5K, SH2B2, WDTC1, ESRRA, LYN, EGR1, MBD5, SORT1, CAV2,…	2186	405	16650	1.24123	1	0.602296	0.588424
GOTERM_BP_FAT	GO:1903307~positive regulation of regulated secretory pathway		11	0.440882	0.0482194	UNC13B, NLGN1, LAMP1, ADORA2B, RAB15, RAB27A, GAB2, DOC2B, GATA2, CDK5R2, CACNA1G	2186	43	16650	1.94845	1	0.605301	0.591361
GOTERM_BP_FAT	GO:2000378~negative regulation of reactive oxygen species metabolic process		11	0.440882	0.0482194	BECN1, PINK1, G6PD, MYCN, PTGIS, ATP2B4, VDAC1, BRCA1, CRYAB, CD34, SIRT2	2186	43	16650	1.94845	1	0.605301	0.591361
GOTERM_BP_FAT	GO:0015807~L-amino acid transport		11	0.440882	0.0482194	SLC36A1, SLC7A7, SLC43A2, SLC38A7, SLC17A7, SLC7A11, SLC1A5, SLC7A10, SERINC2, SERINC5, SLC25A13	2186	43	16650	1.94845	1	0.605301	0.591361
GOTERM_BP_FAT	GO:0006672~ceramide metabolic process		18	0.721443	0.0483794	CERS4, ASAH1, GBA, PRKCD, HTRA2, ORMDL1, PLA2G6, ACER2, P2RX7, GALC, UGT8, UGCG, NEU1, ORMDL3, ST3GAL5, ITGB8, DEGS1, ALOXE3	2186	85	16650	1.61294	1	0.606464	0.592496
GOTERM_BP_FAT	GO:0046942~carboxylic acid transport		47	1.88377	0.048469	SLC23A2, SLC27A1, SLC43A2, PRKAG2, ABAT, SLC7A11, SLC1A5, PLA2G6, SLC7A10, CPLX1, MPC1, MYC, SLC38A7, SLC17A5, SLC17A7, SLC16A8, SLC38A5, PPFIA3, MFSD2A, SLC16A5, MAP2K6, UNC13B, NCOA1, ABCC3, SLC36A1, CPT1A, PLA2G12A, EDN1, ACE, SLC16A1, AKR1C1, STARD10, SLC6A11, SLC16A10, P2RX7, SLC25A15, SLC7A7, SLC6A9, GIPC1, SLCO1A2, SLC27A6, PPARA, SERINC2, SERINC5, PPARD, SLC25A13, SLC27A4	2186	275	16650	1.30175	1	0.60674	0.592767
GOTERM_BP_FAT	GO:0072224~metanephric glomerulus development		6	0.240481	0.0486938	PDGFRB, EGR1, PDGFB, TCF21, CD34, LGR4	2186	16	16650	2.85624	1	0.607018	0.593038
GOTERM_BP_FAT	GO:0050655~dermatan sulfate proteoglycan metabolic process		6	0.240481	0.0486938	IDUA, B3GAT3, CHST12, UST, CSPG5, CSPG4	2186	16	16650	2.85624	1	0.607018	0.593038
GOTERM_BP_FAT	GO:0060219~camera-type eye photoreceptor cell differentiation		6	0.240481	0.0486938	RORB, PTN, SOX9, THY1, SDK2, HCN1	2186	16	16650	2.85624	1	0.607018	0.593038
GOTERM_BP_FAT	GO:0032787~monocarboxylic acid metabolic process		88	3.52705	0.0490249	SLC27A1, TECR, PRKAG2, BRCA1, ALKBH7, ENO2, FTCD, DHTKD1, SCPEP1, ACOXL, SCP2, MPC1, MYC, CYP4V2, PDK4, ME1, SLC16A8, ME3, MLYCD, ACAA1, PDK2, ABCC1, CPT1A, EDN1, PTGIS, EDN2, ELOVL4, DCXR, MCCC1, ECH1, FAAH2, ACSL5, BPGM, ELOVL7, CYP39A1, BDH2, CYP2U1, DDIT4, RBP1, PEX5, SLC27A6, FAR1, ALDOC, HAGH, ACOX3, DAGLB, PPARA, DLD, MGLL, PPARD, SLC27A4, HDAC4, GCDH, ACSS2, ECHS1, CRABP2, INSIG2, LPL, LI…	2186	559	16650	1.19904	1	0.607027	0.593046
GOTERM_BP_FAT	GO:0050878~regulation of body fluid levels		80	3.20641	0.0490867	DOCK6, ANXA8L1, SERPINE2, ITGB3, PROS1, F13A1, ABAT, SLC7A11, CLDN1, PIK3CG, AQP1, NPPB, DOCK11, GJA1, C1GALT1C1, ATP7B, LBH, PLAU, RAC2, HMG20B, ANXA8, ATP7A, CD34, PRKACB, PRKG1, NCOA1, EDN1, PRKCH, PRKCD, RBSN, F3, PRLR, VAV1, SYTL2, PROCR, ADCY9, LCK, DGKQ, SCNN1A, GAS6, MYL9, TLR4, GBA, PDGFB, ITPR2, GATA4, ADCY2, GATA2, ADCY6, ADCY5, SCUBE1, GNG2, NLRP6, P2RY1, BLOC1S3, GNA12, PDGFC, PLCG2,…	2186	503	16650	1.2114	1	0.607027	0.593046
GOTERM_BP_FAT	GO:0046496~nicotinamide nucleotide metabolic process		24	0.961924	0.0490997	HDAC4, G6PD, DCXR, INSR, BPGM, ENO2, NADSYN1, DHTKD1, P2RX7, NADK2, LDHA, PFKL, PNP, NNT, MPC1, MYC, NMRK1, DDIT4, ME1, FDXR, ALDOC, GPD1L, PPARA, DLD	2186	123	16650	1.48618	1	0.607027	0.593046
GOTERM_BP_FAT	GO:0019362~pyridine nucleotide metabolic process		24	0.961924	0.0490997	HDAC4, G6PD, DCXR, INSR, BPGM, ENO2, NADSYN1, DHTKD1, P2RX7, NADK2, LDHA, PFKL, PNP, NNT, MPC1, MYC, NMRK1, DDIT4, ME1, FDXR, ALDOC, GPD1L, PPARA, DLD	2186	123	16650	1.48618	1	0.607027	0.593046
GOTERM_BP_FAT	GO:0051238~sequestering of metal ion		24	0.961924	0.0490997	LYN, RYR1, CAMK2D, TRPC1, HTR1D, ITPR2, HTR2C, THY1, MCOLN1, PKD2, CORO1A, SLC8A1, RYR3, BBC3, TPCN1, P2RX7, JPH4, TRPM2, JPH3, ATP7B, LCK, PLCG2, NOS1, CLIC2	2186	123	16650	1.48618	1	0.607027	0.593046
GOTERM_BP_FAT	GO:0048706~embryonic skeletal system development		24	0.961924	0.0490997	MEF2C, SMAD3, TGFB3, WDR19, WNT5A, PAX5, WNT9A, SULF1, RUNX2, PBX1, TGFBR2, NDST1, MMP14, RBP4, COL2A1, MYCN, ZEB1, RDH10, HOXB4, MKS1, MEGF8, HOXB6, MDFI, HOXB5	2186	123	16650	1.48618	1	0.607027	0.593046
GOTERM_BP_FAT	GO:0034765~regulation of ion transmembrane transport		64	2.56513	0.0491816	DPP10, CLIC5, CLIC3, PKD2, SLC8A1, PIK3CG, JPH4, GJA1, JPH3, NOS1, CLIC2, SNTA1, KCNH2, G6PD, MEF2C, KCNH5, KCND3, DAPK1, KCNH8, TRPC1, CACNA2D2, COMMD1, ATP1B1, CACNB1, ANO1, CACNB4, KCNMA1, KCNQ3, VDAC1, SCN4B, SHANK1, HCN4, HCN3, CAMK2D, CATSPER3, NLGN1, AMIGO1, THY1, KCNA6, PLA2G6, CORO1A, CACNA1G, KCNV1, CRACR2A, PLCG2, SCN3B, SCN3A, LYN, KCNJ5, KCNJ8, KCNIP1, KCNIP3, ATP2B4, KLHL24, TPCN1, …	2186	392	16650	1.24353	1	0.607203	0.593219
GOTERM_BP_FAT	GO:0035272~exocrine system development		12	0.480962	0.0495838	LAMA5, NRP1, EDA, SEMA3C, PLXND1, TGFB3, SEMA3A, INSR, NTN4, SOX9, EGFR, TGM2	2186	49	16650	1.8653	1	0.610966	0.596895
GOTERM_BP_FAT	GO:0046683~response to organophosphorus		26	1.04208	0.0496223	HCN4, HCN3, PTPRN, ITPR2, AREG, SLC8A1, PIK3CG, RYR3, AQP1, LDHA, INPP5K, JUNB, WNT10B, RFC3, IGFBP5, AKR1C1, ASS1, SSH1, P2RX7, PER1, DGKQ, NOX4, SDC1, TRIM16, HCN2, HCN1	2186	136	16650	1.45612	1	0.610966	0.596895
GOTERM_BP_FAT	GO:0008285~negative regulation of cell proliferation		101	4.0481	0.0500443	SERPINE2, CIB1, ADARB1, FGFRL1, SOX2, MTBP, GJA1, MYC, RPS6KA2, TNFRSF8, IL12A, SOX9, KIFAP3, ARID2, SOX4, TNS2, MEF2C, IGFBP5, FBXO2, WNT5A, MAGI2, P3H2, RBP4, CD109, COL4A3, PKP2, KCTD11, TRIB1, CD274, SDC4, MAGED1, FOXO4, GATA2, NDRG2, NDRG1, RAP1GAP, BRIP1, TMEM127, INPP5D, NDN, HMOX1, TNFRSF14, IGFBP7, LYN, WNT10B, SMAD3, CAV2, TGFB3, VDR, GLMN, EIF2AK2, INHBA, NR2F2, CDC6, MCC, SMAD6, NOX4,…	2186	651	16650	1.18169	1	0.615319	0.601148
GOTERM_BP_FAT	GO:0050918~positive chemotaxis		13	0.521042	0.0502869	SEMA5A, NRP1, SMAD3, WNT5A, PDGFB, HMGB2, VEGFB, PTPRJ, F3, CORO1A, GPNMB, NTF3, S1PR1	2186	55	16650	1.8003	1	0.615825	0.601642
GOTERM_BP_FAT	GO:0045428~regulation of nitric oxide biosynthetic process		13	0.521042	0.0502869	EDN1, HSP90AA1, PTGIS, SMAD3, HSP90AB1, INSR, ATP2B4, PKD2, EGFR, ASS1, PTX3, CD34, TLR4	2186	55	16650	1.8003	1	0.615825	0.601642
GOTERM_BP_FAT	GO:0030166~proteoglycan biosynthetic process		14	0.561122	0.0504933	CHPF, CHPF2, B3GAT3, B3GAT1, XYLT1, NDST1, ACAN, VANGL2, CHST12, UST, CSPG5, CHSY3, CSPG4, GAL3ST4	2186	61	16650	1.74808	1	0.615825	0.601642
GOTERM_BP_FAT	GO:0030278~regulation of ossification		33	1.32265	0.0504966	HDAC4, ECM1, RORB, ADRB2, LIMD1, GLI1, AREG, SLC8A1, HDAC7, GJA1, S1PR1, SOX9, IL6R, IFITM5, PDLIM7, ESRRA, WNT10B, MEF2C, SMAD3, ATP6AP1, IGFBP5, TGFB3, WNT5A, RFLNB, SMAD6, ACVR2B, RUNX2, PBX1, P2RX7, PHOSPHO1, NBR1, ID4, FAM20C	2186	182	16650	1.38104	1	0.615825	0.601642
GOTERM_BP_FAT	GO:0071804~cellular potassium ion transport		33	1.32265	0.0504966	HCN4, HCN3, AMIGO1, KCNA6, PKD2, AQP1, KCNV1, KCNN1, KCNMB4, TMEM38A, SLC12A6, TMEM38B, SLC12A9, KCNH2, KCNJ5, SLC12A5, KCNH5, KCNIP1, KCNJ8, KCND3, ABCC8, KCNH8, KCNIP3, ABCC9, ATP1B1, ATP4A, SLC9A7, KCNMA1, SLC9A9, KCNQ3, KCNK1, HCN2, HCN1	2186	182	16650	1.38104	1	0.615825	0.601642
GOTERM_BP_FAT	GO:0071805~potassium ion transmembrane transport		33	1.32265	0.0504966	HCN4, HCN3, AMIGO1, KCNA6, PKD2, AQP1, KCNV1, KCNN1, KCNMB4, TMEM38A, SLC12A6, TMEM38B, SLC12A9, KCNH2, KCNJ5, SLC12A5, KCNH5, KCNIP1, KCNJ8, KCND3, ABCC8, KCNH8, KCNIP3, ABCC9, ATP1B1, ATP4A, SLC9A7, KCNMA1, SLC9A9, KCNQ3, KCNK1, HCN2, HCN1	2186	182	16650	1.38104	1	0.615825	0.601642
GOTERM_BP_FAT	GO:0030036~actin cytoskeleton organization		87	3.48697	0.0508258	SEMA5A, FRY, MYPN, PPP1R9B, AQP1, PREX1, OPHN1, RAC2, SYNPO, MYOZ2, ARPIN, PRKG1, PLS1, PDGFRB, BCAS3, MYLIP, MEF2C, EDN1, TMOD2, PRKCD, COBL, KIF23, CIT, FCHSD1, FRMD5, MRAS, DAAM2, PALLD, CDC42EP3, FSCN1, EVL, ITGB1BP1, RHOU, DOCK2, OBSL1, SHANK1, LLGL2, PLEKHH2, SDC4, EPB41, NEDD9, SEMA3E, CORO1A, PRKCZ, PPM1F, CORO1B, FGD2, CNN2, TRPM2, FGD5, ABLIM2, EPB41L1, NPHP1, NTF3, XIRP1, S1PR1, XIRP2,…	2186	553	16650	1.19828	1	0.619001	0.604745
GOTERM_BP_FAT	GO:0046486~glycerolipid metabolic process		62	2.48497	0.0510621	PIGS, KLB, SLC27A1, GPAA1, PIGQ, MTMR14, CPNE7, HTR2C, PIK3CG, IMPA2, CPNE3, PIP4K2C, PDGFRB, PLA2G12A, CPT1A, TMEM150A, PCYT2, DGAT1, SACM1L, GAB1, NRG1, VAV1, PHOSPHO1, LCK, PITPNM3, DGKQ, FAR1, AJUBA, PI4K2A, MGLL, CDS1, VAC14, INSIG2, SEL1L, PDGFB, PIK3R3, LPL, FITM2, PLA2G6, EGFR, PTDSS2, INPP5A, ERBB3, INPP5D, PLCG2, INPP5K, PIP5K1B, CDIPT, IP6K3, EGF, MBOAT7, NR1H2, FABP5, ETNK2, LPCAT3, G…	2186	379	16650	1.246	1	0.621037	0.606734
GOTERM_BP_FAT	GO:0043491~protein kinase B signaling		27	1.08216	0.051564	SEMA5A, PHLPP1, CIB1, PTPRJ, EGFR, PIK3CG, PKHD1, GCNT2, INPP5K, SOX9, PHLDA3, IGFBP5, INSR, MAGI2, AKR1C3, VEGFB, AKR1C2, NRG1, MEIS3, F3, SIRT2, LMBRD1, PINK1, BANK1, NOX4, ITGB1BP1, GAS6	2186	143	16650	1.43811	1	0.626294	0.61187
GOTERM_BP_FAT	GO:0001933~negative regulation of protein phosphorylation		64	2.56513	0.0517061	CDKN1A, PRKAG2, CIB1, PTPRJ, CBLB, ADARB1, LDLRAD4, DUSP14, RGS4, RPS6KA6, DEPTOR, MYC, PBK, PMEPA1, YWHAG, DACT1, DUSP5, DUSP3, PRKCD, CTDSPL, C1QL4, ATG14, DUSP9, SIRT2, MAPK8IP1, GPRC5A, CD109, DDIT4, ITGB1BP1, TRIB1, TRIB2, TLR4, LRRC15, MVP, GBA, THY1, NDRG2, PRKCZ, FOXO1, PPM1F, CCNB1, FLRT2, NLRP6, CAMK2N1, FLRT3, CAMK2N2, NTF3, INPP5K, SLIT2, ZBED3, IGBP1, LYN, PLK1, NR2F2, SMAD6, SMAD7, …	2186	393	16650	1.24037	1	0.626327	0.611902
GOTERM_BP_FAT	GO:0006644~phospholipid metabolic process		64	2.56513	0.0517061	PIGS, KLB, SLC27A1, GPAA1, PIGQ, MTMR14, CPNE7, HTR2C, PIK3CG, IMPA2, CPNE3, SERAC1, PIP4K2C, PDGFRB, PLA2G12A, TMEM150A, PCYT2, SACM1L, PRKCD, GAB1, NRG1, ATG14, VAV1, PHOSPHO1, LCK, PITPNM3, FAR1, SMPDL3B, AJUBA, PI4K2A, PPARD, CDS1, VAC14, ABHD4, PLPPR2, PDGFB, PIK3R3, LPL, FITM2, PLA2G6, EGFR, PTDSS2, INPP5A, ERBB3, INPP5D, NKX2-1, PLCG2, INPP5K, PIP5K1B, CDIPT, IP6K3, LYN, EGF, MBOAT7, MBOAT…	2186	393	16650	1.24037	1	0.626327	0.611902
GOTERM_BP_FAT	GO:0009605~response to external stimulus		297	11.9038	0.0521233	SERPINE2, ABAT, ADARB1, PKD2L2, ZFYVE1, IL27RA, AQP1, PREX1, GJA1, RPS19, DPYSL4, OPHN1, ADGRA2, CHEK1, PDK4, AP1S2, HABP4, PIEZO2, IL12A, SOX9, JUNB, EPHB1, PDK2, IL15RA, ARSA, EPHA4, MEF2C, GABARAPL1, PRKCD, ATG14, MAPK8IP3, TIAM1, CD109, RRAGD, DDIT4, RBP1, ULK2, ULK1, TRIB1, CDS1, PDGFB, MGST1, GATA4, PLA2G6, LIAS, KALRN, PLAC8, PRDX3, TRPM2, BRIP1, GRIN2A, LDHA, FLRT2, FLRT3, TSPAN6, BLOC1S3…	2186	2073	16650	1.09124	1	0.630531	0.616009
GOTERM_BP_FAT	GO:0051599~response to hydrostatic pressure		4	0.160321	0.0524782	WNT10B, MYC, ATP2B4, PKD2	2186	7	16650	4.35237	1	0.630581	0.616058
GOTERM_BP_FAT	GO:0036089~cleavage furrow formation		4	0.160321	0.0524782	SNX18, SPIRE2, SPIRE1, AURKB	2186	7	16650	4.35237	1	0.630581	0.616058
GOTERM_BP_FAT	GO:0086042~cardiac muscle cell-cardiac muscle cell adhesion		4	0.160321	0.0524782	DSP, JUP, PKP2, DSC2	2186	7	16650	4.35237	1	0.630581	0.616058
GOTERM_BP_FAT	GO:1900029~positive regulation of ruffle assembly		4	0.160321	0.0524782	NLGN1, CARMIL2, COBL, EPS8L2	2186	7	16650	4.35237	1	0.630581	0.616058
GOTERM_BP_FAT	GO:0060373~regulation of ventricular cardiac muscle cell membrane depolarization		4	0.160321	0.0524782	GJA1, GPD1L, SCN3B, SMAD7	2186	7	16650	4.35237	1	0.630581	0.616058
GOTERM_BP_FAT	GO:0001503~ossification		59	2.36473	0.052552	RYR1, ACHE, ECM1, THRA, NAB2, TNC, RORB, LIMD1, GLI1, CHRDL1, AREG, SLC8A1, SOX2, GJA1, SOX9, JUNB, IL6R, IFITM5, MEF2C, ATP6AP1, IGFBP5, MMP2, WNT5A, RUNX2, PHOSPHO1, MMP14, COL2A1, SMO, FAM20C, HDAC4, TUFT1, PTN, ADRB2, EGFR, FSTL3, HDAC7, GPNMB, FIGNL1, TP53INP2, S1PR1, PDLIM7, ESRRA, WNT10B, SMAD3, SORT1, TGFB3, RFLNB, SMAD6, ACVR2B, P2RX7, IGSF10, CYP24A1, ERCC2, NBR1, ID4, SNAI1, ALPL, PLXN…	2186	359	16650	1.25176	1	0.630624	0.6161
GOTERM_BP_FAT	GO:0033273~response to vitamin		18	0.721443	0.0532184	BECN1, MEF2C, IL15, VDR, MGMT, TNC, GATA4, PTN, EGFR, ALAD, BRIP1, CYP24A1, RBP1, SRSF2, ALPL, GAS6, ADA, PPARD	2186	86	16650	1.59418	1	0.637769	0.623081
GOTERM_BP_FAT	GO:0042157~lipoprotein metabolic process		26	1.04208	0.0534251	PIGS, LRP1, GPAA1, PIGQ, ITGB3, GBA, ZDHHC23, LPL, WDR45, ZDHHC1, ZDHHC2, GOLGA7B, PORCN, HHAT, APOL6, APOL1, PRKACB, APOL3, ZDHHC12, WIPI1, CLIP3, SDC1, NOTUM, PPARA, ABCG1, ATG4D	2186	137	16650	1.4455	1	0.63844	0.623736
GOTERM_BP_FAT	GO:0006778~porphyrin-containing compound metabolic process		10	0.400802	0.0534874	SLC25A38, ALAD, HPX, BDH2, SLC25A39, FECH, UROD, UROS, BLVRB, HMOX1	2186	38	16650	2.00438	1	0.63844	0.623736
GOTERM_BP_FAT	GO:0010799~regulation of peptidyl-threonine phosphorylation		10	0.400802	0.0534874	TRIM6, EGF, WNT5A, PLK1, DDIT4, INPP5K, PRKAG2, S1PR2, SIRT2, SMAD7	2186	38	16650	2.00438	1	0.63844	0.623736
GOTERM_BP_FAT	GO:0051188~cofactor biosynthetic process		33	1.32265	0.053787	GCDH, PDXK, ACSS2, FECH, TECR, LIAS, NADSYN1, ALAD, NADK2, PNP, MAT2A, MPC1, UROD, NMRK1, ME1, PDK4, PNPO, PCBD2, MLYCD, PDK2, ELOVL4, GCH1, UROS, ACSL5, ELOVL7, SLC25A38, COQ2, BDH2, SLC25A39, SCD, FAR1, DLD, MOCS1	2186	183	16650	1.37349	1	0.641164	0.626397
GOTERM_BP_FAT	GO:0046578~regulation of Ras protein signal transduction		36	1.44289	0.0539864	CAMK2D, DENND1A, KIF14, STMN3, KALRN, ROBO1, FGD2, PREX1, FGD5, ALS2CL, CYTH4, RASGEF1A, PLEKHG4B, TIMP2, EPS8L2, ECT2, ARFGEF3, SH2B2, SCAI, PDGFRB, PLEKHG1, RASA4B, IQSEC2, TNK1, NRG1, NGF, VAV1, NET1, TIAM1, COL3A1, DNMBP, ARHGEF7, RGL2, SQSTM1, F2RL2, ARHGEF6	2186	203	16650	1.35074	1	0.641839	0.627057
GOTERM_BP_FAT	GO:0045017~glycerolipid biosynthetic process		36	1.44289	0.0539864	CDS1, PIGS, KLB, VAC14, SLC27A1, GPAA1, PIGQ, MTMR14, CPNE7, PDGFB, HTR2C, PIK3R3, LPL, PLA2G6, PIK3CG, PTDSS2, INPP5D, PLCG2, INPP5K, PIP5K1B, CPNE3, PIP4K2C, CDIPT, PCYT2, DGAT1, NR1H2, SACM1L, GAB1, PHOSPHO1, ETNK2, FAR1, GPD1L, PI4KB, AJUBA, PI4K2A, LPIN3	2186	203	16650	1.35074	1	0.641839	0.627057
GOTERM_BP_FAT	GO:0018107~peptidyl-threonine phosphorylation		17	0.681363	0.0543148	CAMK2D, EGF, PLK1, PRKCD, WNT5A, PRKAG2, SIRT2, TGFBR2, SMAD7, TRIM6, DDIT4, CHEK1, CDK1, MAP3K10, INPP5K, S1PR2, PKN1	2186	80	16650	1.61854	1	0.644604	0.629758
GOTERM_BP_FAT	GO:0030163~protein catabolic process		123	4.92986	0.0547534	NDUFA13, SERPINE2, BUB1B, CDC20, GJA1, OPHN1, SOX9, FBXO5, NUDT15, GTSE1, FBXO9, HERC6, FBXW4, MYLIP, RNF44, FBXW5, FBXO2, WNT5A, CSNK1E, FBXO10, HECW2, PSME1, ADAM9, KCTD17, TRIB1, TRIB2, SQSTM1, VPS28, RNF122, C17ORF97, UBA7, SEL1L, AGAP2, HTRA2, PTTG1IP, FHIT, FOXO1, UBE2J1, GRIN2A, CCNB1, SHARPIN, BTBD2, VPS11, USP51, CTSA, EDEM3, WNT10B, ACE, SMAD3, EDEM1, GLMN, PLK1, FBXO36, ERLIN1, KLHL21,…	2186	811	16650	1.15518	1	0.644604	0.629758
GOTERM_BP_FAT	GO:2001222~regulation of neuron migration		8	0.320641	0.0548538	COL3A1, FLRT2, NRG3, SEMA3A, ULK4, NSMF, NRG1, KIF20B	2186	27	16650	2.25679	1	0.644604	0.629758
GOTERM_BP_FAT	GO:0035418~protein localization to synapse		8	0.320641	0.0548538	NLGN1, PCLO, DLG2, NETO1, CLSTN3, WNT5A, NRXN2, SHANK1	2186	27	16650	2.25679	1	0.644604	0.629758
GOTERM_BP_FAT	GO:1901890~positive regulation of cell junction assembly		8	0.320641	0.0548538	SMAD3, COL16A1, SDC4, NPHP1, PTPRJ, NPHP4, ITGB1BP1, PPM1F	2186	27	16650	2.25679	1	0.644604	0.629758
GOTERM_BP_FAT	GO:0046685~response to arsenic-containing substance		8	0.320641	0.0548538	ALAD, CDKN1A, FECH, MYC, UROS, HMOX1, TNFRSF11B, CPEB2	2186	27	16650	2.25679	1	0.644604	0.629758
GOTERM_BP_FAT	GO:0010591~regulation of lamellipodium assembly		8	0.320641	0.0548538	HDAC4, HSP90AA1, CARMIL2, FSCN1, RAC2, SLIT2, SSH3, SSH1	2186	27	16650	2.25679	1	0.644604	0.629758
GOTERM_BP_FAT	GO:0015949~nucleobase-containing small molecule interconversion		8	0.320641	0.0548538	RRM1, RRM2, RRM2B, GUK1, TXNRD1, CTPS1, AK8, AK9	2186	27	16650	2.25679	1	0.644604	0.629758
GOTERM_BP_FAT	GO:0045995~regulation of embryonic development		23	0.921844	0.0548645	LAMA5, FZD3, PHLDB1, TGIF2, LAMA2, CDX2, INSR, WNT5A, NRARP, GATA2, SULF1, NKD1, TBX2, RPS6KA6, VANGL2, COL5A1, GPR161, CDK1, MKS1, SNAI1, WDPCP, PRKACB, FOXA2	2186	118	16650	1.4846	1	0.644604	0.629758
GOTERM_BP_FAT	GO:0021543~pallium development		29	1.16232	0.0550797	PHLPP2, NRP1, LRP1, SEMA3A, KIF14, DIXDC1, EGFR, ROBO1, PPP1R9B, NKX2-1, SLIT2, MFSD2A, NCOA1, KDM6B, MEF2C, MBOAT7, ATP2B4, DCLK2, PAX5, TRAPPC9, ASPM, COL3A1, NR4A3, SMO, PEX5, ID4, TACC3, TACC1, CDK5R2	2186	157	16650	1.4069	1	0.646288	0.631403
GOTERM_BP_FAT	GO:0000731~DNA synthesis involved in DNA repair		16	0.641283	0.0552684	BLM, RFC3, RFC4, UBA7, USP43, BRCA1, BRCA2, RCHY1, RAD51AP1, POLA1, BRIP1, NPLOC4, EXO1, POLE2, POLE, DTL	2186	74	16650	1.64684	1	0.646813	0.631916
GOTERM_BP_FAT	GO:0055117~regulation of cardiac muscle contraction		16	0.641283	0.0552684	HCN4, DSP, HDAC4, CAMK2D, HSP90AA1, JUP, GATA4, ATP1B1, PIK3CG, SLC8A1, SMAD7, EHD3, PKP2, NOS1, CLIC2, DSC2	2186	74	16650	1.64684	1	0.646813	0.631916
GOTERM_BP_FAT	GO:0060537~muscle tissue development		60	2.40481	0.0553935	RYR1, TCF21, MYL6B, PKD2, SLC8A1, GJA1, SIN3B, LUC7L, HMG20B, SOX9, SOX6, PDGFRB, DSP, KDM6B, RBFOX1, G6PD, MEF2C, EDN1, IGFBP5, TSC22D3, TNNC1, WNT5A, NRG1, PAX5, SIRT2, TGFBR2, RBP4, SMO, PKP2, RARB, VGLL2, OBSL1, HDAC4, IGSF8, CAMK2D, SEMA3C, CCM2L, GATA4, CCNB1, ERBB3, S1PR1, XIRP2, MYH14, FLNB, MSC, SKIL, EGR1, WNT10B, SMAD3, CAV2, NR1D2, NR2F2, SMAD7, TBX2, NR4A1, COL3A1, CENPF, CDK1, TLL2,…	2186	367	16650	1.24523	1	0.647434	0.632523
GOTERM_BP_FAT	GO:0048545~response to steroid hormone		62	2.48497	0.0556976	PTPRU, CDKN1A, CALCOCO1, THRB, THRA, HMGB2, TCF21, RORA, BRCA1, RORB, AREG, PPP1R9B, NR3C2, AQP1, CASP9, ALAD, PMEPA1, NCOA1, EDN1, PRMT2, PAQR5, SSTR2, TGFBR2, LOX, CATSPERG, CRY2, DDIT4, RARB, ADAM9, PPARA, PPARD, CATSPER3, FECH, PTGER2, NR1I3, NR1I2, GBA, PTN, FOXO3, FOXO1, EGFR, ZFP36L2, IGFBP7, SLIT2, ESRRA, TGFB3, VDR, NR1H2, AKR1C3, HMGA2, NR1D2, NR2F2, FBXO32, ASS1, NR4A2, PER1, NR4A1, NR…	2186	381	16650	1.23946	1	0.650142	0.635169
GOTERM_BP_FAT	GO:0034103~regulation of tissue remodeling		15	0.601202	0.0560275	ATP6AP1, TFRC, IL15, VDR, ITGB3, TNFRSF11B, EGFR, THBS4, P2RX7, GJA1, GPNMB, INPP5D, S1PR1, PDK4, ERG	2186	68	16650	1.68014	1	0.650726	0.635739
GOTERM_BP_FAT	GO:0045682~regulation of epidermis development		15	0.601202	0.0560275	WNT10B, PRKCH, VDR, FST, TRADD, NAB2, INHBA, MYCN, CDH3, KRT17, SMO, MAFG, CD109, TRIM16, PPARD	2186	68	16650	1.68014	1	0.650726	0.635739
GOTERM_BP_FAT	GO:1903035~negative regulation of response to wounding		15	0.601202	0.0560275	EPHA4, EDN1, SMAD3, SERPINE2, PROS1, PRKCD, PDGFB, ABAT, USF1, GJA1, PLAU, CD109, EPPK1, CD34, PRKG1	2186	68	16650	1.68014	1	0.650726	0.635739
GOTERM_BP_FAT	GO:1901990~regulation of mitotic cell cycle phase transition		52	2.08417	0.0560371	CDKN1A, KIF14, BUB1B, PKD2, PPP1R9B, CDC20, MTBP, CCND2, KNTC1, FBXO5, GTSE1, SOX4, DLGAP5, DACT1, KCNH5, PRMT2, CTDSPL, SIRT2, RBL2, CCNA2, TFDP2, PSME1, BLM, CAMK2D, FOXO4, EGFR, ZFP36L2, CCNB1, GPNMB, CLSPN, BUB3, BUB1, FANCI, WNT10B, ATAD5, PLK1, HMGA2, CNOT10, CDC7, FOXN3, CDC6, NDC80, PBX1, TICRR, PSMB9, ANLN, CENPF, TAOK3, ERCC2, CDK1, CDK10, NEK11	2186	312	16650	1.26944	1	0.650726	0.635739
GOTERM_BP_FAT	GO:0033762~response to glucagon		12	0.480962	0.0563322	CCNA2, ADCY9, GNG2, GNG4, GNG7, GLP2R, GNB3, ADCY2, PRKACB, ADCY6, ASS1, ADCY5	2186	50	16650	1.828	1	0.652973	0.637934
GOTERM_BP_FAT	GO:0042311~vasodilation		13	0.521042	0.0566665	GCH1, KCNJ8, ITGA1, ADRB2, PLA2G6, EGFR, SCPEP1, GJA1, ADORA2B, HMOX1, NOS1, PRKG1, PPARD	2186	56	16650	1.76815	1	0.652973	0.637934
GOTERM_BP_FAT	GO:0051784~negative regulation of nuclear division		13	0.521042	0.0566665	PLK1, BUB1B, NDC80, TOM1L2, MTBP, CENPF, CCNB1, MSH2, RPS6KA2, CHEK1, BUB3, FBXO5, BUB1	2186	56	16650	1.76815	1	0.652973	0.637934
GOTERM_BP_FAT	GO:0000422~mitophagy		13	0.521042	0.0566665	BECN1, GABARAPL1, ATG9A, WIPI1, ATG14, WDR45, ATG13, PINK1, ATG2A, USP30, SQSTM1, ATG4D, ATG2B	2186	56	16650	1.76815	1	0.652973	0.637934
GOTERM_BP_FAT	GO:0045576~mast cell activation		13	0.521042	0.0566665	LYN, FOXF1, STXBP2, GAB2, GATA2, NDRG1, PIK3CG, LAT2, NR4A3, ADORA2B, S100A13, RAC2, HMOX1	2186	56	16650	1.76815	1	0.652973	0.637934
GOTERM_BP_FAT	GO:0061726~mitochondrion disassembly		13	0.521042	0.0566665	BECN1, GABARAPL1, ATG9A, WIPI1, ATG14, WDR45, ATG13, PINK1, ATG2A, USP30, SQSTM1, ATG4D, ATG2B	2186	56	16650	1.76815	1	0.652973	0.637934
GOTERM_BP_FAT	GO:0000082~G1/S transition of mitotic cell cycle		39	1.56313	0.0568729	CDKN1A, USP37, CAMK2D, MCM7, MCM8, MCM10, PKD2, EGFR, MTBP, CCNB1, ORC6, CCND2, ORC1, GPNMB, FBXO5, POLE, GTSE1, SOX4, DACT1, KLF11, RRM2, PRMT2, CTDSPL, CNOT10, CDC7, CDC6, INHBA, CDC25A, RBL2, POLA1, DBF4, TFDP2, POLE2, ID4, MCM3, CDK1, MCM4, CDK10, RHOU	2186	224	16650	1.32611	1	0.6541	0.639036
GOTERM_BP_FAT	GO:0048704~embryonic skeletal system morphogenesis		19	0.761523	0.0569099	MEF2C, SMAD3, TGFB3, WDR19, PAX5, WNT9A, RUNX2, TGFBR2, NDST1, MMP14, COL2A1, MYCN, ZEB1, RDH10, HOXB4, MEGF8, HOXB6, MDFI, HOXB5	2186	93	16650	1.55609	1	0.6541	0.639036
GOTERM_BP_FAT	GO:0051402~neuron apoptotic process		36	1.44289	0.0572529	GABRB3, HDAC4, GABRB2, DRAXIN, CNTFR, NRP1, HSP90AB1, LRP1, KIF14, AGAP2, FOXO3, CORO1A, BBC3, CASP9, ERBB3, NTF3, HMOX1, PAK3, SNCB, NQO1, MEF2C, TGFB3, BDNF, GABRA5, ITGA1, VEGFB, LIG4, NGF, NR4A2, TOX3, PINK1, NR4A3, MSH2, GCLM, NES, CPEB4	2186	204	16650	1.34411	1	0.656869	0.641741
GOTERM_BP_FAT	GO:0042542~response to hydrogen peroxide		24	0.961924	0.057297	PDGFRB, KDM6B, PRKCD, PYCR1, FOXO3, AREG, FOXO1, SLC8A1, AQP1, NET1, PRDX3, TRPM2, LDHA, PINK1, NR4A3, CDK1, SDC1, ADAM9, HMOX1, ECT2, CRYAB, PDE8A, ADA, ZNF277	2186	125	16650	1.4624	1	0.656869	0.641741
GOTERM_BP_FAT	GO:0046467~membrane lipid biosynthetic process		26	1.04208	0.0574325	PIGS, PPM1L, GPAA1, PIGQ, GBA, PLA2G6, HACD3, UGT8, UGCG, SPTLC3, ORMDL3, ST8SIA5, ST3GAL5, LARGE1, ALOXE3, GAL3ST4, CERS4, ELOVL4, PRKCD, ORMDL1, ELOVL7, ACER2, P2RX7, VAPB, B3GNT5, DEGS1	2186	138	16650	1.43502	1	0.657584	0.642439
GOTERM_BP_FAT	GO:0007610~behavior		87	3.48697	0.0584773	CNTFR, FEN1, THRB, CSF2, SERPINE2, THRA, ATP8A1, HTR2C, ABAT, TPGS1, PPP1R9B, JPH4, GJA1, CALB1, JPH3, NETO1, ATP7A, NCOA1, EPHA4, CPT1A, MEF2C, AGTPBP1, GAA, TMOD2, ARRDC3, NRG1, CSNK1E, PAX5, GABRG2, DNM1, OLFM2, TAL1, BBS12, MMP17, VDAC1, MAPT, HPRT1, RIN1, PPARA, SHANK1, ASTN1, NLGN1, PDE1B, NPY4R, NRXN2, HTRA2, PTN, PLA2G6, FUOM, KALRN, PRKCZ, THBS4, EGFR, PCDH17, ADCY5, FBXL20, GRIN2A, CUX2…	2186	557	16650	1.18967	1	0.667072	0.651708
GOTERM_BP_FAT	GO:0021987~cerebral cortex development		21	0.841683	0.0584838	NCOA1, NRP1, LRP1, SEMA3A, MBOAT7, KIF14, DIXDC1, TRAPPC9, PAX5, EGFR, ROBO1, PPP1R9B, ASPM, COL3A1, SMO, PEX5, NKX2-1, TACC3, TACC1, SLIT2, CDK5R2	2186	106	16650	1.50896	1	0.667072	0.651708
GOTERM_BP_FAT	GO:0006721~terpenoid metabolic process		21	0.841683	0.0584838	LRP1, CRABP2, RDH8, SDC4, DGAT1, AKR1C1, SDC2, SDC3, ABCA4, AKR1C3, HTRA2, LPL, EGFR, SCPEP1, RBP4, RDH10, CYP4V2, RBP1, SDC1, GPC2, PPARD	2186	106	16650	1.50896	1	0.667072	0.651708
GOTERM_BP_FAT	GO:0045332~phospholipid translocation		7	0.280561	0.0589286	P2RX7, ATP8B3, ABCB1, ATP8A1, ABCA4, ATP10A, ATP9A	2186	22	16650	2.42348	1	0.668751	0.653349
GOTERM_BP_FAT	GO:0061082~myeloid leukocyte cytokine production		7	0.280561	0.0589286	CUEDC2, NR4A3, TGFB3, WNT5A, HMOX1, GAS6, TLR4	2186	22	16650	2.42348	1	0.668751	0.653349
GOTERM_BP_FAT	GO:0070932~histone H3 deacetylation		7	0.280561	0.0589286	HDAC4, PER1, HDAC5, HDAC11, SIRT7, SIRT2, HDAC7	2186	22	16650	2.42348	1	0.668751	0.653349
GOTERM_BP_FAT	GO:0009081~branched-chain amino acid metabolic process		7	0.280561	0.0589286	BCKDK, ALDH6A1, HIBADH, MCCC1, ACADSB, HSD17B10, DLD	2186	22	16650	2.42348	1	0.668751	0.653349
GOTERM_BP_FAT	GO:0071364~cellular response to epidermal growth factor stimulus		9	0.360721	0.0591769	BECN1, MCM7, MYC, INPP5K, SOX9, PDE8A, EGFR, ZFP36L2, PPP1R9B	2186	33	16650	2.07727	1	0.668762	0.65336
GOTERM_BP_FAT	GO:0000281~mitotic cytokinesis		9	0.360721	0.0591769	ANLN, SNX18, KIF4A, PLK1, KIF23, KIF20A, KIF20B, CEP55, ZNF365	2186	33	16650	2.07727	1	0.668762	0.65336
GOTERM_BP_FAT	GO:1901342~regulation of vasculature development		42	1.68337	0.0592465	SEMA5A, HDAC5, ECM1, PLXND1, PDGFB, GATA4, CIB1, SEMA3E, PTN, FOXO4, BRCA1, GATA2, TSPAN12, THBS4, CX3CL1, AQP1, HDAC7, NPPB, SRPX2, GPNMB, RRAS, ADGRA2, HMOX1, CD34, PPP1R16B, CCL24, EGR1, CCBE1, ANGPT4, PTGIS, ERAP1, WNT5A, VEGFB, SULF1, F3, TGFBR2, EFNA1, ADGRB2, COL4A2, ADM2, COL4A3, ITGB1BP1	2186	245	16650	1.30571	1	0.668762	0.65336
GOTERM_BP_FAT	GO:0034332~adherens junction organization		23	0.921844	0.0593016	DSP, LAMA5, BCAS3, NUMBL, CADM3, SMAD3, COL16A1, JUP, SDC4, PTPRJ, SORBS1, THY1, PPM1F, SMAD7, MMP14, CDH3, TRIP6, PKP2, WDPCP, ITGB1BP1, CDH15, ARHGEF7, AJUBA	2186	119	16650	1.47213	1	0.668762	0.65336
GOTERM_BP_FAT	GO:1901861~regulation of muscle tissue development		23	0.921844	0.0593016	HDAC4, WNT10B, G6PD, MEF2C, EDN1, RBFOX1, SMAD3, IGFBP5, TSC22D3, NRG1, NR1D2, SIRT2, TGFBR2, TBX2, CENPF, GJA1, CCNB1, RBP4, ERBB3, CDK1, LUC7L, TLL2, SOX6	2186	119	16650	1.47213	1	0.668762	0.65336
GOTERM_BP_FAT	GO:0090257~regulation of muscle system process		35	1.40281	0.0595933	HDAC4, HCN4, DOCK4, CAMK2D, GATA4, ABAT, ADRB2, SLC8A1, PIK3CG, NOS1, CLIC2, PRKG1, DSP, G6PD, EDN1, HSP90AA1, EDN2, JUP, IGFBP5, TNNC1, ATP2B4, FBXO32, SSTR2, ATP1B1, SMAD7, MYL5, EHD3, NR4A3, ADORA2B, PKP2, GTF2IRD1, PPP1R12B, MYL9, DSC2, ADA	2186	198	16650	1.34638	1	0.670451	0.65501
GOTERM_BP_FAT	GO:0032268~regulation of cellular protein metabolic process		333	13.3467	0.0596006	CYFIP2, SERPINE2, ULK4, CBLB, ADARB1, LDLRAD4, FZD10, AQP1, SOX2, CDC20, RPS6KA6, OPHN1, MYC, CHEK1, IL12A, SOX9, FBXO5, CHAC1, PRKACB, EPHB1, SOX4, ARRDC4, CCBE1, EPHA4, MEF2C, DAPK1, FBXO2, ARRDC3, PRKCD, CSNK1E, ATG14, MAPK8IP3, MAPK8IP1, TIAM1, ADCY9, CD109, DDIT4, PSME1, NSMF, TRIB1, TRIB2, VPS28, CDCA2, SDC4, MAGED1, EIF5A2, PDGFB, TGFA, PTTG1IP, THY1, GATA2, PLA2G6, HACD3, PRKCZ, PRDX3, PK…	2186	2346	16650	1.08114	1	0.670451	0.65501
GOTERM_BP_FAT	GO:0044282~small molecule catabolic process		56	2.24449	0.0600114	AHCYL2, HIBADH, ABAT, ENO2, FTCD, ACOXL, HYKK, SCP2, IMPA2, ENOSF1, NUDT18, NOS1, ACAA1, NUDT15, CPT1A, DCXR, MCCC1, ECH1, CYP39A1, BDH2, PEX5, ALDOC, HAGH, ACOX3, PPARA, DLD, PPARD, SLC27A4, GCDH, ECHS1, HSD17B10, HMGCL, INPP5A, FUT9, AMDHD2, INPP5K, ASL, HACL1, DTD2, HAGHL, AKR1C3, ATP2B4, CYP4F11, TRERF1, ACADSB, BCKDK, GALE, PFKL, PNKD, ALDH6A1, CYP24A1, SNX17, CRYL1, GALM, CRAT, LPIN3	2186	341	16650	1.25083	1	0.674228	0.6587
GOTERM_BP_FAT	GO:0051246~regulation of protein metabolic process		356	14.2685	0.0601252	CYFIP2, SERPINE2, ULK4, CBLB, ADARB1, LDLRAD4, FZD10, AQP1, SOX2, CDC20, GJA1, RPS6KA6, OPHN1, MYC, RPS6KA2, CHEK1, IL12A, SOX9, FBXO5, CHAC1, PRKACB, EPHB1, SOX4, ARRDC4, CCBE1, EPHA4, MEF2C, DAPK1, FBXO2, ARRDC3, PRKCD, CSNK1E, ATG14, MAPK8IP3, MAPK8IP1, TIAM1, ADCY9, CD109, DDIT4, PSME1, NSMF, TRIB1, TRIB2, VPS28, CDCA2, NECAB3, SDC4, MAGED1, EIF5A2, PDGFB, AGAP2, TGFA, PTTG1IP, THY1, GATA2, P…	2186	2512	16650	1.07943	1	0.674663	0.659125
GOTERM_BP_FAT	GO:0008286~insulin receptor signaling pathway		22	0.881764	0.0613458	ATP6V1A, ATP6V0B, ATP6V0E1, ATP6AP1, CAV2, INSR, PRKCD, GAB1, IRS4, PIK3R3, FOXO4, SORBS1, PRKCZ, FOXO1, LMBRD1, PDK4, INPP5K, ATP6V1H, ATP6V0D1, ATP6V1E2, SH2B2, PDK2	2186	113	16650	1.48289	1	0.680446	0.664775
GOTERM_BP_FAT	GO:0007494~midgut development		5	0.200401	0.0614067	SMO, FOXF1, WNT5A, EGFR, ASS1	2186	12	16650	3.1736	1	0.680446	0.664775
GOTERM_BP_FAT	GO:0035413~positive regulation of catenin import into nucleus		5	0.200401	0.0614067	SEMA5A, SMAD3, EGF, EGFR, DACT1	2186	12	16650	3.1736	1	0.680446	0.664775
GOTERM_BP_FAT	GO:1902287~semaphorin-plexin signaling pathway involved in axon guidance		5	0.200401	0.0614067	NRP1, PLXND1, SEMA3A, PLXNB1, SEMA3F	2186	12	16650	3.1736	1	0.680446	0.664775
GOTERM_BP_FAT	GO:0034111~negative regulation of homotypic cell-cell adhesion		5	0.200401	0.0614067	SERPINE2, PRKCD, CCM2L, ABAT, PRKG1	2186	12	16650	3.1736	1	0.680446	0.664775
GOTERM_BP_FAT	GO:0060707~trophoblast giant cell differentiation		5	0.200401	0.0614067	PLK4, SNAI1, NR2F2, MDFI, E2F8	2186	12	16650	3.1736	1	0.680446	0.664775
GOTERM_BP_FAT	GO:0098602~single organism cell adhesion		118	4.72946	0.061754	EPHB6, CYFIP2, TFRC, SERPINE2, ABAT, CIB1, RORA, FGFRL1, SOX2, PREX1, CDH3, PNP, IL12A, NRCAM, SOX9, SOX4, WNT5A, PRKCD, LIG4, PRLR, RUNX2, FANCD2, PKP2, ADAM9, MYL9, DSC2, ASTN1, CD274, SDC4, DTX1, THY1, CORO1A, PRKCZ, ZFP36L2, PKHD1, EFNB3, NPHP1, TNFRSF14, NPHP4, ZBTB7B, PAG1, LYN, EGR1, CARMIL2, EGR3, SMAD3, JUP, FZD4, FOXF1, GLMN, FN1, RAB27A, SMAD7, NET1, CAMSAP3, CCDC88B, EFNA1, NR4A3, IL7…	2186	779	16650	1.15374	1	0.680446	0.664775
GOTERM_BP_FAT	GO:0072512~trivalent inorganic cation transport		10	0.400802	0.0617651	ATP6V1A, ATP6V0B, ATP6V0E1, ATP6AP1, TFRC, ATP6V1H, STEAP1, MCOLN1, ATP6V0D1, ATP6V1E2	2186	39	16650	1.95299	1	0.680446	0.664775
GOTERM_BP_FAT	GO:1901862~negative regulation of muscle tissue development		10	0.400802	0.0617651	GJA1, G6PD, RBP4, IGFBP5, TSC22D3, TLL2, LUC7L, SOX6, SIRT2, TGFBR2	2186	39	16650	1.95299	1	0.680446	0.664775
GOTERM_BP_FAT	GO:0021587~cerebellum morphogenesis		10	0.400802	0.0617651	AGTPBP1, SMO, SERPINE2, WHRN, TRNP1, KIF14, KNDC1, RORA, ATP7A, GLI1	2186	39	16650	1.95299	1	0.680446	0.664775
GOTERM_BP_FAT	GO:0015682~ferric iron transport		10	0.400802	0.0617651	ATP6V1A, ATP6V0B, ATP6V0E1, ATP6AP1, TFRC, ATP6V1H, STEAP1, MCOLN1, ATP6V0D1, ATP6V1E2	2186	39	16650	1.95299	1	0.680446	0.664775
GOTERM_BP_FAT	GO:0060216~definitive hemopoiesis		6	0.240481	0.0617762	MFAP5, MEIS1, TAL1, HOXB4, GATA2, ZFP36L2	2186	17	16650	2.68823	1	0.680446	0.664775
GOTERM_BP_FAT	GO:0014829~vascular smooth muscle contraction		6	0.240481	0.0617762	ACTA2, EDN1, DOCK4, EDN2, SLC8A1, GRIP2	2186	17	16650	2.68823	1	0.680446	0.664775
GOTERM_BP_FAT	GO:0032462~regulation of protein homooligomerization		6	0.240481	0.0617762	HRK, BCL11A, GBA, PEX5, BMF, BBC3	2186	17	16650	2.68823	1	0.680446	0.664775
GOTERM_BP_FAT	GO:0043174~nucleoside salvage		6	0.240481	0.0617762	CDA, MTAP, UCK2, UCK1, HPRT1, PRTFDC1	2186	17	16650	2.68823	1	0.680446	0.664775
GOTERM_BP_FAT	GO:0030155~regulation of cell adhesion		99	3.96794	0.0618755	EPHB6, SEMA5A, COL16A1, TFRC, SERPINE2, TNC, ABAT, CIB1, SOX2, PREX1, PNP, PLAU, IL12A, SOX9, KIFAP3, TGM2, WNT5A, PRKCD, PRLR, CCDC80, FANCD2, NINJ1, ADAM9, WDPCP, CD274, SDC4, DTX1, THY1, CORO1A, PRKCZ, EFNB3, TNFRSF14, RSU1, ZBTB7B, PAG1, LYN, CARMIL2, EGR3, SMAD3, FZD4, FOXF1, GLMN, FN1, SMAD7, ACER2, NET1, CCDC88B, EFNA1, NR4A3, IL7, TNFSF9, PLXNB1, IL7R, ADA, KIF14, NRARP, PTPRJ, TNFRSF13C,…	2186	643	16650	1.1727	1	0.680706	0.665029
GOTERM_BP_FAT	GO:0007160~cell-matrix adhesion		34	1.36273	0.0620371	LAMA5, COL16A1, EDA, SDC4, ITGB3, CIB1, PTPRJ, SEMA3E, THY1, PRKCZ, PPM1F, PLAU, ITGB8, CD34, TMEM8B, BCAS3, SMAD3, ITGA4, ITGA1, FN1, SORBS1, ACER2, TIAM1, COL3A1, MMP14, NINJ1, TRIP6, ADAM9, ITGA6, WDPCP, ITGB1BP1, ARHGEF7, AJUBA, CD44	2186	192	16650	1.34878	1	0.681649	0.665951
GOTERM_BP_FAT	GO:0032970~regulation of actin filament-based process		55	2.20441	0.062438	SEMA5A, DIXDC1, FZD10, PREX1, SYNPO, ARPIN, PDGFRB, DSP, BCAS3, MEF2C, EDN1, TNNC1, TMOD2, PRKCD, CIT, FCHSD1, CDC42EP3, PKP2, FSCN1, EVL, ITGB1BP1, DSC2, SHANK1, HCN4, CAMK2D, PLEKHH2, LRP1, SDC4, GATA4, SEMA3E, CORO1A, PPM1F, CORO1B, CNN2, TRPM2, NTF3, S1PR1, INPP5K, SLIT2, PAK3, CCL24, CARMIL2, GSN, SMAD3, JUP, TGFB3, NEB, SSH3, SORBS3, SSH1, VANGL2, JMY, SPIRE2, NOX4, SPIRE1	2186	335	16650	1.2505	1	0.685217	0.669436
GOTERM_BP_FAT	GO:0010256~endomembrane system organization		87	3.48697	0.0626824	DPP10, ANXA8L1, NUP107, PLEKHF1, SERPINE2, DYSF, CIB1, DMKN, LYST, SYNE2, PPP1R9B, SCP2, CHMP1B, PALM, ANXA8, LDLRAP1, PLS1, BCAS3, TMEM150A, MAP2K2, PRKCD, SYP, KNL1, ATP1B1, TMEM170A, DNM1, SYTL2, CIT, CLIP3, CLIP1, RAB31, RILPL2, PACS2, PACS1, GORASP1, PLSCR4, PEX5, PKP2, RAB38, CHMP6, ARHGEF7, GAS6, VAMP4, OBSL1, VPS28, LAMA5, LRRC15, LMAN2L, STX16, ZDHHC23, NDRG1, KALRN, PRKCZ, TSPAN33, GOLG…	2186	559	16650	1.18542	1	0.686116	0.670314
GOTERM_BP_FAT	GO:0007596~blood coagulation		56	2.24449	0.0627047	DOCK6, ANXA8L1, SERPINE2, ITGB3, PROS1, F13A1, ABAT, SLC7A11, PIK3CG, DOCK11, C1GALT1C1, PLAU, RAC2, HMG20B, ANXA8, CD34, PRKACB, PRKG1, EDN1, PRKCH, PRKCD, RBSN, F3, VAV1, PROCR, LCK, DGKQ, GAS6, MYL9, TLR4, PDGFB, ITPR2, GATA4, GATA2, SCUBE1, GNG2, P2RY1, BLOC1S3, GNA12, PDGFC, PLCG2, SH2B2, LYN, CBX5, TFPI2, RAB27A, CYP4F11, USF1, P2RX7, COL3A1, EHD3, FAP, MAFG, CD9, MAFK, F2RL2	2186	342	16650	1.24717	1	0.686116	0.670314
GOTERM_BP_FAT	GO:0019216~regulation of lipid metabolic process		48	1.92385	0.0627489	VAC14, SLC27A1, THRA, INSIG2, IRS4, PDGFB, PRKAG2, HTR2C, PIK3R3, RORA, FITM2, ADRB2, BRCA1, PLA2G6, PIK3CG, SCP2, ORMDL3, PDK4, IGFBP7, MLYCD, LDLRAP1, PDK2, WDTC1, LYN, PDGFRB, EGR1, CPT1A, VDR, NR1H2, PRKCD, AKR1C3, ERLIN1, ORMDL1, LSR, NR1D2, SORBS1, ATG14, RBL2, NR4A3, RBL1, PIK3IP1, NPC2, EEF1A2, SNAI1, PPARA, DLD, ABCG1, PNPLA2	2186	287	16650	1.27387	1	0.686116	0.670314
GOTERM_BP_FAT	GO:0060119~inner ear receptor cell development		11	0.440882	0.0631432	GABRB3, GABRB2, CECR2, CLIC5, VANGL2, SDC4, WHRN, GABRA5, MKS1, WDPCP, MYO7A	2186	45	16650	1.86185	1	0.689343	0.673467
GOTERM_BP_FAT	GO:0016042~lipid catabolic process		49	1.96393	0.0631975	LRCOL1, LIPA, PIK3CG, ACOXL, SCP2, ACAA1, PLA2G12A, CPT1A, PRKCD, ECH1, SIRT2, CYP39A1, BDH2, PEX5, ACOX3, DAGLB, SMPDL3B, PPARA, MGLL, PLBD2, PPARD, SLC27A4, GCDH, ECHS1, ABHD4, GBA, LPL, HSD17B14, ADRB2, PLA2G6, PLCXD2, PLD3, NEU1, PLCG2, HACL1, AKR1C3, DDHD1, TRERF1, ACADSB, GALC, CYP24A1, FABP5, SNX17, PNPLA6, PLCD3, CRAT, LPIN3, PLCD1, PNPLA2	2186	294	16650	1.26944	1	0.689343	0.673467
GOTERM_BP_FAT	GO:0044774~mitotic DNA integrity checkpoint		21	0.841683	0.0634224	FANCI, TOP2A, BLM, CDKN1A, HMGA2, CNOT10, FOXO4, FOXN3, TICRR, RBL2, CCNA2, CCNB1, EME1, TAOK3, MSH2, TFDP2, CDK1, CLSPN, GTSE1, SOX4, NEK11	2186	107	16650	1.49486	1	0.690958	0.675045
GOTERM_BP_FAT	GO:0003341~cilium movement		12	0.480962	0.0636629	ADCY10, CFAP221, DNAH11, CABYR, DNAH7, DNAAF1, HYDIN, CFAP46, LRRC6, CFAP54, DPCD, CCDC40	2186	51	16650	1.79215	1	0.692739	0.676784
GOTERM_BP_FAT	GO:0016055~Wnt signaling pathway		74	2.96593	0.0639001	DRAXIN, PTPRU, CALCOCO1, EDA, DIXDC1, NRARP, AP2A1, FZD10, LIMD1, GLI1, SOX2, CDH3, MYC, DACT3, SOX9, SOX4, DACT1, ANKRD6, FBXW4, TLE2, WNT5B, MAGI2, ATP6AP2, WNT5A, KREMEN1, CSNK1E, WNT9A, DKK2, TIAM1, ASPM, DEPDC1B, SMO, PSME1, TRABD2B, MDFI, LRP1, NXN, FOXO3, NDRG2, CXXC4, FOXO1, NKD1, PORCN, GNG2, PLCG2, NPHP4, PDE6A, ZBED3, EGR1, WNT10B, FZD3, WNT10A, SMAD3, JUP, FZD4, EGF, HMGA2, SULF1, MCC…	2186	468	16650	1.20434	1	0.694479	0.678484
GOTERM_BP_FAT	GO:0070507~regulation of microtubule cytoskeleton organization		23	0.921844	0.0639847	PLK4, PHLDB1, STIL, FBXW5, PLK1, RASSF7, DIXDC1, STMN3, KATNB1, CIB1, BRCA1, KIF11, SKA3, PKHD1, CLIP3, CAMSAP3, CYLD, CLIP1, KIF18A, CHMP1B, CHEK1, MAPT, CEP85	2186	120	16650	1.45986	1	0.694558	0.678562
GOTERM_BP_FAT	GO:0002053~positive regulation of mesenchymal cell proliferation		8	0.320641	0.0651799	FBXW4, MYCN, SMO, FOXF1, MYC, WNT5A, SOX9, TGFBR2	2186	28	16650	2.17619	1	0.706679	0.690404
GOTERM_BP_FAT	GO:0006890~retrograde vesicle-mediated transport, Golgi to ER		17	0.681363	0.0656055	NAPA, RAB1B, KIF23, KIF11, KIF22, KIF15, KIF18A, KIF4A, TMED3, KIF2C, COPG1, KDELR3, KIF3C, KIFAP3, RAB6B, ARF5, ATP9A	2186	82	16650	1.57906	1	0.710437	0.694075
GOTERM_BP_FAT	GO:0048167~regulation of synaptic plasticity		26	1.04208	0.0660787	NLGN1, SERPINE2, PTN, PRKCZ, KALRN, JPH4, CDC20, GRIN2A, SYNGR1, CALB1, JPH3, NETO1, NCAM1, NCDN, PPFIA3, YWHAG, UNC13B, MEF2C, IQSEC2, SYP, NFATC4, SYT12, GIPC1, NSMF, CNTN4, RIN1	2186	140	16650	1.41452	1	0.714389	0.697936
GOTERM_BP_FAT	GO:0198738~cell-cell signaling by wnt		74	2.96593	0.0661295	DRAXIN, PTPRU, CALCOCO1, EDA, DIXDC1, NRARP, AP2A1, FZD10, LIMD1, GLI1, SOX2, CDH3, MYC, DACT3, SOX9, SOX4, DACT1, ANKRD6, FBXW4, TLE2, WNT5B, MAGI2, ATP6AP2, WNT5A, KREMEN1, CSNK1E, WNT9A, DKK2, TIAM1, ASPM, DEPDC1B, SMO, PSME1, TRABD2B, MDFI, LRP1, NXN, FOXO3, NDRG2, CXXC4, FOXO1, NKD1, PORCN, GNG2, PLCG2, NPHP4, PDE6A, ZBED3, EGR1, WNT10B, FZD3, WNT10A, SMAD3, JUP, FZD4, EGF, HMGA2, SULF1, MCC…	2186	469	16650	1.20177	1	0.714389	0.697936
GOTERM_BP_FAT	GO:0045766~positive regulation of angiogenesis		24	0.961924	0.0664172	PPP1R16B, SEMA5A, CCL24, CCBE1, ANGPT4, ECM1, PTGIS, ERAP1, WNT5A, VEGFB, GATA4, CIB1, BRCA1, GATA2, F3, CX3CL1, AQP1, TGFBR2, HDAC7, SRPX2, RRAS, ADM2, HMOX1, CD34	2186	127	16650	1.43937	1	0.716636	0.700132
GOTERM_BP_FAT	GO:0034109~homotypic cell-cell adhesion		16	0.641283	0.0672303	LYN, DSP, PTPRU, JUP, SERPINE2, ITGB3, PRKCD, CCM2L, ABAT, SLC7A11, PIK3CG, PKP2, GAS6, MYL9, DSC2, PRKG1	2186	76	16650	1.60351	1	0.723672	0.707005
GOTERM_BP_FAT	GO:0031100~organ regeneration		16	0.641283	0.0672303	UPF2, PTPRU, CDKN1A, NNMT, SRSF1, MKI67, GLI1, EGFR, TGFBR2, CCNA2, NR4A3, MYC, UCP2, CDK1, HMOX1, GAS6	2186	76	16650	1.60351	1	0.723672	0.707005
GOTERM_BP_FAT	GO:0072659~protein localization to plasma membrane		36	1.44289	0.0679076	DPP10, LAMA5, LRRC15, PLEKHF1, ZDHHC23, CIB1, PRKCZ, TSPAN33, PPP1R9B, GOLGA7B, SCP2, PALM, P2RY1, TSPAN5, INPP5K, LDLRAP1, SCN3B, GPR158, PLS1, TMEM150A, JUP, KCNIP3, SORBS1, ATP1B1, SYTL2, CLIP3, TMEM59, CLIP1, EHD3, RAB31, PACS2, RILPL2, PACS1, PKP2, VAMP4, GAS6	2186	207	16650	1.32464	1	0.730088	0.713274
GOTERM_BP_FAT	GO:0007599~hemostasis		58	2.32465	0.0681201	DOCK6, ANXA8L1, SERPINE2, ITGB3, PROS1, F13A1, ABAT, SLC7A11, PIK3CG, DOCK11, C1GALT1C1, LBH, PLAU, RAC2, HMG20B, ANXA8, CD34, PRKACB, PRKG1, EDN1, PRKCH, PRKCD, RBSN, F3, VAV1, PROCR, LCK, DGKQ, GAS6, MYL9, TLR4, PDGFB, ITPR2, GATA4, GATA2, SCUBE1, GNG2, P2RY1, BLOC1S3, GNA12, PDGFC, PLCG2, SH2B2, LYN, CBX5, TFPI2, RAB27A, CYP4F11, USF1, P2RX7, COL3A1, EHD3, FAP, MAFG, CD9, MAFK, F2RL2, FOXA2	2186	358	16650	1.23398	1	0.730625	0.713798
GOTERM_BP_FAT	GO:0050817~coagulation		58	2.32465	0.0681201	DOCK6, ANXA8L1, SERPINE2, ITGB3, PROS1, F13A1, ABAT, SLC7A11, PIK3CG, DOCK11, C1GALT1C1, LBH, PLAU, RAC2, HMG20B, ANXA8, CD34, PRKACB, PRKG1, EDN1, PRKCH, PRKCD, RBSN, F3, VAV1, PROCR, LCK, DGKQ, GAS6, MYL9, TLR4, PDGFB, ITPR2, GATA4, GATA2, SCUBE1, GNG2, P2RY1, BLOC1S3, GNA12, PDGFC, PLCG2, SH2B2, LYN, CBX5, TFPI2, RAB27A, CYP4F11, USF1, P2RX7, COL3A1, EHD3, FAP, MAFG, CD9, MAFK, F2RL2, FOXA2	2186	358	16650	1.23398	1	0.730625	0.713798
GOTERM_BP_FAT	GO:0097190~apoptotic signaling pathway		90	3.60721	0.0686215	HRK, SLC35F6, NRP1, CDKN1A, NDUFA13, CSF2, PLEKHF1, TRADD, HMGB2, CIB1, BRCA1, BRCA2, CX3CL1, BBC3, CASP9, DEPTOR, LAMP1, CASP10, CASP4, TNFRSF8, IL12A, CHAC1, IL6R, PDK2, CTSC, YWHAG, PHLDA3, HELLS, PTGIS, DAPK1, DCC, PRKCD, ACSL5, NRG1, NGF, MAPK8IP1, MSH6, ERN1, COL2A1, MELK, RRM2B, MSH2, LCK, DDIT4, ITGA6, TLR4, TLR3, CD44, PPARD, TMEM161A, MAGED1, PELI3, AGAP2, HTRA2, TNFRSF11B, PTTG1IP, FOX…	2186	583	16650	1.17581	1	0.735125	0.718195
GOTERM_BP_FAT	GO:0045124~regulation of bone resorption		9	0.360721	0.0688542	P2RX7, ATP6AP1, TFRC, INPP5D, ITGB3, S1PR1, PDK4, TNFRSF11B, EGFR	2186	34	16650	2.01617	1	0.736739	0.719772
GOTERM_BP_FAT	GO:0034599~cellular response to oxidative stress		39	1.56313	0.0705636	TMEM161A, EPAS1, GBA, MGST1, HTRA2, FOXO3, PKD2, FOXO1, SLC8A1, AQP1, PRDX3, TRPM2, TP53INP1, HMOX1, ATP7A, ECT2, PDE8A, PDK2, RBM11, KDM6B, NQO1, G6PD, GCH1, MGMT, PRKCD, AKR1C3, PYCR1, SIRT2, NR4A2, NET1, CCNA2, PINK1, NR4A3, MELK, FANCD2, CDK1, ATP13A2, CPEB2, ZNF277	2186	228	16650	1.30285	1	0.750702	0.733413
GOTERM_BP_FAT	GO:0043303~mast cell degranulation		10	0.400802	0.0708148	LYN, LAT2, NR4A3, FOXF1, ADORA2B, S100A13, HMOX1, GAB2, GATA2, PIK3CG	2186	40	16650	1.90416	1	0.750702	0.733413
GOTERM_BP_FAT	GO:0030199~collagen fibril organization		10	0.400802	0.0708148	ACAN, COL3A1, ADAMTS2, COL2A1, ADAMTS3, P4HA1, COL5A1, LOX, COL12A1, ATP7A	2186	40	16650	1.90416	1	0.750702	0.733413
GOTERM_BP_FAT	GO:0009112~nucleobase metabolic process		10	0.400802	0.0708148	CDA, RRM1, ALDH6A1, UCK2, UCK1, DPYS, AOX1, HPRT1, ADA, PRTFDC1	2186	40	16650	1.90416	1	0.750702	0.733413
GOTERM_BP_FAT	GO:0007052~mitotic spindle organization		10	0.400802	0.0708148	GPSM2, CCNB1, STIL, PRC1, KIF4A, KIF23, KIF11, SMC1A, NDC80, AURKB	2186	40	16650	1.90416	1	0.750702	0.733413
GOTERM_BP_FAT	GO:0035924~cellular response to vascular endothelial growth factor stimulus		10	0.400802	0.0708148	ERN1, PDGFRB, NR4A1, NRP1, CCBE1, PTP4A3, ADAMTS3, EGR3, ADGRA2, ITGB1BP1	2186	40	16650	1.90416	1	0.750702	0.733413
GOTERM_BP_FAT	GO:0071479~cellular response to ionizing radiation		13	0.521042	0.0709958	EGR1, BLM, CDKN1A, MGMT, HMGA2, NET1, RAD51AP1, IFI16, FIGNL1, NOX4, INTS7, ECT2, CRYAB	2186	58	16650	1.70718	1	0.750702	0.733413
GOTERM_BP_FAT	GO:0033157~regulation of intracellular protein transport		60	2.40481	0.0711557	SEMA5A, OSCP1, CDKN1A, EDA, HSP90AB1, THRA, FAM89B, CIB1, PKD2, NPEPPS, HHAT, ITGAX, RAC2, DACT3, GTSE1, SOX4, DACT1, BCAS3, HSP90AA1, NBPF3, PRKCD, ELMOD1, NRG1, ATG13, SREBF2, SMO, ITGB1BP1, RHOU, GAS6, KIF20B, TLR4, TLR3, MDFI, LEPROT, HTRA2, EGFR, UBE2J1, UGCG, CYB5R1, OS9, MXI1, VPS11, RAB29, INPP5K, ECT2, PRELID3A, ZBED3, SMAD3, JUP, TGFB3, EGF, B3GAT3, EDEM1, CYLD, PINK1, TRIP6, CDK1, NUCB…	2186	373	16650	1.2252	1	0.750702	0.733413
GOTERM_BP_FAT	GO:0034204~lipid translocation		7	0.280561	0.0712213	P2RX7, ATP8B3, ABCB1, ATP8A1, ABCA4, ATP10A, ATP9A	2186	23	16650	2.31811	1	0.750702	0.733413
GOTERM_BP_FAT	GO:0071295~cellular response to vitamin		7	0.280561	0.0712213	BRIP1, CYP24A1, IL15, VDR, TNC, PTN, GAS6	2186	23	16650	2.31811	1	0.750702	0.733413
GOTERM_BP_FAT	GO:0072012~glomerulus vasculature development		7	0.280561	0.0712213	PDGFRB, ACTA2, NOTCH3, EGR1, PDGFB, TCF21, CD34	2186	23	16650	2.31811	1	0.750702	0.733413
GOTERM_BP_FAT	GO:0007050~cell cycle arrest		40	1.60321	0.0713219	BTG4, CDKN1A, CAB39L, PRKAG2, FOXO4, BRCA1, PKD2, PPP1R9B, SOX2, MTBP, CCNB1, MYC, TP53INP1, IL12A, APBB1, SKIL, GTSE1, SOX4, MAP2K6, WNT10B, SMAD3, MAGI2, PPP2R5B, HMGA2, CNOT10, INHBA, MLF1, ERN1, RBL2, FAP, MSH2, TFDP2, RRAGD, JMY, CDK1, HBP1, LAMTOR4, KIF20B, GAS6, GAS7	2186	235	16650	1.29645	1	0.750702	0.733413
GOTERM_BP_FAT	GO:0010001~glial cell differentiation		32	1.28257	0.0713681	PRDM8, LAMA2, SERPINE2, HDAC11, SRSF1, NAB2, DTX1, NDRG1, EGFR, SOX2, MMP24, ERBB3, NKX2-1, TSPAN2, SOX9, SOX6, SOX4, LYN, EPHA4, HMGA2, NRG1, KLF15, SIRT2, MYCN, SMO, TAL1, ERCC2, ID4, CDK1, MXRA8, CD9, TLR4	2186	181	16650	1.34659	1	0.750702	0.733413
GOTERM_BP_FAT	GO:0050679~positive regulation of epithelial cell proliferation		29	1.16232	0.0714334	SEMA5A, KDM5B, NRP1, ECM1, PTPRN, ITGB3, HMGB2, HTRA1, PDGFB, AGAP2, TGFA, NRARP, PTN, THBS4, EGFR, CDH3, MYC, SOX9, PPP1R16B, CCL24, EGR3, CAV2, WNT5A, VEGFB, HMGA2, F3, NR4A1, NR4A3, SMO	2186	161	16650	1.37194	1	0.750702	0.733413
GOTERM_BP_FAT	GO:0021915~neural tube development		29	1.16232	0.0714334	SEMA3C, C2CD3, SDC4, LIAS, PKD2, CECR2, SALL4, TCTN1, CC2D2A, PRKACB, SOX4, TEAD2, DACT1, STIL, FZD3, IFT140, WDR19, GLMN, ATP6AP2, WNT5A, COBL, MIB1, VANGL2, SMO, GPR161, FKBP8, MKS1, KIF20B, SSBP3	2186	161	16650	1.37194	1	0.750702	0.733413
GOTERM_BP_FAT	GO:0042476~odontogenesis		22	0.881764	0.0714954	LAMA5, WNT10A, EDN1, EDA, TGFB3, TUFT1, TNC, HTRA1, TNFRSF11B, INHBA, ACVR2B, FOXO1, RUNX2, AQP1, ADAMTS5, SMO, SDC1, FAM20C, ALPL, ITGA6, PPARA, CD34	2186	115	16650	1.4571	1	0.750702	0.733413
GOTERM_BP_FAT	GO:0071277~cellular response to calcium ion		12	0.480962	0.0715873	TRPM2, MEF2C, CAMK2D, EDN1, CPNE7, WNT5A, AKR1C3, CPNE3, ECT2, SLC25A23, JUNB, RYR3	2186	52	16650	1.75769	1	0.750789	0.733498
GOTERM_BP_FAT	GO:0032091~negative regulation of protein binding		17	0.681363	0.0718038	ACE, ITGA4, DDX11, PRKCD, CCM2L, PDGFB, CSNK1E, ADRB2, AURKB, NFATC4, DNAJB2, ITGB1BP1, CAMK1, PPARA, NES, GTSE1, DACT1	2186	83	16650	1.56004	1	0.751307	0.734004
GOTERM_BP_FAT	GO:0002028~regulation of sodium ion transport		17	0.681363	0.0718038	CAMK2D, SERPINE2, ATP2B4, ADRB2, COMMD1, ATP1B1, SLC8A1, P2RX7, PER1, NKAIN4, PKP2, CNTN1, GPD1L, NOS1, SCN3B, SCN4B, SNTA1	2186	83	16650	1.56004	1	0.751307	0.734004
GOTERM_BP_FAT	GO:0003205~cardiac chamber development		28	1.12224	0.0743832	SEMA3C, PLXND1, CCM2L, GATA4, LTBP1, FGFRL1, NDST1, ADAMTS1, SALL4, XIRP2, SOX4, DSP, MEF2C, RBM15, FOXF1, TNNC1, WNT5A, NRG1, SMAD6, TGFBR2, SMAD7, TBX2, RBP4, VANGL2, SMO, SNX17, PKP2, RARB	2186	155	16650	1.37591	1	0.777391	0.759487
GOTERM_BP_FAT	GO:0032940~secretion by cell		143	5.73146	0.0747579	EPHB6, SERPINE2, PROS1, F13A1, ABAT, IL1RAP, ARHGAP44, GJA1, RIMS3, PNP, GNPTAB, LAMP1, LAMP2, HABP4, SOX4, PPFIA3, UNC13B, CPT1A, MEF2C, VPS33A, WNT5A, CACNA2D2, SCAMP1, TUBA4A, SYTL2, TIAM1, RBP4, OLFM2, RAB31, ADAM9, TRIM16, PI4K2A, SIDT2, LLGL2, CD274, NECAB3, SDC4, SEL1L, STXBP2, PDGFB, ITPR2, LPL, LIN7A, LTBP2, GATA2, PLA2G6, CPLX1, CORO1A, PRKCZ, CACNA1G, TRPM2, CYB5R1, VPS11, S100A13, HMO…	2186	966	16650	1.12752	1	0.7804	0.762427
GOTERM_BP_FAT	GO:0060070~canonical Wnt signaling pathway		47	1.88377	0.0752004	PTPRU, DRAXIN, EDA, DIXDC1, NRARP, FZD10, FOXO3, LIMD1, GLI1, FOXO1, NKD1, SOX2, PORCN, CDH3, MYC, DACT3, NPHP4, SOX9, SOX4, DACT1, ANKRD6, ZBED3, EGR1, WNT10B, FZD3, TLE2, SMAD3, WNT5B, JUP, FZD4, EGF, WNT5A, CSNK1E, WNT9A, MCC, BICC1, DKK2, PSMB9, NR4A2, ASPM, CYLD, SMO, PSME1, SDC1, NOTUM, LGR5, LGR4	2186	284	16650	1.2605	1	0.784108	0.766049
GOTERM_BP_FAT	GO:0044242~cellular lipid catabolic process		32	1.28257	0.075653	GCDH, ECHS1, GBA, LPL, ADRB2, PIK3CG, ACOXL, SCP2, NEU1, PLCG2, HACL1, ACAA1, CPT1A, PRKCD, ECH1, AKR1C3, ACADSB, SIRT2, GALC, BDH2, FABP5, PEX5, PNPLA6, ACOX3, PPARA, SMPDL3B, CRAT, LPIN3, MGLL, PNPLA2, PPARD, SLC27A4	2186	182	16650	1.33919	1	0.786528	0.768414
GOTERM_BP_FAT	GO:0002275~myeloid cell activation involved in immune response		15	0.601202	0.0757181	LYN, FOXF1, STXBP2, GAB2, GATA2, PIK3CG, LAT2, NR4A3, ADORA2B, S100A13, RAC2, HMOX1, DOCK2, PI4K2A, TLR3	2186	71	16650	1.60915	1	0.786528	0.768414
GOTERM_BP_FAT	GO:0001892~embryonic placenta development		18	0.721443	0.0759259	NCOA1, PLK4, CSF2, CDX2, EPAS1, PDGFB, TFEB, GAB1, NR2F2, GATA2, PKD2, EGFR, SNAI1, PLCD3, JUNB, PLCD1, MDFI, E2F8	2186	90	16650	1.52333	1	0.786528	0.768414
GOTERM_BP_FAT	GO:0072102~glomerulus morphogenesis		4	0.160321	0.0759576	PDGFRB, NOTCH3, MEF2C, TCF21	2186	8	16650	3.80833	1	0.786528	0.768414
GOTERM_BP_FAT	GO:0038180~nerve growth factor signaling pathway		4	0.160321	0.0759576	SORT1, KIDINS220, MAGI2, CORO1A	2186	8	16650	3.80833	1	0.786528	0.768414
GOTERM_BP_FAT	GO:0060290~transdifferentiation		4	0.160321	0.0759576	MEF2C, SMAD3, GATA4, CD34	2186	8	16650	3.80833	1	0.786528	0.768414
GOTERM_BP_FAT	GO:0003006~developmental process involved in reproduction		97	3.88778	0.0764851	CNTFR, CSF2, SERPINE2, TNC, CIB1, TPGS1, MYC, RPS6KA2, SOX9, FBXO5, JUNB, PAQR5, WNT5A, KNL1, PRLR, RBP4, NUP210L, WDR81, MSH2, EPAS1, HTRA1, PDGFB, MGST1, GATA4, FOXO3, GATA2, UBE2J1, PRDX3, CCNB1, RDH10, NPHP1, NKX2-1, MOV10L1, PLK4, FZD4, VDR, INSR, CCDC136, HMGA2, INHBA, NR2F2, PBX1, KIF18A, CABYR, ID4, SNAI1, SDC1, ALPL, ADA, LHX9, KDM5B, HSP90AB1, PTPRN, MEI4, HMGB2, TCF21, LRRC6, BRCA2, PK…	2186	636	16650	1.16166	1	0.786836	0.768715
GOTERM_BP_FAT	GO:0061351~neural precursor cell proliferation		24	0.961924	0.0764962	LYN, RRM1, NUMBL, FZD3, EGF, WNT5A, KIF14, DIXDC1, HMGA2, RORA, GATA2, GLI1, SIRT2, ASPM, MELK, SMO, TRNP1, ID4, ZNF503, KCTD11, DAGLB, NES, EPHB1, LIMS2	2186	129	16650	1.41705	1	0.786836	0.768715
GOTERM_BP_FAT	GO:0071549~cellular response to dexamethasone stimulus		8	0.320641	0.0766001	CASP9, FECH, DDIT4, FBXO32, EGFR, FOXO1, ASS1, AQP1	2186	29	16650	2.10115	1	0.786836	0.768715
GOTERM_BP_FAT	GO:0050775~positive regulation of dendrite morphogenesis		8	0.320641	0.0766001	TIAM1, EPHA4, CUX2, CDKL5, IL1RAPL1, PAK3, OBSL1, KALRN	2186	29	16650	2.10115	1	0.786836	0.768715
GOTERM_BP_FAT	GO:0010743~regulation of macrophage derived foam cell differentiation		8	0.320641	0.0766001	MAPK9, CSF2, PRKCH, NR1H2, ITGB3, LPL, PPARA, ABCG1	2186	29	16650	2.10115	1	0.786836	0.768715
GOTERM_BP_FAT	GO:0003401~axis elongation		8	0.320641	0.0766001	VANGL2, RDH10, WNT5A, MAGI2, TNC, SOX9, AREG, NKD1	2186	29	16650	2.10115	1	0.786836	0.768715
GOTERM_BP_FAT	GO:0038179~neurotrophin signaling pathway		8	0.320641	0.0766001	SORT1, KIDINS220, MAGI2, DDIT4, PPP2R5B, NDN, NGF, CORO1A	2186	29	16650	2.10115	1	0.786836	0.768715
GOTERM_BP_FAT	GO:1903749~positive regulation of establishment of protein localization to mitochondrion		22	0.881764	0.0769751	OSCP1, LEPROT, NBPF3, ELMOD1, HTRA2, NRG1, ATG13, SREBF2, BBC3, NPEPPS, CYB5R1, UGCG, HHAT, PINK1, ITGAX, VPS11, RAC2, RHOU, BMF, YWHAG, PRELID3A, ZBED3	2186	116	16650	1.44454	1	0.787718	0.769577
GOTERM_BP_FAT	GO:0016202~regulation of striated muscle tissue development		22	0.881764	0.0769751	HDAC4, WNT10B, G6PD, MEF2C, EDN1, RBFOX1, SMAD3, TSC22D3, NRG1, NR1D2, SIRT2, TGFBR2, TBX2, CENPF, GJA1, CCNB1, RBP4, ERBB3, CDK1, LUC7L, TLL2, SOX6	2186	116	16650	1.44454	1	0.787718	0.769577
GOTERM_BP_FAT	GO:0071478~cellular response to radiation		27	1.08216	0.0774645	BLM, CDKN1A, TMEM161A, PTN, AURKB, PPP1R9B, AQP1, CASP9, RAD51AP1, IFI16, MYC, FIGNL1, CHEK1, TP53INP1, PBK, PDE6A, ECT2, EGR1, MGMT, HMGA2, CDC25A, NFATC4, NET1, CRY2, NOX4, INTS7, CRYAB	2186	149	16650	1.3802	1	0.787718	0.769577
GOTERM_BP_FAT	GO:0006812~cation transport		144	5.77154	0.0783096	SLC23A2, TFRC, SERPINE2, ATP8A1, PKD2L2, SLC8A1, AQP1, GJA1, NIPAL2, NIPAL3, PIEZO2, SLC39A6, TMEM38A, SLC12A6, TMEM38B, ATP6V1E2, SLC12A9, PDGFRB, KCNH2, G6PD, ATP6V0E1, KCNH5, SLC30A3, KCNH8, SLC30A4, CACNA2D2, ATP1B1, CACNB1, CACNB4, SLC9A7, SLC9A9, SCNN1A, ORAI2, PKP2, KCNQ3, VDAC1, ATP6V0D1, STEAP1, ATP6V1A, TMEM63C, PDGFB, ITPR2, ADRB2, THY1, SLC5A2, PLA2G6, CORO1A, CACNA1G, TRPM2, KCNV1, C…	2186	975	16650	1.12492	1	0.787718	0.769577
GOTERM_BP_FAT	GO:0051897~positive regulation of protein kinase B signaling		17	0.681363	0.0783789	SEMA5A, IGFBP5, INSR, AKR1C3, VEGFB, AKR1C2, PTPRJ, NRG1, MEIS3, F3, EGFR, PIK3CG, PINK1, GCNT2, NOX4, ITGB1BP1, GAS6	2186	84	16650	1.54147	1	0.787718	0.769577
GOTERM_BP_FAT	GO:0018210~peptidyl-threonine modification		17	0.681363	0.0783789	CAMK2D, EGF, PLK1, PRKCD, WNT5A, PRKAG2, SIRT2, TGFBR2, SMAD7, TRIM6, DDIT4, CHEK1, CDK1, MAP3K10, INPP5K, S1PR2, PKN1	2186	84	16650	1.54147	1	0.787718	0.769577
GOTERM_BP_FAT	GO:0008584~male gonad development		25	1.002	0.0786827	SEMA3A, HMGB2, MGST1, TCF21, GATA4, LRRC6, FSTL3, NKX2-1, SOX9, NCOA1, RRM1, INSR, WNT5A, AKR1C3, HMGA2, INHBA, ASPM, KIF18A, MMP14, MSH2, NUP210L, SDC1, MAMLD1, TLR3, LHX9	2186	136	16650	1.40012	1	0.787718	0.769577
GOTERM_BP_FAT	GO:0046546~development of primary male sexual characteristics		25	1.002	0.0786827	SEMA3A, HMGB2, MGST1, TCF21, GATA4, LRRC6, FSTL3, NKX2-1, SOX9, NCOA1, RRM1, INSR, WNT5A, AKR1C3, HMGA2, INHBA, ASPM, KIF18A, MMP14, MSH2, NUP210L, SDC1, MAMLD1, TLR3, LHX9	2186	136	16650	1.40012	1	0.787718	0.769577
GOTERM_BP_FAT	GO:0060041~retina development in camera-type eye		25	1.002	0.0786827	ACHE, NRP1, PTN, RORB, THY1, TSPAN12, CALB1, NPHP1, SLC17A7, NPHP4, SOX9, RAB11FIP4, PDGFRB, RRM1, TGIF2, AGTPBP1, FZD4, IFT140, ATP2B4, ACVR2B, RP1L1, RBP4, RARB, SDK2, HCN1	2186	136	16650	1.40012	1	0.787718	0.769577
GOTERM_BP_FAT	GO:0002521~leukocyte differentiation		74	2.96593	0.0788502	CSF2, TFRC, NRARP, RORA, PREX1, PNP, SH3PXD2A, CASP10, MYC, IL12A, ATP7A, JUNB, SOX4, TPD52, IL11, IL15RA, BATF2, BATF3, MEF2C, ATP6AP1, ITGA4, IL15, TFE3, LIG4, GAB2, RUNX2, VAV1, TGFBR2, MMP14, ZEB1, MSH2, FANCD2, LCK, TAL1, MFNG, CD109, RBP1, FAM20C, DOCK2, GAS6, TRIB1, TLR4, TLR3, HDAC4, HDAC5, ZBTB46, SATB1, PDE1B, DTX1, GATA2, PRKCZ, ZFP36L2, FSTL3, TRPM2, RRAS, IFI16, INPP5D, PRDM16, PLCG2…	2186	474	16650	1.1891	1	0.787718	0.769577
GOTERM_BP_FAT	GO:0060998~regulation of dendritic spine development		13	0.521042	0.0789637	EPHA4, MEF2C, NLGN1, NRG1, KALRN, DNM3, EFNA1, TIAM1, CUX2, PALM, CAMK1, PAK3, SHANK1	2186	59	16650	1.67825	1	0.787718	0.769577
GOTERM_BP_FAT	GO:1904888~cranial skeletal system development		13	0.521042	0.0789637	MEF2C, SMAD3, TGFB3, INSIG2, WDR19, PAX5, FOXN3, RUNX2, TGFBR2, NDST1, MMP14, RDH10, MEGF8	2186	59	16650	1.67825	1	0.787718	0.769577
GOTERM_BP_FAT	GO:0051345~positive regulation of hydrolase activity		136	5.4509	0.0791338	CYFIP2, KLB, MTCH1, NDUFA13, CSF2, FAM13B, KNDC1, FZD10, RGS4, ARHGAP44, DOCK11, PREX1, OPHN1, MYC, NRTN, RGS6, AGFG2, PDGFRB, MEF2C, CDKL5, DAPK1, STARD8, RALGAPA2, DDX11, WNT5A, MAGI2, PRKCD, TBC1D2B, PCOLCE, ATP1B1, ERN1, MSH6, TIAM1, DEPDC1B, ACAP1, MSH2, COL4A3, PSME1, AMPH, RIN3, DENND6B, RIN1, LLGL2, TBC1D19, SHC2, PDGFB, AGAP2, HTRA2, LPAR2, THY1, HACD3, KALRN, PRKCZ, RAP1GAP, GRIN2A, ARH…	2186	917	16650	1.12962	1	0.787718	0.769577
GOTERM_BP_FAT	GO:0008037~cell recognition		28	1.12224	0.0791829	COLEC12, SEMA5A, LAMA5, LY6K, ROBO3, NRP1, CATSPER3, SEMA3A, AMIGO1, PEAR1, CORO1A, PCSK4, ROBO1, EFNB3, NDN, NRCAM, EPHB1, ARSA, EPHA4, CADM3, ATP8B3, CADM4, CD6, CATSPERG, CNTN4, DOCK2, MFGE8, MEGF8	2186	156	16650	1.36709	1	0.787718	0.769577
GOTERM_BP_FAT	GO:0033572~transferrin transport		9	0.360721	0.0794437	ATP6V1A, ATP6V0B, ATP6V0E1, ATP6AP1, TFRC, ATP6V1H, MCOLN1, ATP6V0D1, ATP6V1E2	2186	35	16650	1.95857	1	0.787718	0.769577
GOTERM_BP_FAT	GO:0003179~heart valve morphogenesis		9	0.360721	0.0794437	EFNA1, OLFM1, MEF2C, SOX9, ERG, SMAD6, SOX4, FGFRL1, TGFBR2	2186	35	16650	1.95857	1	0.787718	0.769577
GOTERM_BP_FAT	GO:0044843~cell cycle G1/S phase transition		41	1.64329	0.0795501	CDKN1A, USP37, CAMK2D, MCM7, MCM8, KIF14, MCM10, PKD2, EGFR, MTBP, CCNB1, ORC6, CCND2, ORC1, GPNMB, FBXO5, POLE, GTSE1, SOX4, DACT1, KLF11, RRM2, PRMT2, CTDSPL, CNOT10, CDC7, CDC6, INHBA, CDC25A, RBL2, POLA1, DBF4, TFDP2, POLE2, ID4, MCM3, CDK1, PSME1, MCM4, CDK10, RHOU	2186	244	16650	1.27985	1	0.787718	0.769577
GOTERM_BP_FAT	GO:0032868~response to insulin		41	1.64329	0.0795501	ATP6V1A, HDAC5, SLC27A1, INSIG2, PTPRN, IRS4, PIK3R3, FOXO4, PRKCZ, FOXO1, SESN3, MYC, UCP2, PDK4, ATP6V1H, INPP5K, ATP6V1E2, SH2B2, PDK2, YWHAG, WDTC1, LYN, ESRRA, EGR1, ATP6V0B, ATP6V0E1, ATP6AP1, SORT1, CAV2, ABCC8, INSR, PRKCD, GAB1, SORBS1, USF1, LMBRD1, RAB31, CRY2, PPARA, ATP6V0D1, CPEB2	2186	244	16650	1.27985	1	0.787718	0.769577
GOTERM_BP_FAT	GO:0031023~microtubule organizing center organization		23	0.921844	0.0795538	PLK4, BCAS3, STIL, SLC16A1, FBXW5, C2CD3, PLK1, HAUS6, BRCA1, CHD3, KIF11, BRCA2, PKD2, CKAP5, PKHD1, WDR81, HAUS8, CHMP1B, CHEK1, SASS6, CDK1, CEP192, CEP85	2186	123	16650	1.42425	1	0.787718	0.769577
GOTERM_BP_FAT	GO:0001657~ureteric bud development		19	0.761523	0.0796431	LAMA5, SMAD3, SDC4, MAGED1, SMAD9, TCF21, SMAD6, PKD2, PBX1, SMAD7, CALB1, SMO, BMPER, MYC, SDC1, RARB, SOX9, SLIT2, LGR4	2186	97	16650	1.49192	1	0.787718	0.769577
GOTERM_BP_FAT	GO:0008340~determination of adult lifespan		5	0.200401	0.0797919	MSH6, MSH2, INPP5D, RAD54L, BBC3	2186	13	16650	2.92948	1	0.787718	0.769577
GOTERM_BP_FAT	GO:0033197~response to vitamin E		5	0.200401	0.0797919	ALAD, BECN1, MEF2C, SRSF2, ADA	2186	13	16650	2.92948	1	0.787718	0.769577
GOTERM_BP_FAT	GO:0010885~regulation of cholesterol storage		5	0.200401	0.0797919	NR1H2, LPL, PPARA, SREBF2, ABCG1	2186	13	16650	2.92948	1	0.787718	0.769577
GOTERM_BP_FAT	GO:2000615~regulation of histone H3-K9 acetylation		5	0.200401	0.0797919	HDAC5, CHEK1, NAP1L2, BRCA1, CAMK1	2186	13	16650	2.92948	1	0.787718	0.769577
GOTERM_BP_FAT	GO:0021781~glial cell fate commitment		5	0.200401	0.0797919	SOX2, TAL1, NRG1, SOX9, SOX6	2186	13	16650	2.92948	1	0.787718	0.769577
GOTERM_BP_FAT	GO:1902285~semaphorin-plexin signaling pathway involved in neuron projection guidance		5	0.200401	0.0797919	NRP1, PLXND1, SEMA3A, PLXNB1, SEMA3F	2186	13	16650	2.92948	1	0.787718	0.769577
GOTERM_BP_FAT	GO:0033540~fatty acid beta-oxidation using acyl-CoA oxidase		5	0.200401	0.0797919	ACOXL, SCP2, ACOX3, ACAA1, CRAT	2186	13	16650	2.92948	1	0.787718	0.769577
GOTERM_BP_FAT	GO:0030205~dermatan sulfate metabolic process		5	0.200401	0.0797919	IDUA, CHST12, UST, CSPG5, CSPG4	2186	13	16650	2.92948	1	0.787718	0.769577
GOTERM_BP_FAT	GO:0036507~protein demannosylation		5	0.200401	0.0797919	EDEM3, OS9, EDEM1, SEL1L, MAN1C1	2186	13	16650	2.92948	1	0.787718	0.769577
GOTERM_BP_FAT	GO:0016558~protein import into peroxisome matrix		5	0.200401	0.0797919	PEX16, PEX5L, PEX5, PEX1, PEX26	2186	13	16650	2.92948	1	0.787718	0.769577
GOTERM_BP_FAT	GO:0036508~protein alpha-1,2-demannosylation		5	0.200401	0.0797919	EDEM3, OS9, EDEM1, SEL1L, MAN1C1	2186	13	16650	2.92948	1	0.787718	0.769577
GOTERM_BP_FAT	GO:0000302~response to reactive oxygen species		36	1.44289	0.0798948	PTPRN, FOXO3, PKD2, AREG, FOXO1, SLC8A1, AQP1, PRDX3, TRPM2, LDHA, UCP2, HMOX1, ATP7A, ECT2, PDE8A, PDK2, KDM6B, PDGFRB, NQO1, EDN1, GCH1, TXNRD1, PRKCD, AKR1C3, PYCR1, NET1, CCNA2, PINK1, NR4A3, CDK1, NOX4, SDC1, ADAM9, CRYAB, ADA, ZNF277	2186	210	16650	1.30571	1	0.787718	0.769577
GOTERM_BP_FAT	GO:0040008~regulation of growth		99	3.96794	0.0800131	SEMA5A, CDA, NDUFA13, PLXND1, TFRC, SERPINE2, CLSTN3, WWC2, CIB1, CXCL16, NPPB, GJA1, MT2A, NRCAM, TMEM8B, PLS1, SEMA6B, SEMA6C, MEF2C, G6PD, CDKL5, IGFBP5, WNT5A, CACNA2D2, OLFM1, RBP4, SMO, ULK2, KCTD11, SQSTM1, MT1E, CRABP2, HTRA1, HTRA2, ADRB2, PLAC8, CCNB1, EPB41L1, NDN, IGFBP7, SMAD3, BCL11A, BDNF, INSR, TNK1, FN1, TRPV2, OSGIN1, HMGA2, INHBA, NET1, IL7, CDK1, CSPG5, NRP1, DRAXIN, CDKN1A, K…	2186	652	16650	1.15652	1	0.787718	0.769577
GOTERM_BP_FAT	GO:0051196~regulation of coenzyme metabolic process		12	0.480962	0.0801133	P2RX7, HDAC4, MYC, INSR, DDIT4, ME1, PDK4, PRKAG2, BPGM, PPARA, DLD, PDK2	2186	53	16650	1.72452	1	0.787718	0.769577
GOTERM_BP_FAT	GO:0035082~axoneme assembly		12	0.480962	0.0801133	RP1L1, RSPH1, LRGUK, DNAAF3, DNAH7, DNAAF1, HYDIN, CFAP46, LRRC6, TPGS1, CC2D2A, CCDC40	2186	53	16650	1.72452	1	0.787718	0.769577
GOTERM_BP_FAT	GO:0051193~regulation of cofactor metabolic process		12	0.480962	0.0801133	P2RX7, HDAC4, MYC, INSR, DDIT4, ME1, PDK4, PRKAG2, BPGM, PPARA, DLD, PDK2	2186	53	16650	1.72452	1	0.787718	0.769577
GOTERM_BP_FAT	GO:0080135~regulation of cellular response to stress		89	3.56713	0.0804967	NUP107, HSP90AB1, RIF1, HSPB8, ULK4, BRCA1, FZD10, BBC3, CASP9, MYC, CHEK1, PBK, MAP3K9, PDE8A, CD34, EPHB1, DACT1, IER3, ANKRD6, MAP4K2, EPHA4, EDN1, HSP90AA1, DUSP3, DBNL, MAP2K2, DDX11, WNT5A, PRKCD, GAB1, MAPK8IP3, MAPK8IP1, ERN1, TIAM1, TRAF4, TIMELESS, BIRC7, TLR6, CRYAB, TLR4, AJUBA, TLR3, CD44, MDFI, ZNF277, USP13, CAMK2D, TMEM161A, PHLPP1, PARPBP, HTRA2, NOD1, PTTG1IP, FOXO3, HACD3, FOXO…	2186	581	16650	1.16675	1	0.787718	0.769577
GOTERM_BP_FAT	GO:0009164~nucleoside catabolic process		10	0.400802	0.080645	CDA, AHCYL2, MTAP, PNP, APOBEC3F, DPYS, NUDT18, HPRT1, ADA, PRTFDC1	2186	41	16650	1.85772	1	0.787718	0.769577
GOTERM_BP_FAT	GO:0042398~cellular modified amino acid biosynthetic process		10	0.400802	0.080645	PTDSS2, SLC27A1, GGT7, GCH1, GSS, CHAC2, HAGH, CHAC1, GCLM, CNDP2	2186	41	16650	1.85772	1	0.787718	0.769577
GOTERM_BP_FAT	GO:0032873~negative regulation of stress-activated MAPK cascade		10	0.400802	0.080645	IGBP1, PER1, PINK1, DUSP3, TAOK3, MYC, PBK, FOXO1, MAPK8IP1, DACT1	2186	41	16650	1.85772	1	0.787718	0.769577
GOTERM_BP_FAT	GO:0070303~negative regulation of stress-activated protein kinase signaling cascade		10	0.400802	0.080645	IGBP1, PER1, PINK1, DUSP3, TAOK3, MYC, PBK, FOXO1, MAPK8IP1, DACT1	2186	41	16650	1.85772	1	0.787718	0.769577
GOTERM_BP_FAT	GO:0048286~lung alveolus development		10	0.400802	0.080645	EDN2, IGFBP5, TGFB3, FOXF1, NKX2-1, TCF21, CIC, ATP7A, MAPK8IP3, ADA	2186	41	16650	1.85772	1	0.787718	0.769577
GOTERM_BP_FAT	GO:0009108~coenzyme biosynthetic process		26	1.04208	0.0806836	GCDH, PDXK, ACSS2, TECR, LIAS, NADSYN1, NADK2, PNP, MAT2A, MPC1, NMRK1, ME1, PDK4, PNPO, PCBD2, MLYCD, PDK2, ELOVL4, GCH1, ACSL5, ELOVL7, COQ2, SCD, FAR1, DLD, MOCS1	2186	143	16650	1.38485	1	0.787718	0.769577
GOTERM_BP_FAT	GO:1904018~positive regulation of vasculature development		26	1.04208	0.0806836	SEMA5A, ECM1, PDGFB, GATA4, CIB1, BRCA1, GATA2, CX3CL1, AQP1, HDAC7, SRPX2, RRAS, HMOX1, CD34, PPP1R16B, CCL24, EGR1, CCBE1, ANGPT4, PTGIS, ERAP1, WNT5A, VEGFB, F3, TGFBR2, ADM2	2186	143	16650	1.38485	1	0.787718	0.769577
GOTERM_BP_FAT	GO:0031055~chromatin remodeling at centromere		11	0.440882	0.0807514	CENPU, HELLS, CENPV, CENPW, CENPH, CENPI, CENPK, HJURP, CENPN, CENPO, KNL1	2186	47	16650	1.78262	1	0.787718	0.769577
GOTERM_BP_FAT	GO:1901658~glycosyl compound catabolic process		11	0.440882	0.0807514	CDA, AHCYL2, MTAP, PNP, APOBEC3F, FUCA1, DPYS, NUDT18, HPRT1, ADA, PRTFDC1	2186	47	16650	1.78262	1	0.787718	0.769577
GOTERM_BP_FAT	GO:0007098~centrosome cycle		16	0.641283	0.0808051	PLK4, STIL, FBXW5, C2CD3, BRCA1, KIF11, BRCA2, PKD2, CKAP5, PKHD1, CHMP1B, CHEK1, SASS6, CDK1, CEP192, CEP85	2186	78	16650	1.56239	1	0.787718	0.769577
GOTERM_BP_FAT	GO:0007163~establishment or maintenance of cell polarity		30	1.2024	0.0822069	GPSM2, LIN7A, PRKCZ, SIPA1L3, SYNE2, AQP1, SPDL1, EPHB1, BCAS3, CARMIL2, GSN, CDX2, FOXF1, WNT5A, FRMD4A, PARVB, FRMD4B, CKAP5, NDC80, FERMT1, VANGL2, DLG2, WDR81, UST, FSCN1, WDPCP, KIF2C, DOCK2, KIF20B, LLGL2	2186	170	16650	1.34411	1	0.800515	0.782078
GOTERM_BP_FAT	GO:0015758~glucose transport		22	0.881764	0.0827299	RTN2, EDN1, SORT1, SLC2A13, INSR, SLC2A12, ASPSCR1, PIK3R3, PRKAG2, SORBS1, SLC5A2, KLF15, PRKCZ, SLC25A27, CLIP3, LMBRD1, NR4A3, FABP5, MYC, INPP5K, PLS1, PPARD	2186	117	16650	1.43219	1	0.803184	0.784686
GOTERM_BP_FAT	GO:1903533~regulation of protein targeting		49	1.96393	0.0829344	SEMA5A, OSCP1, CDKN1A, EDA, HSP90AB1, THRA, FAM89B, CIB1, PKD2, NPEPPS, HHAT, ITGAX, RAC2, DACT3, DACT1, HSP90AA1, NBPF3, PRKCD, ELMOD1, NRG1, ATG13, SREBF2, SMO, ITGB1BP1, RHOU, GAS6, TLR4, TLR3, MDFI, LEPROT, HTRA2, EGFR, UGCG, CYB5R1, MXI1, VPS11, INPP5K, ECT2, PRELID3A, ZBED3, SMAD3, JUP, TGFB3, EGF, CYLD, PINK1, TRIP6, CDK1, NUCB1	2186	300	16650	1.24405	1	0.803184	0.784686
GOTERM_BP_FAT	GO:0072329~monocarboxylic acid catabolic process		20	0.801603	0.0829974	GCDH, CPT1A, ECHS1, DCXR, ECH1, ACADSB, CYP39A1, ACOXL, BDH2, SCP2, PEX5, CRYL1, HACL1, ACOX3, PPARA, ACAA1, CRAT, LPIN3, SLC27A4, PPARD	2186	104	16650	1.46474	1	0.803184	0.784686
GOTERM_BP_FAT	GO:0006493~protein O-linked glycosylation		20	0.801603	0.0829974	POMT2, GALNT12, GALNT6, GALNT14, POGLUT1, IL15, VEGFB, GXYLT2, TRAK1, MUC5AC, TRAK2, ADAMTS5, C1GALT1C1, B4GAT1, B3GNT5, MUC12, CHST4, LARGE1, GALNT9, ADAMTS7	2186	104	16650	1.46474	1	0.803184	0.784686
GOTERM_BP_FAT	GO:0097581~lamellipodium organization		15	0.601202	0.0831675	HDAC4, HSP90AA1, CARMIL2, PARVB, SSH3, CORO1B, SSH1, FSCN1, S1PR1, RAC2, SLIT2, ARHGEF7, AJUBA, ARPIN, ARHGEF6	2186	72	16650	1.5868	1	0.803184	0.784686
GOTERM_BP_FAT	GO:0043583~ear development		35	1.40281	0.0833044	GABRB3, GABRB2, CLIC5, SDC4, INSIG2, TSHZ1, LIN7A, GATA2, CXCL14, SOX2, SLC25A27, CECR2, BMPER, RDH10, SOX9, PDGFRB, FZD3, EDN1, TGFB3, WHRN, GABRA5, WDR19, WNT5A, MYO7A, CCNA2, COL2A1, VANGL2, MYCN, NR4A3, ZEB1, MAF, MKS1, WDPCP, LRP10, LGR5	2186	204	16650	1.30678	1	0.803184	0.784686
GOTERM_BP_FAT	GO:0051100~negative regulation of binding		25	1.002	0.0840472	CCM2L, PDGFB, ADRB2, RAP1GAP, AURKB, DNAJB2, IFI16, P2RY1, HABP4, HMOX1, GTSE1, DACT1, ACE, ITGA4, DDX11, PRKCD, HMGA2, CSNK1E, NFATC4, SMO, ITGB1BP1, CAMK1, PPARA, NES, MDFI	2186	137	16650	1.3899	1	0.803184	0.784686
GOTERM_BP_FAT	GO:0048705~skeletal system morphogenesis		36	1.44289	0.0841961	THRA, INSIG2, NAB2, NDST1, ACAN, RDH10, SOX9, HOXC8, IFITM5, WNT10B, MEF2C, SMAD3, TGFB3, IFT140, MMP2, WDR19, RFLNB, PAX5, FOXN3, WNT9A, ACVR2B, RUNX2, TGFBR2, P2RX7, PHOSPHO1, MMP14, COL2A1, MYCN, ZEB1, HOXB4, RARB, ALPL, MEGF8, HOXB6, MDFI, HOXB5	2186	211	16650	1.29952	1	0.803184	0.784686
GOTERM_BP_FAT	GO:0018209~peptidyl-serine modification		43	1.72345	0.0845499	CAMK2D, PKN3, PDGFB, PRKX, PRKCZ, PPM1F, AURKB, TTBK2, TRIM6, CCNB1, RPS6KA2, MKNK1, NTF3, INPP5K, CLSPN, FNIP2, STK32B, IL11, PRKCH, MAP2K2, PRKCD, PLK1, WNT5A, DCLK3, ATP2B4, DCLK2, HMGA2, CDC7, CSNK1E, DCLK1, TGFBR2, SMAD7, ERN1, PINK1, DDIT4, CDK1, MAP3K10, ULK1, GPD1L, PKN1, CAMK1, GAS6, CD44	2186	259	16650	1.26454	1	0.803184	0.784686
GOTERM_BP_FAT	GO:0051046~regulation of secretion		103	4.12826	0.0845671	ABAT, IL1RAP, AQP1, NPPB, GJA1, RIMS3, LAMP1, SOX4, UNC13B, CPT1A, MEF2C, WNT5A, CACNA2D2, SYTL2, TIAM1, RBP4, ADAM9, TRIM16, SIDT2, LLGL2, CD274, SDC4, STXBP2, ITPR2, LPL, GATA2, PLA2G6, CPLX1, PRKCZ, CACNA1G, TRPM2, NLRP6, HMOX1, KCNMB4, TNFRSF14, ASIC1, MAP2K6, LYN, CARMIL2, TGFB3, FOXF1, GLMN, FN1, HMGA2, RAB27A, RAB27B, INHBA, SYT8, SDC1, ADA, C2CD2L, GPR27, KDM5B, ACHE, HTR2C, DOC2B, TRIM6,…	2186	683	16650	1.14863	1	0.803184	0.784686
GOTERM_BP_FAT	GO:0031146~SCF-dependent proteasomal ubiquitin-dependent protein catabolic process		7	0.280561	0.0848701	FBXW4, FBXW5, FBXO2, KIF14, FBXO36, FBXL7, FBXO9	2186	24	16650	2.22152	1	0.803184	0.784686
GOTERM_BP_FAT	GO:1902745~positive regulation of lamellipodium organization		7	0.280561	0.0848701	HDAC4, HSP90AA1, CARMIL2, FSCN1, RAC2, ARHGEF7, CORO1B	2186	24	16650	2.22152	1	0.803184	0.784686
GOTERM_BP_FAT	GO:0016241~regulation of macroautophagy		23	0.921844	0.0852627	ATP6V1A, ATP6V0B, LRSAM1, ATP6V0E1, EXOC7, RAB1B, GBA, NOD1, ADRB2, RNF5, ERN1, PINK1, ATP6V1H, HMOX1, ATP13A2, ULK1, CAPN1, PIP4K2C, ATP6V0D1, SQSTM1, ATP6V1E2, SNX5, UBQLN2	2186	124	16650	1.41277	1	0.803184	0.784686
GOTERM_BP_FAT	GO:0034613~cellular protein localization		229	9.17836	0.0852639	IPO13, NUP107, FAM89B, CBLB, GCC1, PEX26, MTBP, RPS19, SCP2, AP1S2, SOX9, GTSE1, SIL1, SOX4, VPS39, PRKCD, MYO7A, KNL1, ESCO2, CSNK1E, ATG13, SYTL2, TIAM1, ZFYVE16, RRAGD, KDELR3, KIF20B, OBSL1, VPS28, PTTG1IP, KALRN, PRKCZ, UBE2J1, UGCG, UGT8, CYB5R1, SYNGR1, EPB41L1, VPS11, INPP5K, TSPAN5, SCN3B, SNX8, PRELID3A, SNX5, VPS16, ZBED3, CTSA, JUP, EDEM1, PLK1, DCLK3, DCLK2, RAB27A, DCLK1, CYLD, GNPT…	2186	1600	16650	1.09013	1	0.803184	0.784686
GOTERM_BP_FAT	GO:0046470~phosphatidylcholine metabolic process		14	0.561122	0.0854147	SLC44A5, CDS1, ACHE, PLA2G12A, SLC27A1, SLC44A3, SLC44A2, MBOAT2, PLA2G6, PHOSPHO1, FABP5, LPCAT3, PNPLA6, LPIN3	2186	66	16650	1.61565	1	0.803184	0.784686
GOTERM_BP_FAT	GO:0009753~response to jasmonic acid		3	0.12024	0.0861178	AKR1C1, AKR1C3, AKR1C2	2186	4	16650	5.71249	1	0.803184	0.784686
GOTERM_BP_FAT	GO:0051987~positive regulation of attachment of spindle microtubules to kinetochore		3	0.12024	0.0861178	BECN1, CCNB1, SIRT2	2186	4	16650	5.71249	1	0.803184	0.784686
GOTERM_BP_FAT	GO:0002741~positive regulation of cytokine secretion involved in immune response		3	0.12024	0.0861178	TRIM6, WNT5A, TNFRSF14	2186	4	16650	5.71249	1	0.803184	0.784686
GOTERM_BP_FAT	GO:0000436~carbon catabolite activation of transcription from RNA polymerase II promoter		3	0.12024	0.0861178	NCOA1, USF1, FOXA2	2186	4	16650	5.71249	1	0.803184	0.784686
GOTERM_BP_FAT	GO:0071395~cellular response to jasmonic acid stimulus		3	0.12024	0.0861178	AKR1C1, AKR1C3, AKR1C2	2186	4	16650	5.71249	1	0.803184	0.784686
GOTERM_BP_FAT	GO:0036484~trunk neural crest cell migration		3	0.12024	0.0861178	NRP1, SEMA3A, SEMA3F	2186	4	16650	5.71249	1	0.803184	0.784686
GOTERM_BP_FAT	GO:0035290~trunk segmentation		3	0.12024	0.0861178	NRP1, SEMA3A, SEMA3F	2186	4	16650	5.71249	1	0.803184	0.784686
GOTERM_BP_FAT	GO:0036515~serotonergic neuron axon guidance		3	0.12024	0.0861178	FZD3, VANGL2, WNT5A	2186	4	16650	5.71249	1	0.803184	0.784686
GOTERM_BP_FAT	GO:0003104~positive regulation of glomerular filtration		3	0.12024	0.0861178	GJA1, PDGFB, GAS6	2186	4	16650	5.71249	1	0.803184	0.784686
GOTERM_BP_FAT	GO:0007089~traversing start control point of mitotic cell cycle		3	0.12024	0.0861178	MTBP, CDK10, CDC6	2186	4	16650	5.71249	1	0.803184	0.784686
GOTERM_BP_FAT	GO:0051799~negative regulation of hair follicle development		3	0.12024	0.0861178	CDH3, SMO, INHBA	2186	4	16650	5.71249	1	0.803184	0.784686
GOTERM_BP_FAT	GO:0070086~ubiquitin-dependent endocytosis		3	0.12024	0.0861178	NEURL1B, LRSAM1, VPS28	2186	4	16650	5.71249	1	0.803184	0.784686
GOTERM_BP_FAT	GO:1902805~positive regulation of synaptic vesicle transport		3	0.12024	0.0861178	UNC13B, NLGN1, DNM1	2186	4	16650	5.71249	1	0.803184	0.784686
GOTERM_BP_FAT	GO:0042816~vitamin B6 metabolic process		3	0.12024	0.0861178	PDXK, PNPO, AOX1	2186	4	16650	5.71249	1	0.803184	0.784686
GOTERM_BP_FAT	GO:2001013~epithelial cell proliferation involved in renal tubule morphogenesis		3	0.12024	0.0861178	MEF2C, LGR5, LGR4	2186	4	16650	5.71249	1	0.803184	0.784686
GOTERM_BP_FAT	GO:0036486~ventral trunk neural crest cell migration		3	0.12024	0.0861178	NRP1, SEMA3A, SEMA3F	2186	4	16650	5.71249	1	0.803184	0.784686
GOTERM_BP_FAT	GO:0097491~sympathetic neuron projection guidance		3	0.12024	0.0861178	NRP1, SEMA3A, SEMA3F	2186	4	16650	5.71249	1	0.803184	0.784686
GOTERM_BP_FAT	GO:0097490~sympathetic neuron projection extension		3	0.12024	0.0861178	NRP1, SEMA3A, SEMA3F	2186	4	16650	5.71249	1	0.803184	0.784686
GOTERM_BP_FAT	GO:1903800~positive regulation of production of miRNAs involved in gene silencing by miRNA		3	0.12024	0.0861178	MYCN, MAP2K2, EGFR	2186	4	16650	5.71249	1	0.803184	0.784686
GOTERM_BP_FAT	GO:0000429~carbon catabolite regulation of transcription from RNA polymerase II promoter		3	0.12024	0.0861178	NCOA1, USF1, FOXA2	2186	4	16650	5.71249	1	0.803184	0.784686
GOTERM_BP_FAT	GO:0010041~response to iron(III) ion		3	0.12024	0.0861178	CCNB1, G6PD, ATP7A	2186	4	16650	5.71249	1	0.803184	0.784686
GOTERM_BP_FAT	GO:0009182~purine deoxyribonucleoside diphosphate metabolic process		3	0.12024	0.0861178	GUK1, NUDT18, AK9	2186	4	16650	5.71249	1	0.803184	0.784686
GOTERM_BP_FAT	GO:1903214~regulation of protein targeting to mitochondrion		19	0.761523	0.0861448	OSCP1, LEPROT, NBPF3, ELMOD1, HTRA2, NRG1, ATG13, SREBF2, NPEPPS, CYB5R1, UGCG, HHAT, PINK1, ITGAX, VPS11, RAC2, RHOU, PRELID3A, ZBED3	2186	98	16650	1.4767	1	0.803184	0.784686
GOTERM_BP_FAT	GO:0051591~response to cAMP		19	0.761523	0.0861448	HCN4, WNT10B, HCN3, IGFBP5, PTPRN, ITPR2, AREG, PIK3CG, SLC8A1, ASS1, AQP1, PER1, LDHA, NOX4, SDC1, INPP5K, JUNB, HCN2, HCN1	2186	98	16650	1.4767	1	0.803184	0.784686
GOTERM_BP_FAT	GO:0072163~mesonephric epithelium development		19	0.761523	0.0861448	LAMA5, SMAD3, SDC4, MAGED1, SMAD9, TCF21, SMAD6, PKD2, PBX1, SMAD7, CALB1, SMO, BMPER, MYC, SDC1, RARB, SOX9, SLIT2, LGR4	2186	98	16650	1.4767	1	0.803184	0.784686
GOTERM_BP_FAT	GO:0072164~mesonephric tubule development		19	0.761523	0.0861448	LAMA5, SMAD3, SDC4, MAGED1, SMAD9, TCF21, SMAD6, PKD2, PBX1, SMAD7, CALB1, SMO, BMPER, MYC, SDC1, RARB, SOX9, SLIT2, LGR4	2186	98	16650	1.4767	1	0.803184	0.784686
GOTERM_BP_FAT	GO:0034762~regulation of transmembrane transport		64	2.56513	0.0865249	DPP10, CLIC5, CLIC3, PKD2, SLC8A1, PIK3CG, JPH4, GJA1, JPH3, NOS1, CLIC2, SNTA1, KCNH2, G6PD, MEF2C, KCNH5, KCND3, DAPK1, KCNH8, TRPC1, CACNA2D2, COMMD1, ATP1B1, CACNB1, ANO1, CACNB4, KCNMA1, KCNQ3, VDAC1, SCN4B, SHANK1, HCN4, HCN3, CAMK2D, CATSPER3, NLGN1, AMIGO1, THY1, KCNA6, PLA2G6, CORO1A, CACNA1G, KCNV1, CRACR2A, PLCG2, SCN3B, SCN3A, LYN, KCNJ5, KCNJ8, KCNIP1, KCNIP3, ATP2B4, KLHL24, TPCN1, …	2186	406	16650	1.20065	1	0.805892	0.787331
GOTERM_BP_FAT	GO:0045785~positive regulation of cell adhesion		61	2.44489	0.0866231	EPHB6, COL16A1, TFRC, CIB1, PTPRJ, TNFRSF13C, CX3CL1, SOX2, PREX1, PNP, IL12A, KIFAP3, EDIL3, TGM2, ITGA4, IL15, WNT5A, TFE3, NRG1, VAV1, TGFBR2, CCDC80, LCK, NINJ1, ADAM9, ITGB1BP1, ITGA6, ARHGEF7, CD44, HLA-DQB1, CD274, SDC4, PTN, THY1, CORO1A, PRKCZ, PPM1F, FSTL3, EFNB3, GCNT2, TNFRSF14, RSU1, PAK3, LYN, CARMIL2, COL26A1, EGR3, SMAD3, MYO10, FOXF1, FN1, SMAD7, NET1, CCDC88B, NR4A3, CD6, IL7, T…	2186	385	16650	1.20679	1	0.805971	0.787409
GOTERM_BP_FAT	GO:0001894~tissue homeostasis		34	1.36273	0.0868782	TFRC, EPAS1, TNFRSF11B, ADRB2, GATA2, CORO1A, LIPA, EGFR, CDH3, TP53INP2, INPP5D, GCNT2, RAC2, NPHP4, SOX9, NCDN, CD34, ADGRV1, ATP6AP1, WHRN, ABCA4, MUC5AC, P2RX7, RP1L1, RBP4, COL2A1, SMO, BBS12, IL7, CDHR1, MKS1, NOX4, TPP1, TLR4	2186	198	16650	1.30791	1	0.806675	0.788096
GOTERM_BP_FAT	GO:0009743~response to carbohydrate		34	1.36273	0.0868782	COLEC12, GPR27, PTPRN, LPL, GATA4, FOXO3, PLA2G6, SLC8A1, GJA1, LDHA, MYC, RPS6KA2, UCP2, ME1, SOX4, MAP2K6, UNC13B, LYN, EGR1, MEF2C, ACVR2B, TGFBR2, ERN1, ANO1, PFKL, COL6A2, COL4A3, NOX4, GCLM, GAS6, C2CD2L, SIDT2, PPARD, FOXA2	2186	198	16650	1.30791	1	0.806675	0.788096
GOTERM_BP_FAT	GO:0060402~calcium ion transport into cytosol		24	0.961924	0.0875622	LYN, RYR1, CAMK2D, TRPC1, HTR1D, ATP2B4, ITPR2, HTR2C, THY1, MCOLN1, PKD2, CORO1A, SLC8A1, RYR3, BBC3, TPCN1, P2RX7, JPH4, TRPM2, JPH3, LCK, PLCG2, NOS1, CLIC2	2186	131	16650	1.39542	1	0.812187	0.793482
GOTERM_BP_FAT	GO:0002444~myeloid leukocyte mediated immunity		16	0.641283	0.0882109	LYN, ACE, FOXF1, STXBP2, GAB2, IRAK4, GATA2, PIK3CG, LAT2, NR4A3, ADORA2B, S100A13, RAC2, HMOX1, IL6R, PI4K2A	2186	79	16650	1.54261	1	0.816625	0.797817
GOTERM_BP_FAT	GO:0048839~inner ear development		31	1.24248	0.0883975	GABRB3, GABRB2, CLIC5, SDC4, INSIG2, LIN7A, GATA2, CXCL14, SOX2, SLC25A27, CECR2, BMPER, SOX9, PDGFRB, FZD3, TGFB3, WHRN, GABRA5, WNT5A, MYO7A, CCNA2, COL2A1, VANGL2, MYCN, NR4A3, ZEB1, MAF, MKS1, WDPCP, LRP10, LGR5	2186	178	16650	1.3265	1	0.816625	0.797817
GOTERM_BP_FAT	GO:0007264~small GTPase mediated signal transduction		81	3.24649	0.0884971	DOCK6, CDKN1A, DOCK4, DIRAS1, DENND1A, KIF14, STMN3, KNDC1, ROBO1, DOCK11, PREX1, RASGEF1A, RASGEF1B, TIMP2, RAC2, ARFGEF3, ARL10, PDGFRB, PLEKHG1, DBNL, RASA4B, NRG1, NGF, VAV1, RAB32, CCNA2, TIAM1, RAB31, MRAS, RAB36, CDC42EP3, RAB38, RHOU, RHOV, DOCK2, ARHGEF7, RAB7B, SQSTM1, ARF5, ARHGEF6, SHC2, CAMK2D, DNMT1, RAB1B, AGAP2, HACD3, KALRN, RHOBTB1, FGD2, FGD5, RAB40B, ALS2CL, CYTH4, RAB40C, RRA…	2186	527	16650	1.17068	1	0.816625	0.797817
GOTERM_BP_FAT	GO:0060627~regulation of vesicle-mediated transport		70	2.80561	0.0886347	NRP1, LRSAM1, DOC2B, PCLO, RIMS3, LAMP1, OPHN1, NCS1, RAC2, LDLRAP1, UNC13B, MAP2K2, ATP6AP1, MAGI2, WNT5A, TBC1D2B, GAB2, DNM1, SYTL2, CLIP3, TBC1D2, ZFYVE16, ADORA2B, IL1RAPL1, DOCK2, MFGE8, CHMP6, GAS6, VPS28, LLGL2, NAPA, NLGN1, SDC4, STXBP2, GATA2, PLA2G6, CORO1A, CPLX1, CACNA1G, CNN2, NTF3, TBC1D13, VPS11, MVB12A, PLCG2, HMOX1, TBC1D16, UBQLN2, VPS16, LYN, FOXF1, NR1H2, SYT16, RAB27A, RAB27…	2186	449	16650	1.18745	1	0.816625	0.797817
GOTERM_BP_FAT	GO:0006664~glycolipid metabolic process		22	0.881764	0.0887626	CTSA, PIGS, ARSA, ASAH1, POGLUT1, GPAA1, PIGQ, HEXA, GBA, PRKCD, SUMF1, GALC, UGT8, UGCG, B3GNT5, ARSJ, NEU1, ST3GAL5, ITGB8, ST8SIA5, LARGE1, GAL3ST4	2186	118	16650	1.42005	1	0.816625	0.797817
GOTERM_BP_FAT	GO:0003206~cardiac chamber morphogenesis		22	0.881764	0.0887626	DSP, MEF2C, RBM15, SEMA3C, FOXF1, TNNC1, WNT5A, CCM2L, GATA4, NRG1, SMAD6, FGFRL1, TGFBR2, SMAD7, TBX2, RBP4, VANGL2, SMO, ADAMTS1, PKP2, RARB, SOX4	2186	118	16650	1.42005	1	0.816625	0.797817
GOTERM_BP_FAT	GO:0048634~regulation of muscle organ development		22	0.881764	0.0887626	HDAC4, WNT10B, G6PD, MEF2C, EDN1, RBFOX1, SMAD3, TSC22D3, NRG1, NR1D2, SIRT2, TGFBR2, TBX2, CENPF, GJA1, CCNB1, RBP4, ERBB3, CDK1, LUC7L, TLL2, SOX6	2186	118	16650	1.42005	1	0.816625	0.797817
GOTERM_BP_FAT	GO:0051260~protein homooligomerization		44	1.76353	0.088969	COLEC12, HRK, CDA, NLGN1, DPYS, GBA, PEX11B, MGST1, KCNA6, CLDN1, FGFRL1, RYR3, BBC3, ALAD, KCNV1, SHARPIN, SCUBE1, HMOX1, BMF, PCBD2, ECT2, SKIL, TGM2, ASIC1, POLQ, CPT1A, MLKL, GCH1, BCL11A, KCND3, TMEM120A, AKR1C1, DCXR, PFKL, EHD3, EHD4, SHKBP1, PEX5, CCDC88C, EVL, KCTD11, HPRT1, KCTD17, CRYAB	2186	267	16650	1.25518	1	0.816625	0.797817
GOTERM_BP_FAT	GO:0006929~substrate-dependent cell migration		8	0.320641	0.0891126	NRP1, OPHN1, SEMA3A, FN1, ITGB1BP1, SLIT2, ANKS1A, ROBO1	2186	30	16650	2.03111	1	0.816625	0.797817
GOTERM_BP_FAT	GO:0030224~monocyte differentiation		8	0.320641	0.0891126	MEF2C, CSF2, IFI16, PDE1B, ZBTB46, MYC, IL34, INPP5D	2186	30	16650	2.03111	1	0.816625	0.797817
GOTERM_BP_FAT	GO:0042454~ribonucleoside catabolic process		8	0.320641	0.0891126	CDA, AHCYL2, PNP, APOBEC3F, NUDT18, HPRT1, ADA, PRTFDC1	2186	30	16650	2.03111	1	0.816625	0.797817
GOTERM_BP_FAT	GO:0046148~pigment biosynthetic process		12	0.480962	0.0892457	SLC25A38, ALAD, CDH3, SLC25A39, FECH, UROD, TRPC1, UROS, WNT5A, HPRT1, ADA, PRTFDC1	2186	54	16650	1.69259	1	0.816625	0.797817
GOTERM_BP_FAT	GO:0034508~centromere complex assembly		12	0.480962	0.0892457	CENPU, HELLS, CENPF, CENPV, CENPW, CENPH, CENPI, CENPK, HJURP, CENPN, CENPO, KNL1	2186	54	16650	1.69259	1	0.816625	0.797817
GOTERM_BP_FAT	GO:0002062~chondrocyte differentiation		18	0.721443	0.0893747	WNT10B, MEF2C, SMAD3, WNT5B, RFLNB, HMGA2, WNT9A, SULF1, RUNX2, TGFBR2, ACAN, COL2A1, EFEMP1, CREB3L2, RARB, SOX9, SOX6, ADAMTS7	2186	92	16650	1.49021	1	0.816625	0.797817
GOTERM_BP_FAT	GO:0031570~DNA integrity checkpoint		28	1.12224	0.0894035	TOP2A, BLM, CDKN1A, FOXO4, BRCA1, BRIP1, CCNB1, EME1, CHEK1, CLSPN, GTSE1, SOX4, FANCI, PLK1, HMGA2, CNOT10, FOXN3, CDC6, TICRR, RBL2, CCNA2, TAOK3, MSH2, TFDP2, CDK1, INTS7, DTL, NEK11	2186	158	16650	1.34979	1	0.816625	0.797817
GOTERM_BP_FAT	GO:0045843~negative regulation of striated muscle tissue development		9	0.360721	0.0909462	GJA1, G6PD, RBP4, TSC22D3, TLL2, LUC7L, SOX6, SIRT2, TGFBR2	2186	36	16650	1.90416	1	0.827353	0.808298
GOTERM_BP_FAT	GO:0050873~brown fat cell differentiation		9	0.360721	0.0909462	PLAC8, ALDH6A1, PEX11A, PRDM16, ZNF516, ITGA6, ADRB2, METRNL, SH2B2	2186	36	16650	1.90416	1	0.827353	0.808298
GOTERM_BP_FAT	GO:0090662~ATP hydrolysis coupled transmembrane transport		9	0.360721	0.0909462	ATP6V1A, ATP4A, ATP6V0B, ATP6V0E1, ATP6AP1, ATP6V1H, ATP1B1, ATP6V0D1, ATP6V1E2	2186	36	16650	1.90416	1	0.827353	0.808298
GOTERM_BP_FAT	GO:0030212~hyaluronan metabolic process		9	0.360721	0.0909462	ITIH5, IL15, EGF, HEXA, PDGFB, AP2A1, HMMR, MKI67, CD44	2186	36	16650	1.90416	1	0.827353	0.808298
GOTERM_BP_FAT	GO:2000779~regulation of double-strand break repair		10	0.400802	0.0912581	RAD51AP1, POLQ, PARPBP, RIF1, MGMT, FIGNL1, DDX11, CHEK1, TIMELESS, HMGA2	2186	42	16650	1.81349	1	0.828285	0.809209
GOTERM_BP_FAT	GO:0002448~mast cell mediated immunity		10	0.400802	0.0912581	LYN, LAT2, NR4A3, FOXF1, ADORA2B, S100A13, HMOX1, GAB2, GATA2, PIK3CG	2186	42	16650	1.81349	1	0.828285	0.809209
GOTERM_BP_FAT	GO:0010948~negative regulation of cell cycle process		40	1.60321	0.0913252	BLM, CDKN1A, BUB1B, FOXO4, BRCA1, PKD2, ZFP36L2, AURKB, MTBP, CCNB1, GPNMB, RPS6KA2, CHEK1, FBXO5, CLSPN, BUB3, GTSE1, BUB1, SOX4, DACT1, E2F8, FANCI, PRMT2, PLK1, PPP2R5B, CTDSPL, HMGA2, CNOT10, FOXN3, SMC1A, NDC80, TICRR, RBL2, CCNA2, TOM1L2, CENPF, TAOK3, MSH2, TFDP2, CDK1	2186	240	16650	1.26944	1	0.828285	0.809209
GOTERM_BP_FAT	GO:0006261~DNA-dependent DNA replication		26	1.04208	0.0915461	TOP2A, BLM, FEN1, MCM7, MCM10, BRCA2, ORC6, ORC1, EME1, POLE, E2F8, GINS1, POLQ, RFC3, RFC4, DDX11, LIG4, CDC7, CDC6, SMC1A, TICRR, POLA1, RRM2B, POLE2, MCM3, MCM4	2186	145	16650	1.36574	1	0.829039	0.809946
GOTERM_BP_FAT	GO:0006814~sodium ion transport		34	1.36273	0.0915928	HCN4, SLC23A2, HCN3, CATSPER3, CAMK2D, SERPINE2, SLC5A2, PKD2, SLC8A1, TRPM2, COMMD9, SLC38A7, SLC17A7, NOS1, SCN3B, SCN3A, ASIC1, SNTA1, ATP2B4, COMMD3, COMMD1, ATP1B1, ATP4A, SLC9A7, SCNN1A, SLC9A9, PKP2, CNTN1, MAGED2, GPD1L, KCNK1, SCN4B, HCN2, HCN1	2186	199	16650	1.30134	1	0.829039	0.809946
GOTERM_BP_FAT	GO:0007389~pattern specification process		68	2.72545	0.0921582	NRP1, POGLUT1, C2CD3, PLXND1, NRARP, LRRC6, GLI1, PKD2, GJA1, TCTN1, PRKACB, CC2D2A, PSKH1, MEF2C, EDN1, RBM15, IFT140, DNAAF1, ATP6AP2, WNT5A, COBL, TGFBR2, ZEB1, SMO, NRG3, DAAM2, GPR161, MFNG, HOXB4, FKBP8, LMX1B, HOXB6, MDFI, HOXB5, CCDC40, SEMA3C, SEMA3A, TSHZ1, GATA4, SEMA3E, SEMA3F, RFNG, DPCD, CXXC4, NKD1, NKX2-1, HOXC8, STIL, DNAH11, SMAD3, CDX2, EGF, FOXF1, WDR19, NR2F2, SMAD6, ACVR2B, …	2186	436	16650	1.18792	1	0.833318	0.814126
GOTERM_BP_FAT	GO:0051297~centrosome organization		21	0.841683	0.0924086	PLK4, STIL, SLC16A1, FBXW5, C2CD3, PLK1, HAUS6, BRCA1, CHD3, KIF11, BRCA2, PKD2, CKAP5, PKHD1, HAUS8, CHMP1B, CHEK1, SASS6, CDK1, CEP192, CEP85	2186	112	16650	1.42812	1	0.834742	0.815518
GOTERM_BP_FAT	GO:0086012~membrane depolarization during cardiac muscle cell action potential		6	0.240481	0.0932492	HCN4, SCN3B, SCN4B, HCN2, SLC8A1, CACNA1G	2186	19	16650	2.40526	1	0.837447	0.81816
GOTERM_BP_FAT	GO:0006206~pyrimidine nucleobase metabolic process		6	0.240481	0.0932492	CDA, RRM1, ALDH6A1, UCK2, UCK1, DPYS	2186	19	16650	2.40526	1	0.837447	0.81816
GOTERM_BP_FAT	GO:0014912~negative regulation of smooth muscle cell migration		6	0.240481	0.0932492	IGFBP5, LRP1, SLIT2, TRIB1, CORO1B, PPARD	2186	19	16650	2.40526	1	0.837447	0.81816
GOTERM_BP_FAT	GO:0046130~purine ribonucleoside catabolic process		6	0.240481	0.0932492	AHCYL2, PNP, NUDT18, HPRT1, ADA, PRTFDC1	2186	19	16650	2.40526	1	0.837447	0.81816
GOTERM_BP_FAT	GO:0006152~purine nucleoside catabolic process		6	0.240481	0.0932492	AHCYL2, PNP, NUDT18, HPRT1, ADA, PRTFDC1	2186	19	16650	2.40526	1	0.837447	0.81816
GOTERM_BP_FAT	GO:0071560~cellular response to transforming growth factor beta stimulus		36	1.44289	0.0932671	HSP90AB1, FAM89B, HTRA1, PDGFB, LTBP2, FURIN, LDLRAD4, LTBP1, PRKCZ, ZFP36L2, PRDM16, GCNT2, NKX2-1, PMEPA1, SOX9, SOX6, SKIL, SKOR1, WNT10A, MEF2C, EDN1, SMAD3, TGFB3, CAV2, WNT5A, SMAD9, SMAD6, TGFBR2, SMAD7, COL3A1, ZEB1, COL4A2, GIPC1, CD109, NOX4, ADAM9	2186	213	16650	1.28732	1	0.837447	0.81816
GOTERM_BP_FAT	GO:0030879~mammary gland development		24	0.961924	0.0934721	NCOA1, KDM5B, IGFBP5, TGFB3, FOXF1, VDR, EGF, MGMT, WNT5A, AGAP2, TGFA, NRG1, BRCA2, PRLR, AREG, TGFBR2, ROBO1, TBX2, ATP7B, SMO, NRG3, SOX9, CAPN1, ATP7A	2186	132	16650	1.38485	1	0.83845	0.81914
GOTERM_BP_FAT	GO:0001775~cell activation		134	5.37074	0.0938276	EPHB6, CSF2, TFRC, SERPINE2, ABAT, RORA, IL27RA, PREX1, C1GALT1C1, PNP, LAMP1, BMPER, IL12A, EPHB1, SOX4, PDGFRB, TPD52, IL15RA, MEF2C, PRKCH, WNT5A, PRKCD, LIG4, PRLR, RUNX2, MSH6, MSH2, SMO, FANCD2, DGKQ, MFNG, ADAM9, HPRT1, MYL9, PI4K2A, CD274, SDC4, STXBP2, PDGFB, DTX1, ITPR2, THY1, GATA2, CORO1A, NDRG1, PRKCZ, ZFP36L2, EFNB3, INPP5D, BLOC1S3, S100A13, PLCG2, HMOX1, SLAMF7, TNFRSF14, ZBTB7B, …	2186	910	16650	1.12157	1	0.839436	0.820103
GOTERM_BP_FAT	GO:0055017~cardiac muscle tissue growth		14	0.561122	0.0938622	G6PD, MEF2C, CAMK2D, EDN1, CCM2L, GATA4, NRG1, TGFBR2, TBX2, GJA1, CCNB1, RBP4, S1PR1, CDK1	2186	67	16650	1.59154	1	0.839436	0.820103
GOTERM_BP_FAT	GO:0007032~endosome organization		14	0.561122	0.0938622	ANXA8L1, PLEKHF1, RAB27A, DNM1, FAM160A2, ALS2CL, HOOK2, TMEM127, CHMP1B, VPS11, MVB12A, ANXA8, CHMP6, VPS28	2186	67	16650	1.59154	1	0.839436	0.820103
GOTERM_BP_FAT	GO:2000146~negative regulation of cell motility		38	1.52305	0.094636	PTPRU, HDAC5, LRP1, SEMA3A, PTPRJ, PTN, THY1, ADARB1, LDLRAD4, CORO1B, CX3CL1, ROBO1, CNN2, RRAS, TP53INP1, NKX2-1, HMOX1, SLIT2, ARID2, ARPIN, SCAI, ANGPT4, IGFBP5, MAGI2, NRG1, NR2F2, MCC, SULF1, SMAD7, COL3A1, NRG3, PKP2, EVL, EPPK1, ITGB1BP1, TRIB1, ADA, PPARD	2186	227	16650	1.27503	1	0.845515	0.826042
GOTERM_BP_FAT	GO:0008645~hexose transport		22	0.881764	0.0950756	RTN2, EDN1, SORT1, SLC2A13, INSR, SLC2A12, ASPSCR1, PIK3R3, PRKAG2, SORBS1, SLC5A2, KLF15, PRKCZ, SLC25A27, CLIP3, LMBRD1, NR4A3, FABP5, MYC, INPP5K, PLS1, PPARD	2186	119	16650	1.40812	1	0.847758	0.828233
GOTERM_BP_FAT	GO:0015749~monosaccharide transport		22	0.881764	0.0950756	RTN2, EDN1, SORT1, SLC2A13, INSR, SLC2A12, ASPSCR1, PIK3R3, PRKAG2, SORBS1, SLC5A2, KLF15, PRKCZ, SLC25A27, CLIP3, LMBRD1, NR4A3, FABP5, MYC, INPP5K, PLS1, PPARD	2186	119	16650	1.40812	1	0.847758	0.828233
GOTERM_BP_FAT	GO:0006733~oxidoreduction coenzyme metabolic process		25	1.002	0.095494	HDAC4, NADSYN1, ENO2, DHTKD1, NADK2, LDHA, PNP, MPC1, NNT, MYC, NMRK1, ME1, FDXR, G6PD, DCXR, INSR, BPGM, P2RX7, PFKL, COQ2, DDIT4, ALDOC, GPD1L, PPARA, DLD	2186	139	16650	1.3699	1	0.850644	0.831053
GOTERM_BP_FAT	GO:0035305~negative regulation of dephosphorylation		16	0.641283	0.096033	PPP1R16B, IGBP1, CSRNP3, KNL1, ZFYVE1, PPP1R9B, SYTL2, MYO1D, CAMSAP3, SH3RF2, DLG2, WDR81, CRY2, INPP5K, CEP192, ARFGEF3	2186	80	16650	1.52333	1	0.853754	0.834091
GOTERM_BP_FAT	GO:0032092~positive regulation of protein binding		16	0.641283	0.096033	EPHB6, NRP1, MEF2C, ACE, HSP90AB1, PLXND1, BDNF, EPB41, WNT5A, RFNG, TIAM1, TRAF4, MFNG, MAPRE3, ARHGEF7, DACT1	2186	80	16650	1.52333	1	0.853754	0.834091
GOTERM_BP_FAT	GO:0010811~positive regulation of cell-substrate adhesion		20	0.801603	0.0962048	COL26A1, SMAD3, COL16A1, SDC4, FOXF1, FN1, PTPRJ, CIB1, PTN, PRKCZ, PPM1F, NET1, PREX1, CCDC80, NINJ1, ITGA6, ITGB1BP1, RSU1, ARHGEF7, EDIL3	2186	106	16650	1.4371	1	0.853942	0.834275
GOTERM_BP_FAT	GO:1901988~negative regulation of cell cycle phase transition		29	1.16232	0.0962442	BLM, CDKN1A, BUB1B, FOXO4, PKD2, ZFP36L2, CCNB1, GPNMB, CLSPN, BUB3, GTSE1, BUB1, SOX4, DACT1, FANCI, PRMT2, PLK1, CTDSPL, HMGA2, CNOT10, FOXN3, NDC80, TICRR, RBL2, CCNA2, CENPF, TAOK3, TFDP2, CDK1	2186	166	16650	1.33062	1	0.853942	0.834275
GOTERM_BP_FAT	GO:0009266~response to temperature stimulus		26	1.04208	0.0973219	CDKN1A, SLC27A1, THRA, HTRA2, LPL, ADRB2, MKI67, METRNL, FOXO1, PLAC8, TRPM2, PCSK1N, MMP24, TP53INP1, HMOX1, IGFBP7, NOS1, CD34, EPHB1, LYN, HSP90AA1, SLC12A5, TRPV2, TRPV3, ANO1, ZNF516	2186	146	16650	1.35639	1	0.860933	0.841105
GOTERM_BP_FAT	GO:0045787~positive regulation of cell cycle		54	2.16433	0.0984387	CDKN1A, FEN1, KIF14, BRCA1, BRCA2, PKD2, MTBP, CCND2, MYC, GTSE1, SOX4, DLGAP5, PDGFRB, EDN1, DUSP3, DDX11, WNT5A, PPP2R5B, KIF23, SIRT2, CIT, RBL2, TFDP2, TAL1, MAPRE3, KIF20B, BECN1, PDGFB, TGFA, FOXO4, GDPD5, NDRG1, EGFR, AURKB, CCNB1, ECT2, RAB11FIP4, E2F8, PLK4, WNT10B, CENPV, EGF, INSR, HMGA2, CNOT10, CDC7, CDC6, NDC80, PBX1, NR4A3, FAP, GIPC1, CDK1, CDK10	2186	339	16650	1.21327	1	0.860933	0.841105
GOTERM_BP_FAT	GO:0071248~cellular response to metal ion		24	0.961924	0.0996357	BECN1, MEF2C, CAMK2D, EDN1, CPNE7, WNT5A, AKR1C3, SLC40A1, LIG4, RYR3, FSTL3, AQP1, NFATC4, ALAD, TRPM2, MT2A, CCNB1, HMOX1, ATP13A2, CPNE3, ECT2, SLC25A23, JUNB, MT1E	2186	133	16650	1.37443	1	0.860933	0.841105
GOTERM_BP_FAT	GO:0060401~cytosolic calcium ion transport		24	0.961924	0.0996357	LYN, RYR1, CAMK2D, TRPC1, HTR1D, ATP2B4, ITPR2, HTR2C, THY1, MCOLN1, PKD2, CORO1A, SLC8A1, RYR3, BBC3, TPCN1, P2RX7, JPH4, TRPM2, JPH3, LCK, PLCG2, NOS1, CLIC2	2186	133	16650	1.37443	1	0.860933	0.841105
GOTERM_BP_FAT	GO:0061008~hepaticobiliary system development		24	0.961924	0.0996357	UPF2, PHF2, SMAD3, DNAAF1, SRSF1, COBL, TGFA, LSR, PTN, GLI1, PKD2, EGFR, ASS1, HMGCL, DBP, MYC, UCP2, MKS1, HMOX1, SOX9, ADA, LIMS2, E2F8, CCDC40	2186	133	16650	1.37443	1	0.860933	0.841105
GOTERM_BP_FAT	GO:0090287~regulation of cellular response to growth factor stimulus		39	1.56313	0.0998287	HSP90AB1, FAM89B, ITGB3, HTRA1, GATA4, LDLRAD4, CHRDL1, LTBP1, FSTL3, ADAMTS3, BMPER, ADGRA2, PRDM16, NKX2-1, PMEPA1, SLIT2, ZNF423, SKIL, CCBE1, SKOR1, SMAD3, FZD4, TGFB3, CAV2, WNT5A, PPP2R5B, VEGFB, SULF1, SMAD6, RUNX2, TGFBR2, SMAD7, PTP4A3, ZEB1, DOK5, GIPC1, CD109, FKBP8, FAM20C	2186	235	16650	1.26404	1	0.860933	0.841105
GOTERM_BP_FAT	GO:0010719~negative regulation of epithelial to mesenchymal transition		7	0.280561	0.0998511	EFNA1, TRIM62, NKX2-1, DACT3, LDLRAD4, FOXA2, SMAD7	2186	25	16650	2.13266	1	0.860933	0.841105
GOTERM_BP_FAT	GO:0030206~chondroitin sulfate biosynthetic process		7	0.280561	0.0998511	CHPF, CHPF2, CHST12, CSPG5, XYLT1, CHSY3, CSPG4	2186	25	16650	2.13266	1	0.860933	0.841105
GOTERM_BP_FAT	GO:0018345~protein palmitoylation		7	0.280561	0.0998511	GOLGA7B, CLIP3, HHAT, ZDHHC23, ZDHHC12, ZDHHC1, ZDHHC2	2186	25	16650	2.13266	1	0.860933	0.841105
GOTERM_BP_FAT	GO:0070306~lens fiber cell differentiation		7	0.280561	0.0998511	KDM5B, SMAD3, MAF, WNT5B, TDRD7, SLC7A11, SKIL	2186	25	16650	2.13266	1	0.860933	0.841105
GOTERM_BP_FAT	GO:0032438~melanosome organization		7	0.280561	0.0998511	RAB32, TRAPPC6A, HPS1, BLOC1S3, RAB29, RAB38, LYST	2186	25	16650	2.13266	1	0.860933	0.841105
GOTERM_BP_FAT	GO:0001556~oocyte maturation		7	0.280561	0.0998511	CCNB1, RPS6KA2, TRIP13, FBXO5, BRCA2, FOXO3, SIRT2	2186	25	16650	2.13266	1	0.860933	0.841105
GOTERM_BP_FAT	GO:0085029~extracellular matrix assembly		7	0.280561	0.0998511	PHLDB1, SMAD3, LOX, SOX9, ATP7A, GAS6, THSD4	2186	25	16650	2.13266	1	0.860933	0.841105
GOTERM_BP_FAT	GO:0045745~positive regulation of G-protein coupled receptor protein signaling pathway		7	0.280561	0.0998511	GPR27, CAV2, TMOD2, ARRDC3, NOS1, KLK6, UBQLN2	2186	25	16650	2.13266	1	0.860933	0.841105

## Sheet: GO_BPterms_allgenes_grouping
Data file 3b: Significant Gene Ontology terms grouped on the basis of their functional relationship.
Group 1
Category	Term	Group	Count	%	PValue	Genes	List Total	Pop Hits	Pop Total	Fold Enrichment	Bonferroni	Benjamini	FDR	Signif
GOTERM_BP_FAT	GO:0007399~nervous system development	1	384	15.3908	6.32991e-11	CNTFR, SERPINE2, MYT1L, HDAC11, ULK4, DIXDC1, STMN3, ABAT, FZD10, AQP1, SOX2, CDC20, PREX1, NDST1, GJA1, RPS6KA6, DPYSL4, OPHN1, ADGRA2, MYC, DPF3, SOX9, CHAC1, ANKS1A, SOX6, PRKACB, EPHB1, SOX4, MFSD2A, UNC13B, IL15RA, ARSA, EPHA4, MEF2C, RBFOX1, PRKCH, SLC6A11, MYO7A, CSNK1E, MAPK8IP3, HPCAL4, RUNX2, TIAM1, ADGRB2, WDR81, GPR161, NINJ1, DDIT4, MXRA8, ULK2, KCTD11, ULK1, WDPCP, NSMF, HPRT1, KIF2…	2186	2170	16650	1.34783	5.68933e-07	5.68932e-07	5.5583e-07	yes
GOTERM_BP_FAT	GO:0022008~neurogenesis	1	261	10.4609	2.46587e-08	SERPINE2, HDAC11, ULK4, DIXDC1, STMN3, FZD10, SOX2, CDC20, PREX1, GJA1, DPYSL4, OPHN1, MYC, SOX9, CHAC1, ANKS1A, SOX6, EPHB1, SOX4, IL15RA, EPHA4, MEF2C, PRKCH, MYO7A, CSNK1E, MAPK8IP3, RUNX2, TIAM1, WDR81, DDIT4, MXRA8, ULK2, KCTD11, ULK1, WDPCP, NSMF, HPRT1, KIF20B, OBSL1, LLGL2, ASTN1, NUMBL, SDC4, CRABP2, SDC2, THY1, GATA2, KALRN, PRKCZ, IGSF9, KLK6, UGT8, GRIN2A, FLRT2, MAP2, FLRT3, BLOC1S3,…	2186	1447	16650	1.37384	0.000221608	3.69387e-05	3.6088e-05	yes
GOTERM_BP_FAT	GO:0048699~generation of neurons	1	239	9.57916	7.50818e-07	SERPINE2, ULK4, DIXDC1, STMN3, FZD10, SOX2, CDC20, PREX1, GJA1, DPYSL4, OPHN1, MYC, SOX9, ANKS1A, EPHB1, SOX4, IL15RA, EPHA4, MEF2C, PRKCH, MYO7A, CSNK1E, MAPK8IP3, RUNX2, TIAM1, DDIT4, ULK2, KCTD11, ULK1, WDPCP, NSMF, HPRT1, KIF20B, OBSL1, ASTN1, NUMBL, SDC4, CRABP2, SDC2, THY1, GATA2, KALRN, PRKCZ, IGSF9, KLK6, UGT8, FLRT2, MAP2, FLRT3, BLOC1S3, NKX2-1, TSPAN2, HOXC8, LYN, NTNG2, WNT10B, FZD3, …	2186	1357	16650	1.34147	0.00672564	0.000356177	0.000347974	yes
GOTERM_BP_FAT	GO:0030182~neuron differentiation	1	219	8.77756	8.24799e-07	ULK4, DIXDC1, STMN3, FZD10, SOX2, CDC20, PREX1, GJA1, DPYSL4, OPHN1, SOX9, ANKS1A, EPHB1, SOX4, IL15RA, EPHA4, MEF2C, MYO7A, CSNK1E, MAPK8IP3, RUNX2, TIAM1, DDIT4, ULK2, KCTD11, ULK1, WDPCP, NSMF, HPRT1, KIF20B, OBSL1, NUMBL, SDC4, CRABP2, SDC2, THY1, GATA2, KALRN, PRKCZ, IGSF9, KLK6, UGT8, FLRT2, MAP2, FLRT3, BLOC1S3, NKX2-1, TSPAN2, HOXC8, LYN, NTNG2, WNT10B, FZD3, WNT10A, BCL11A, FZD4, FN1, DC…	2186	1226	16650	1.36056	0.00738589	0.00036644	0.000358001	yes
GOTERM_BP_FAT	GO:0030030~cell projection organization	1	230	9.21844	9.56337e-07	ULK4, STMN3, TPGS1, CDC20, PREX1, GJA1, MCIDAS, DPYSL4, OPHN1, EPHB1, ARPIN, IL15RA, EPHA4, MEF2C, DNAAF3, DNAAF1, PRKCD, MYO7A, MAPK8IP3, TIAM1, ULK2, ULK1, WDPCP, NSMF, HPRT1, KIF20B, KCTD17, ATP6V0D1, OBSL1, NUMBL, SDC4, CRABP2, SDC2, THY1, KALRN, PRKCZ, IGSF9, KLK6, TTBK2, PKHD1, TRPM2, UGT8, FLRT2, MAP2, FLRT3, BLOC1S3, NKX2-1, INPP5K, TSPAN2, LYN, NTNG2, CARMIL2, FZD3, BCL11A, FN1, PARVB, D…	2186	1301	16650	1.34653	0.00855873	0.000379857	0.000371109	yes
GOTERM_BP_FAT	GO:0051960~regulation of nervous system development	1	148	5.93186	1.05624e-06	SEMA5A, CLSTN2, PLXND1, SERPINE2, CLSTN3, ULK4, DIXDC1, CIB1, KNDC1, IL1RAP, SOX2, CDC20, PREX1, MYC, PALM, NRCAM, SOX9, PRKACB, EPHB1, SEMA6B, SEMA6C, IL15RA, EPHA4, MEF2C, CDKL5, PRKCH, WNT5A, MAGI2, LIG4, CSNK1E, MAPK8IP3, TIAM1, OLFM1, CLIP1, MYCN, ADGRB2, SMO, GPR161, ULK2, KCTD11, NSMF, KIF20B, OBSL1, NOTCH3, NUMBL, CRABP2, SDC2, DTX1, THY1, FOXO3, GATA2, KALRN, RAP1GAP, KLK6, FLRT2, FLRT3,…	2186	769	16650	1.46588	0.00944859	0.000379857	0.000371109	yes
GOTERM_BP_FAT	GO:0045664~regulation of neuron differentiation	1	114	4.56914	1.38461e-06	SEMA5A, PLXND1, ULK4, DIXDC1, CIB1, KNDC1, IL1RAP, SOX2, CDC20, PREX1, PALM, NRCAM, SOX9, SEMA6B, SEMA6C, IL15RA, EPHA4, MEF2C, CDKL5, WNT5A, MAGI2, CSNK1E, MAPK8IP3, TIAM1, OLFM1, CLIP1, MYCN, ULK2, KCTD11, NSMF, OBSL1, NOTCH3, CRABP2, SDC2, DTX1, THY1, FOXO3, GATA2, KALRN, RAP1GAP, KLK6, ECT2, SKIL, LYN, BCL11A, BDNF, FN1, TRPV2, SSH3, PBX1, SSH1, NFATC4, EFNA1, UST, ID4, CNTN1, PLXNB1, CNTN4, …	2186	560	16650	1.55053	0.0123678	0.000478649	0.000467625	yes
GOTERM_BP_FAT	GO:0031344~regulation of cell projection organization	1	115	4.60922	2.33792e-06	SEMA5A, PLXND1, ULK4, CIB1, KNDC1, IL1RAP, CDC20, PREX1, PALM, NRCAM, ARPIN, PLS1, SEMA6B, PPP1R16B, SEMA6C, IL15RA, EPHA4, MEF2C, CDKL5, WNT5A, MAGI2, PRKCD, TBC1D2B, TIAM1, OLFM1, CLIP1, FSCN1, ULK2, WDPCP, NSMF, KCTD17, OBSL1, TBC1D19, CRABP2, SDC2, THY1, KALRN, RAP1GAP, CORO1B, KLK6, TRPM2, TBC1D13, TBC1D17, SKIL, TBC1D16, LYN, CARMIL2, BCL11A, BDNF, TGFB3, FN1, TRPV2, SSH3, SSH1, NFATC4, EFN…	2186	572	16650	1.53132	0.020794	0.000677846	0.000662235	yes
GOTERM_BP_FAT	GO:0050767~regulation of neurogenesis	1	130	5.21042	8.34715e-06	SEMA5A, PLXND1, SERPINE2, ULK4, DIXDC1, CIB1, KNDC1, IL1RAP, SOX2, CDC20, PREX1, MYC, PALM, NRCAM, SOX9, SEMA6B, SEMA6C, IL15RA, EPHA4, MEF2C, CDKL5, PRKCH, WNT5A, MAGI2, LIG4, CSNK1E, MAPK8IP3, TIAM1, OLFM1, CLIP1, MYCN, SMO, ULK2, KCTD11, NSMF, KIF20B, OBSL1, NOTCH3, NUMBL, CRABP2, SDC2, DTX1, THY1, FOXO3, GATA2, KALRN, RAP1GAP, KLK6, FLRT2, ECT2, SKIL, LYN, FZD3, BCL11A, BDNF, FN1, TRPV2, HMGA…	2186	682	16650	1.45185	0.0722793	0.00163096	0.0015934	yes
GOTERM_BP_FAT	GO:0010975~regulation of neuron projection development	1	84	3.36673	3.93907e-05	SEMA5A, DRAXIN, NRP1, PLXND1, ULK4, CIB1, KNDC1, IL1RAP, ROBO1, CDC20, PREX1, PALM, NCS1, KIF13B, NRCAM, SEMA6B, SEMA6C, IL15RA, EPHA4, MEF2C, CDKL5, DCC, MAGI2, WNT5A, PPP2R5B, COBL, NRG1, NGF, DNM3, TIAM1, OLFM1, CLIP1, GORASP1, IL1RAPL1, ULK2, NSMF, MAPT, OBSL1, SHANK1, NLGN1, SEMA3C, LRP1, CRABP2, SEMA3A, SDC2, AMIGO1, SEMA3G, KATNB1, SEMA3E, PTN, SEMA3F, THY1, KALRN, TTL, ADCY6, KLK6, CUX2, …	2186	413	16650	1.54915	0.298161	0.00553193	0.00540453	yes
GOTERM_BP_FAT	GO:0050770~regulation of axonogenesis	1	42	1.68337	4.95127e-05	SEMA5A, DRAXIN, NRP1, SEMA3C, PLXND1, CRABP2, SEMA3A, AMIGO1, SEMA3G, SEMA3E, SEMA3F, THY1, TTL, ROBO1, KIF13B, NRCAM, SLIT2, SKIL, SEMA6B, SEMA6C, EPHA4, CDKL5, BCL11A, DCC, BDNF, WNT5A, TRPV2, FN1, SEMA4F, NRG1, SEMA4G, NGF, SSH3, SSH1, EFNA1, OLFM1, TIAM1, UST, ULK2, PLXNB1, MAPT, MEGF8	2186	168	16650	1.90416	0.359196	0.00649681	0.00634718	yes
GOTERM_BP_FAT	GO:1902668~negative regulation of axon guidance	1	13	0.521042	0.000100334	SEMA6B, SEMA5A, SEMA6C, NRP1, SEMA3C, SEMA3A, WNT5A, SEMA3G, SEMA4F, SEMA3E, SEMA3F, SEMA4G, SLIT2	2186	28	16650	3.5363	0.594181	0.0106094	0.0103651	yes
GOTERM_BP_FAT	GO:0050808~synapse organization	1	52	2.08417	0.000110359	ACHE, CLSTN2, PLXND1, CLSTN3, TNC, IL1RAP, CDC20, PCLO, PALM, NRCAM, EPHB1, UNC13B, MEF2C, DBNL, MAGI2, WNT5A, CACNA2D2, NRG1, CACNB1, DNM3, CACNB4, ADGRB2, IL1RAPL1, COL4A5, PDZRN3, SHANK1, NLGN1, AMIGO1, AMIGO2, NRXN2, SEMA3E, PTN, PCDH17, CUX2, SRPX2, SLITRK2, FLRT2, FLRT3, RAB29, SLITRK5, PAK3, SNCB, BDNF, PCDHB13, PCDHB11, NFATC4, GLRB, LRRN1, RAB17, CAMK1, SDK2, ADGRL3	2186	231	16650	1.71457	0.629152	0.011095	0.0108395	yes
GOTERM_BP_FAT	GO:0045665~negative regulation of neuron differentiation	1	45	1.80361	0.000148181	SEMA5A, DRAXIN, NOTCH3, NRP1, NLGN1, LRP1, SEMA3C, SEMA3A, DIXDC1, SEMA3G, DTX1, CIB1, SEMA3E, SEMA3F, THY1, FOXO3, FUOM, RAP1GAP, ADCY6, SOX2, RAB29, SOX9, SLIT2, SEMA6B, SEMA6C, IL15RA, EPHA4, BCL11A, DCC, WNT5A, SEMA4F, SEMA4G, PBX1, NFATC4, MIB1, DNM3, EFNA1, ASPM, MEIS1, GORASP1, PMP22, ID4, ULK2, CNTN4, ITM2C	2186	193	16650	1.7759	0.736037	0.0135744	0.0132617	yes
GOTERM_BP_FAT	GO:0048843~negative regulation of axon extension involved in axon guidance	1	12	0.480962	0.00022483	SEMA6B, SEMA5A, SEMA6C, NRP1, SEMA3C, SEMA3A, WNT5A, SEMA3G, SEMA4F, SEMA3E, SEMA4G, SEMA3F	2186	26	16650	3.51538	0.867477	0.0178829	0.017471	yes
GOTERM_BP_FAT	GO:0050768~negative regulation of neurogenesis	1	53	2.12425	0.000268445	SEMA5A, DRAXIN, NRP1, DIXDC1, CIB1, SOX2, SOX9, SEMA6B, SEMA6C, IL15RA, EPHA4, DCC, WNT5A, NRG1, SIRT2, DNM3, ASPM, MYCN, NRG3, GORASP1, ULK2, KCTD11, NOTCH3, NLGN1, SEMA3C, LRP1, SEMA3A, SEMA3G, DTX1, SEMA3E, PTN, SEMA3F, THY1, FOXO3, FUOM, RAP1GAP, ADCY6, RAB29, SLIT2, BCL11A, HMGA2, SEMA4F, SEMA4G, PBX1, NFATC4, MIB1, EFNA1, COL3A1, MEIS1, PMP22, ID4, CNTN4, ITM2C	2186	245	16650	1.64768	0.910464	0.0204473	0.0199764	yes
GOTERM_BP_FAT	GO:0030031~cell projection assembly	1	81	3.24649	0.00030784	LRGUK, C2CD3, LRRC6, TPGS1, PPP1R9B, MCIDAS, OPHN1, TCTN2, PALM, HYDIN, RAC2, BBS9, CFAP46, CC2D2A, PPP1R16B, BCAS3, HSP90AA1, DBNL, DNAAF3, IFT140, DNAAF1, CCDC113, PRKCD, COBL, EMP1, TBC1D2B, EMP3, DNM3, TBC1D2, CDC42EP3, FSCN1, EVL, ITGA6, WDPCP, BBOF1, CFAP54, ATP6V0D1, ARHGEF7, KCTD17, AJUBA, ARHGEF6, CCDC40, HDAC4, LAMA5, TBC1D19, NLGN1, DNAH7, RAP1GAP, TTBK2, FGD2, PKHD1, TRPM2, FGD5, MIEN…	2186	419	16650	1.47243	0.937168	0.0223135	0.0217996	yes
GOTERM_BP_FAT	GO:0031175~neuron projection development	1	142	5.69138	0.000312565	SEMA5A, PLXND1, TNC, STMN3, CIB1, KNDC1, IL1RAP, FRY, CDC20, PREX1, GJA1, DPYSL4, OPHN1, PALM, NRCAM, NRTN, EPHB1, SEMA6B, SEMA6C, IL15RA, EPHA4, MEF2C, CDKL5, WNT5A, MAGI2, MAPK8IP3, TIAM1, OLFM1, CLIP1, S100A6, ULK2, NSMF, ULK1, HPRT1, KIF20B, OBSL1, NUMBL, CRABP2, SDC2, THY1, KALRN, PRKCZ, IGSF9, UGT8, EFNB3, FLRT2, MAP2, FLRT3, BLOC1S3, NKX2-1, NDN, TSPAN2, SKIL, LYN, NTNG2, FZD3, BCL11A, BDN…	2186	817	16650	1.32382	0.939781	0.0224102	0.0218941	yes
GOTERM_BP_FAT	GO:0048666~neuron development	1	164	6.57315	0.000314178	SEMA5A, MTCH1, PLXND1, TNC, STMN3, CIB1, KNDC1, RORB, IL1RAP, FRY, CDC20, PREX1, GJA1, DPYSL4, OPHN1, PALM, NRCAM, NRTN, ANKS1A, EPHB1, SEMA6B, SEMA6C, IL15RA, EPHA4, MEF2C, CDKL5, WNT5A, MAGI2, MYO7A, MAPK8IP3, TIAM1, OLFM1, CLIP1, S100A6, ULK2, WDPCP, NSMF, ULK1, HPRT1, KIF20B, OBSL1, NUMBL, CRABP2, SDC4, SDC2, HTRA2, THY1, GATA2, KALRN, PRKCZ, IGSF9, UGT8, EFNB3, FLRT2, MAP2, FLRT3, BLOC1S3, N…	2186	965	16650	1.29444	0.940649	0.0224102	0.0218941	yes
GOTERM_BP_FAT	GO:1902667~regulation of axon guidance	1	15	0.601202	0.000353589	SEMA6B, SEMA5A, SEMA6C, NRP1, SEMA3C, PLXND1, SEMA3A, WNT5A, SEMA3G, SEMA4F, SEMA3E, SEMA3F, SEMA4G, SLIT2, MEGF8	2186	40	16650	2.85624	0.958357	0.02426	0.0237013	yes
GOTERM_BP_FAT	GO:0048841~regulation of axon extension involved in axon guidance	1	14	0.561122	0.000402824	SEMA6B, SEMA5A, SEMA6C, NRP1, SEMA3C, PLXND1, SEMA3A, WNT5A, SEMA3G, SEMA4F, SEMA3E, SEMA3F, SEMA4G, MEGF8	2186	36	16650	2.96203	0.973252	0.0266219	0.0260088	yes
GOTERM_BP_FAT	GO:0051961~negative regulation of nervous system development	1	55	2.20441	0.000536446	SEMA5A, DRAXIN, NRP1, DIXDC1, CIB1, SOX2, SOX9, PRKACB, SEMA6B, SEMA6C, IL15RA, EPHA4, DCC, WNT5A, NRG1, SIRT2, DNM3, ASPM, MYCN, NRG3, GPR161, GORASP1, ULK2, KCTD11, NOTCH3, NLGN1, SEMA3C, LRP1, SEMA3A, SEMA3G, DTX1, SEMA3E, PTN, SEMA3F, THY1, FOXO3, FUOM, RAP1GAP, ADCY6, RAB29, SLIT2, BCL11A, HMGA2, SEMA4F, SEMA4G, PBX1, NFATC4, MIB1, EFNA1, COL3A1, MEIS1, PMP22, ID4, CNTN4, ITM2C	2186	264	16650	1.5868	0.991956	0.0317209	0.0309903	yes
GOTERM_BP_FAT	GO:0007416~synapse assembly	1	32	1.28257	0.00059736	ACHE, NLGN1, CLSTN2, PLXND1, CLSTN3, AMIGO1, AMIGO2, NRXN2, IL1RAP, CUX2, SRPX2, PCLO, SLITRK2, FLRT2, FLRT3, RAB29, SLITRK5, NRCAM, EPHB1, DBNL, BDNF, MAGI2, WNT5A, NRG1, PCDHB13, PCDHB11, DNM3, ADGRB2, IL1RAPL1, LRRN1, SDK2, ADGRL3	2186	130	16650	1.87487	0.995349	0.0341979	0.0334103	yes
GOTERM_BP_FAT	GO:0030517~negative regulation of axon extension	1	14	0.561122	0.000732744	SEMA6B, SEMA5A, SEMA6C, DRAXIN, NRP1, SEMA3C, BCL11A, SEMA3A, WNT5A, SEMA3G, SEMA4F, SEMA3E, SEMA3F, SEMA4G	2186	38	16650	2.80613	0.998624	0.0389699	0.0380724	yes
GOTERM_BP_FAT	GO:0048675~axon extension	1	27	1.08216	0.00102306	SEMA5A, DRAXIN, NRP1, SEMA3C, PLXND1, SEMA3A, SEMA3G, SEMA3E, SEMA3F, NDN, SLIT2, SEMA6B, SEMA6C, CDKL5, BCL11A, WNT5A, TRPV2, FN1, SEMA4F, NRG1, SEMA4G, DCLK1, ULK2, ULK1, PLXNB1, MAPT, MEGF8	2186	106	16650	1.94009	0.999899	0.048652	0.0475315	yes
GOTERM_BP_FAT	GO:0051962~positive regulation of nervous system development	1	83	3.32665	0.00106505	SEMA5A, NRP1, SERPINE2, CLSTN2, CLSTN3, IL1RAP, GLI1, ROBO1, CDC20, MYC, PALM, TIMP2, HMG20B, NRCAM, EPHB1, NCOA1, EPHA4, MEF2C, CDKL5, TGIF2, PRKCH, MAGI2, WNT5A, PPP2R5B, LIG4, COBL, NRG1, CSNK1E, NGF, MAPK8IP3, TIAM1, ASPM, CLIP1, ZEB1, ADGRB2, SMO, IL1RAPL1, RARB, NSMF, KCTD11, MAPT, KIF20B, OBSL1, SHANK1, NUMBL, NLGN1, CRABP2, SEMA3A, AMIGO1, AMIGO2, KATNB1, PTN, GDPD5, GATA2, KALRN, CUX2, S…	2186	449	16650	1.40798	0.999931	0.0495992	0.0484569	yes
GOTERM_BP_FAT	GO:0030516~regulation of axon extension	1	24	0.961924	0.00107665	SEMA6B, SEMA5A, SEMA6C, DRAXIN, NRP1, CDKL5, SEMA3C, PLXND1, BCL11A, SEMA3A, WNT5A, TRPV2, SEMA3G, FN1, SEMA4F, NRG1, SEMA3E, SEMA3F, SEMA4G, TTL, OLFM1, NRCAM, MAPT, MEGF8	2186	90	16650	2.03111	0.999938	0.0498811	0.0487323	yes
Group 2
Category	Term	Group	Count	%	PValue	Genes	List Total	Pop Hits	Pop Total	Fold Enrichment	Bonferroni	Benjamini	FDR	Signif
GOTERM_BP_FAT	GO:0006928~movement of cell or subcellular component	2	320	12.8257	1.62472e-09	SERPINE2, ULK4, DIXDC1, ADARB1, LDLRAD4, PREX1, GJA1, RPS19, DPYSL4, OPHN1, ADGRA2, MYC, IL12A, CPNE3, KIF21B, SOX9, ANKS1A, KIFAP3, GTSE1, EPHB1, ARPIN, TNS1, CCBE1, EPHA4, MEF2C, DNAAF1, PRKCD, MYO7A, MAPK8IP3, TIAM1, DEPDC1B, WDR81, DDIT4, WDPCP, NSMF, KIF20A, KIF20B, TRIB1, ASTN1, IGSF8, SDC4, SDC2, SDC3, PDGFB, GATA4, THY1, GATA2, KALRN, PRKCZ, PKHD1, TRPM2, RRAS, FLRT2, FLRT3, INPP5D, PDGFC…	2186	1795	16650	1.35784	1.46029e-05	7.30148e-06	7.13332e-06	yes
GOTERM_BP_FAT	GO:0016477~cell migration	2	222	8.8978	1.35356e-08	ULK4, DIXDC1, ADARB1, LDLRAD4, PREX1, GJA1, RPS19, OPHN1, ADGRA2, MYC, IL12A, CPNE3, SOX9, ANKS1A, GTSE1, EPHB1, ARPIN, TNS1, CCBE1, EPHA4, MEF2C, PRKCD, TIAM1, DEPDC1B, DDIT4, WDPCP, NSMF, KIF20B, TRIB1, ASTN1, SDC4, SDC2, SDC3, PDGFB, THY1, GATA2, KALRN, PRKCZ, TRPM2, RRAS, FLRT2, FLRT3, INPP5D, PDGFC, NKX2-1, HMOX1, SCAI, LYN, CARMIL2, FZD3, ACE, EGR3, JUP, FOXF1, INSR, FN1, NFATC2, NR2F2, DCL…	2186	1184	16650	1.42812	0.000121651	2.83812e-05	2.77275e-05	yes
GOTERM_BP_FAT	GO:0048870~cell motility	2	239	9.57916	1.46549e-07	SERPINE2, ULK4, DIXDC1, ADARB1, LDLRAD4, PREX1, GJA1, RPS19, OPHN1, ADGRA2, MYC, IL12A, CPNE3, SOX9, ANKS1A, GTSE1, EPHB1, ARPIN, TNS1, CCBE1, EPHA4, MEF2C, PRKCD, TIAM1, DEPDC1B, DDIT4, WDPCP, NSMF, KIF20B, TRIB1, ASTN1, SDC4, SDC2, SDC3, PDGFB, THY1, GATA2, KALRN, PRKCZ, TRPM2, RRAS, FLRT2, FLRT3, INPP5D, PDGFC, NKX2-1, HMOX1, SCAI, LYN, CARMIL2, FZD3, DNAH11, ACE, EGR3, JUP, FOXF1, INSR, FN1, …	2186	1330	16650	1.36871	0.00131632	0.000119744	0.000116986	yes
GOTERM_BP_FAT	GO:0051674~localization of cell	2	239	9.57916	1.46549e-07	SERPINE2, ULK4, DIXDC1, ADARB1, LDLRAD4, PREX1, GJA1, RPS19, OPHN1, ADGRA2, MYC, IL12A, CPNE3, SOX9, ANKS1A, GTSE1, EPHB1, ARPIN, TNS1, CCBE1, EPHA4, MEF2C, PRKCD, TIAM1, DEPDC1B, DDIT4, WDPCP, NSMF, KIF20B, TRIB1, ASTN1, SDC4, SDC2, SDC3, PDGFB, THY1, GATA2, KALRN, PRKCZ, TRPM2, RRAS, FLRT2, FLRT3, INPP5D, PDGFC, NKX2-1, HMOX1, SCAI, LYN, CARMIL2, FZD3, DNAH11, ACE, EGR3, JUP, FOXF1, INSR, FN1, …	2186	1330	16650	1.36871	0.00131632	0.000119744	0.000116986	yes
GOTERM_BP_FAT	GO:0051270~regulation of cellular component movement	2	156	6.25251	2.61691e-07	SEMA5A, PLXND1, SERPINE2, ATP8A1, ULK4, CIB1, ADARB1, LDLRAD4, CXCL14, SLC8A1, CXCL16, LAMP1, RPS19, BMPER, ADGRA2, PLAU, MYC, IL12A, CPNE3, SOX9, ARID2, GTSE1, IL6R, ARPIN, SEMA6B, PDGFRB, SEMA6C, CCBE1, WNT5B, IGFBP5, DNAAF1, WNT5A, MAGI2, TIAM1, PKP2, ADAM9, WDPCP, NSMF, KIF20B, TRIB1, AJUBA, DSC2, CD274, SDC4, PDGFB, GATA4, THY1, FOXO4, CORO1A, CORO1B, FAM83H, PKHD1, CNN2, RRAS, FLRT2, PDGFC,…	2186	802	16650	1.48154	0.00234932	0.000191946	0.000187526	yes
GOTERM_BP_FAT	GO:0030334~regulation of cell migration	2	137	5.49098	3.04893e-07	SEMA5A, PLXND1, SERPINE2, ATP8A1, ULK4, CIB1, ADARB1, LDLRAD4, CXCL14, SLC8A1, CXCL16, BMPER, ADGRA2, PLAU, MYC, IL12A, CPNE3, SOX9, ARID2, GTSE1, IL6R, ARPIN, SEMA6B, PDGFRB, SEMA6C, CCBE1, WNT5B, IGFBP5, WNT5A, MAGI2, TIAM1, PKP2, ADAM9, WDPCP, NSMF, KIF20B, TRIB1, AJUBA, CD274, SDC4, PDGFB, THY1, FOXO4, CORO1A, CORO1B, FAM83H, CNN2, RRAS, FLRT2, PDGFC, NKX2-1, HMOX1, TNFRSF14, SCAI, LYN, CARMI…	2186	685	16650	1.52333	0.00273662	0.000195741	0.000191233	yes
GOTERM_BP_FAT	GO:0007017~microtubule-based process	2	124	4.96994	9.98822e-07	PHLDB1, ULK4, DIXDC1, STMN3, CIB1, TPGS1, MCIDAS, CAPN6, LAMP1, CHEK1, KIF21B, FBXO5, KIFAP3, GTSE1, FBXW5, DNAAF3, DNAAF1, TUBA4A, CLIP3, CLIP1, WDR81, MAP1A, TTLL11, KIF20A, KIF20B, OBSL1, LLGL2, SKA3, PRKCZ, PKHD1, MAP2, FIGNL1, BLOC1S3, CEP192, KIF3C, PLK4, DNAH12, STIL, DNAH11, PLK1, RASSF7, DCLK2, NDC80, CAMSAP3, ADCY10, CYLD, TPX2, KIF18A, CABYR, KIF18B, KIF4A, SPIRE2, SASS6, CDK1, SPIRE1,…	2186	618	16650	1.52826	0.00893724	0.000379857	0.000371109	yes
GOTERM_BP_FAT	GO:0040011~locomotion	2	264	10.5812	1.05657e-06	SERPINE2, ULK4, DIXDC1, ADARB1, LDLRAD4, PREX1, GJA1, RPS19, DPYSL4, OPHN1, ADGRA2, MYC, IL12A, CPNE3, SOX9, ANKS1A, GTSE1, EPHB1, ARPIN, TNS1, CCBE1, EPHA4, MEF2C, ARRDC3, PRKCD, MAPK8IP3, TIAM1, DEPDC1B, DDIT4, WDPCP, NSMF, KIF20B, TRIB1, ASTN1, SDC4, SDC2, SDC3, PDGFB, THY1, GATA2, PLA2G6, KALRN, PRKCZ, TRPM2, GRIN2A, RRAS, FLRT2, FLRT3, INPP5D, PDGFC, NKX2-1, HMOX1, SCAI, LYN, CARMIL2, FZD3, …	2186	1530	16650	1.31425	0.00945148	0.000379857	0.000371109	yes
GOTERM_BP_FAT	GO:2000145~regulation of cell motility	2	141	5.6513	2.51218e-06	SEMA5A, PLXND1, SERPINE2, ATP8A1, ULK4, CIB1, ADARB1, LDLRAD4, CXCL14, SLC8A1, CXCL16, BMPER, ADGRA2, PLAU, MYC, IL12A, CPNE3, SOX9, ARID2, GTSE1, IL6R, ARPIN, SEMA6B, PDGFRB, SEMA6C, CCBE1, WNT5B, IGFBP5, WNT5A, MAGI2, TIAM1, PKP2, ADAM9, WDPCP, NSMF, KIF20B, TRIB1, AJUBA, CD274, SDC4, PDGFB, THY1, FOXO4, CORO1A, CORO1B, FAM83H, CNN2, RRAS, FLRT2, PDGFC, NKX2-1, HMOX1, TNFRSF14, SCAI, LYN, CARMI…	2186	736	16650	1.45917	0.0223265	0.000684226	0.000668468	yes
GOTERM_BP_FAT	GO:0007010~cytoskeleton organization	2	202	8.09619	5.20441e-06	ULK4, DIXDC1, STMN3, FZD10, TPGS1, AQP1, PREX1, OPHN1, CHEK1, SOX9, FBXO5, SYNPO, MYOZ2, ARPIN, MEF2C, DNAAF3, DNAAF1, PRKCD, KRT5, WDR81, DAAM2, MAP1A, WDPCP, KIF20A, OBSL1, LLGL2, SDC4, EPB41, THY1, SKA3, PRKCZ, PKHD1, TRPM2, UGT8, MAP2, EPB41L1, FIGNL1, INPP5K, CEP192, PLK4, CARMIL2, IQSEC2, JUP, PLK1, RASSF7, DCLK2, PARVB, CYLD, ANLN, TPX2, VANGL2, SASS6, NOX4, CEP85, C2CD3, KIF14, LRRC6, BRC…	2186	1144	16650	1.3449	0.0457001	0.00122716	0.0011989	yes
GOTERM_BP_FAT	GO:0040012~regulation of locomotion	2	144	5.77154	6.4584e-06	SEMA5A, PLXND1, SERPINE2, ATP8A1, ULK4, CIB1, ADARB1, LDLRAD4, CXCL14, SLC8A1, CXCL16, BMPER, ADGRA2, PLAU, MYC, IL12A, CPNE3, SOX9, ARID2, GTSE1, IL6R, ARPIN, SEMA6B, PDGFRB, SEMA6C, CCBE1, WNT5B, IGFBP5, WNT5A, MAGI2, ARRDC3, TIAM1, PKP2, ADAM9, WDPCP, NSMF, KIF20B, TRIB1, AJUBA, CD274, SDC4, PDGFB, THY1, FOXO4, CORO1A, CORO1B, FAM83H, CNN2, RRAS, FLRT2, PDGFC, NKX2-1, HMOX1, TNFRSF14, SCAI, LY…	2186	768	16650	1.42812	0.0563956	0.0013821	0.00135027	yes
GOTERM_BP_FAT	GO:0030335~positive regulation of cell migration	2	83	3.32665	1.29669e-05	SEMA5A, NRP1, DOCK4, ATP8A1, ITGB3, CIB1, LAMC2, GLI1, CXCL14, SLC8A1, SYNE2, CXCL16, PLAU, ADGRA2, MYC, RAC2, IL12A, CPNE3, SOX9, GTSE1, IL6R, GPSM3, SEMA6B, PDGFRB, SEMA6C, BCAS3, CCBE1, EDN1, EDN2, WNT5B, ITGA4, WNT5A, F3, TGFBR2, TIAM1, MMP14, ADAM9, NSMF, ITGB1BP1, ITGA6, ARHGEF7, GAS6, KIF20B, HDAC4, CD274, LRRC15, CAMK2D, SEMA3C, SEMA3A, PDGFB, SEMA3G, SEMA3E, SEMA3F, FOXO4, CORO1A, THBS4,…	2186	395	16650	1.60046	0.110012	0.0023785	0.00232373	yes
GOTERM_BP_FAT	GO:0051272~positive regulation of cellular component movement	2	85	3.40681	4.28828e-05	SEMA5A, NRP1, DOCK4, ATP8A1, ITGB3, CIB1, LAMC2, GLI1, CXCL14, SLC8A1, SYNE2, CXCL16, RPS19, PLAU, ADGRA2, MYC, RAC2, IL12A, CPNE3, SOX9, GTSE1, IL6R, GPSM3, SEMA6B, PDGFRB, SEMA6C, BCAS3, CCBE1, EDN1, EDN2, WNT5B, ITGA4, WNT5A, F3, TGFBR2, TIAM1, MMP14, ADAM9, NSMF, ITGB1BP1, ITGA6, ARHGEF7, GAS6, KIF20B, HDAC4, CD274, LRRC15, CAMK2D, SEMA3C, SEMA3A, PDGFB, SEMA3G, SEMA3E, SEMA3F, FOXO4, CORO1A,…	2186	420	16650	1.54147	0.319848	0.00583986	0.00570537	yes
GOTERM_BP_FAT	GO:2000147~positive regulation of cell motility	2	83	3.32665	4.89728e-05	SEMA5A, NRP1, DOCK4, ATP8A1, ITGB3, CIB1, LAMC2, GLI1, CXCL14, SLC8A1, SYNE2, CXCL16, PLAU, ADGRA2, MYC, RAC2, IL12A, CPNE3, SOX9, GTSE1, IL6R, GPSM3, SEMA6B, PDGFRB, SEMA6C, BCAS3, CCBE1, EDN1, EDN2, WNT5B, ITGA4, WNT5A, F3, TGFBR2, TIAM1, MMP14, ADAM9, NSMF, ITGB1BP1, ITGA6, ARHGEF7, GAS6, KIF20B, HDAC4, CD274, LRRC15, CAMK2D, SEMA3C, SEMA3A, PDGFB, SEMA3G, SEMA3E, SEMA3F, FOXO4, CORO1A, THBS4,…	2186	409	16650	1.54568	0.356078	0.00649681	0.00634718	yes
GOTERM_BP_FAT	GO:0040017~positive regulation of locomotion	2	85	3.40681	5.0904e-05	SEMA5A, NRP1, DOCK4, ATP8A1, ITGB3, CIB1, LAMC2, GLI1, CXCL14, SLC8A1, SYNE2, CXCL16, PLAU, ADGRA2, MYC, RAC2, IL12A, CPNE3, SOX9, GTSE1, IL6R, GPSM3, SEMA6B, PDGFRB, SEMA6C, BCAS3, CCBE1, EDN1, EDN2, WNT5B, ITGA4, WNT5A, F3, TGFBR2, TIAM1, MMP14, ADAM9, NSMF, ITGB1BP1, ITGA6, ARHGEF7, GAS6, KIF20B, HDAC4, CD274, LRRC15, CAMK2D, SEMA3C, SEMA3A, PDGFB, SEMA3G, SEMA3E, SEMA3F, FOXO4, CORO1A, THBS4,…	2186	422	16650	1.53416	0.367159	0.00653607	0.00638554	yes
GOTERM_BP_FAT	GO:0014812~muscle cell migration	2	22	0.881764	8.40347e-05	PDGFRB, HDAC4, NRP1, DOCK4, CAMK2D, IGFBP5, LRP1, ITGB3, PDGFB, FOXO4, KALRN, THBS4, CORO1B, NET1, SMO, PLAU, MYC, NOX4, ITGB1BP1, SLIT2, TRIB1, PPARD	2186	67	16650	2.50099	0.530147	0.0094413	0.00922386	yes
GOTERM_BP_FAT	GO:0007018~microtubule-based movement	2	51	2.04409	0.000121415	KIF14, AP2A1, LRRC6, KIF11, KIF17, KIF15, LAMP1, KIF13B, HYDIN, CFAP46, KIF21B, KIF1A, KIFAP3, DLGAP5, IFT140, DNAAF1, KIF23, KIF22, NGF, KIF9, CFAP221, WDR81, KIFC2, BBS12, KIFC1, KIF2C, KIF20A, MAPT, CFAP54, KIF20B, CCDC40, DNAH7, KATNB1, DPCD, PRKCZ, AP3M2, SNX29, BLOC1S3, KIF3C, DNAH12, DNAH11, WDR19, ADCY10, KIF18A, CABYR, KIF18B, TTC30B, KIF4A, TTC30A, DYNLRB2, COPG1	2186	226	16650	1.7188	0.664235	0.0119921	0.0117159	yes
GOTERM_BP_FAT	GO:0034330~cell junction organization	2	52	2.08417	0.000729772	CNTNAP1, PATJ, COL16A1, ITGB3, PTPRJ, LAMC2, CLDN1, GJA1, CDH3, TNS1, DSP, BCAS3, PRKCH, LSR, KRT5, MMP14, PKP2, FSCN1, ITGB1BP1, ITGA6, WDPCP, CDH15, ARHGEF7, AJUBA, LAMA5, NUMBL, SDC4, PARD6G, THY1, PPM1F, HDAC7, UGT8, NPHP1, XIRP2, NPHP4, ECT2, CADM3, ACE, SMAD3, JUP, TGFB3, WHRN, FN1, SORBS1, PLEKHA7, SMAD7, CAMSAP3, KRT14, TRIP6, SNAI1, CD9, LIMS2	2186	249	16650	1.59063	0.998586	0.0389699	0.0380724	yes
GOTERM_BP_FAT	GO:0014909~smooth muscle cell migration	2	18	0.721443	0.000738256	PDGFRB, HDAC4, NRP1, DOCK4, CAMK2D, IGFBP5, LRP1, ITGB3, PDGFB, FOXO4, KALRN, CORO1B, PLAU, MYC, NOX4, SLIT2, TRIB1, PPARD	2186	57	16650	2.40526	0.99869	0.039032	0.0381331	yes
[truncated: 170 more rows]

## Sheet: GO_BPterms_upregulated_chart
Data file 3c: Gene Ontology Biological Process functional enrichment analysis of the genes resulted up-regulated in the comparison between dox treated and untreated sid4 cells.
[truncated: 560 more rows]

## Sheet: GO_BPterms_downregulated_chart
Data file 3d: Gene Ontology Biological Process functional enrichment analysis of the genes resulted down-regulated in the comparison between dox treated and untreated sid4 cells.
[truncated: 1,060 more rows]
