# Supplementary material for: TERRA transcription destabilizes telomere integrity to initiate break-induced replication in human ALT cells
Source: Nat Commun. 2021 Jun 18;12:3760. doi: 10.1038/s41467-021-24097-6 (PMC8213692; doi:10.1038/s41467-021-24097-6)
Supplement: Supplementary file 7 — Source Data [file 41467_2021_24097_MOESM7_ESM.zip]

Archive with 5 entries (4 files):
- Uncropped blots.pdf
- __MACOSX/
- __MACOSX/._Uncropped blots.pdf
- Source data file.xlsx
- __MACOSX/._Source data file.xlsx
