# Supplementary material for: TERRA transcription destabilizes telomere integrity to initiate break-induced replication in human ALT cells
Source: Nat Commun. 2021 Jun 18;12:3760. doi: 10.1038/s41467-021-24097-6 (PMC8213692; doi:10.1038/s41467-021-24097-6)
Supplement: Supplementary file 7 — Source Data [file 41467_2021_24097_MOESM7_ESM.zip › Source data file.xlsx]

## Sheet: Figure 1b
Input DNA in ChIP (rel. to parental)
9pX qnear					9pXq far					10q near					10q far					15q16p near					15q far					16p far
	parental	nls3	sid4			parental	nls3	sid4			parental	nls3	sid4			parental	nls3	sid4			parental	nls3	sid4			parental	nls3	sid4			parental	nls3	sid4
Experiment 1	1.2809	4.61166	3.78517		Experiment 1	1.72757	1.64575	2.34363		Experiment 1	1.54491	9.2358	2.86622		Experiment 1	1.1958	1.66034	1.03429		Experiment 1	2.27586	16.695	16.4354		Experiment 1	2.81818	1.84415	0		Experiment 1	1.40537	2.95048	3.92026
Experiment 2	1.48315	6.65683	4.47911		Experiment 2	0.906729	2.92562	3.55227		Experiment 2	0.736527	10.1154	3.92779		Experiment 2	1.48951	2.61259	1.14922		Experiment 2	0.310345	11.7624	15.2089		Experiment 2	0	0.184415	0		Experiment 2	0.877182	4.96209	5.98333
Experiment 3	0.235955	6.97764	4.63683		Experiment 3	0.365703	1.93019	2.80644		Experiment 3	0.718563	9.86409	3.47662		Experiment 3	0.314685	3.10093	1.21489		Experiment 3	0.413793	14.7978	13.7371		Experiment 3	0.181818	0	4.1623		Experiment 3	0.717449	2.71499	2.9301
Average	1	6.08204	4.30037		Average	1	2.16719	2.90078		Average	1	9.73843	3.42354		Average	1	2.45795	1.1328		Average	1	14.4184	15.1271		Average	1	0.67619	1.38743		Average	1	3.54252	4.27789
SEM	0.386458	0.741002	0.261594		SEM	0.395893	0.388005	0.35208		SEM	0.272504	0.261576	0.307594		SEM	0.352991	0.422989	0.0527745		SEM	0.63863	1.4365	0.78002		SEM	0.910605	0.586404	1.38743		SEM	0.207863	0.713033	0.899349
10p18p					12q					20q					Xp					Xcen					Alph					ACTB					U6
	parental	nls3	sid4			parental	nls3	sid4			parental	nls3	sid4			parental	nls3	sid4			parental	nls3	sid4			parental	nls3	sid4			parental	nls3	sid4			parental	nls3	sid4
Experiment 1	1.29065	1.89619	0.289794		Experiment 1	1.21698	0.314053	0.285365		Experiment 1	1.36538	0.314102	0.360809		Experiment 1	0.935484	0.166738	0.926881		Experiment 1	1.82143	0.0735087	0		Experiment 1	2.91618	0.155578	1.80934		Experiment 1	1.22892	1.2746	0.106167		Experiment 1	2.04804	0.464653	0.678312
Experiment 2	1.66221	1.49807	2.85423		Experiment 2	1.58491	3.08819	0.749082		Experiment 2	1.60137	1.97152	0.291044		Experiment 2	1.96774	1.45895	1.07323		Experiment 2	1.01786	2.86684	0		Experiment 2	0.002399	3.09276	0.775763		Experiment 2	1.73494	0.424866	0.583917		Experiment 2	0.546369	3.46256	0.712382
Experiment 3	0.0471402	1.3785	2.89407		Experiment 3	0.198113	0.758961	1.39115		Experiment 3	0.0332456	0.945603	1.56841		Experiment 3	0.0967742	0.66695	1.21958		Experiment 3	0.160714	0	1.21289		Experiment 3	0.0814226	3.77968	2.11352		Experiment 3	0.0361446	0.354055	1.274		Experiment 3	0.405587	1.08568	0.991141
Average	1	1.59092	2.0127		Average	1	1.38707	0.808533		Average	1	1.07707	0.740089		Average	1	0.764214	1.07323		Average	1	0.980116	0.404295		Average	1	2.34268	1.56621		Average	1	0.684506	0.654695		Average	1	1.67097	0.793945
SEM	0.488354	0.156488	0.861529		SEM	0.414773	0.860202	0.320595		SEM	0.488154	0.482949	0.414652		SEM	0.541064	0.376187	0.084495		SEM	0.47949	0.9436	0.404295		SEM	0.958361	1.11138	0.404859		SEM	0.50358	0.295753	0.338977		SEM	0.525596	0.913561	0.0990872

## Sheet: Figure 1c
TERRA levels (rel. to -dox)
9pXq											10q											15q											16p
	nls1-dox	nls1+dox	nls3-dox	nls3+dox	sid1-dox	sid1+dox	sid4-dox	sid4+dox				nls1-dox	nls1+dox	nls3-dox	nls3+dox	sid1-dox	sid1+dox	sid4-dox	sid4+dox				nls1-dox	nls1+dox	nls3-dox	nls3+dox	sid1-dox	sid1+dox	sid4-dox	sid4+dox				nls1-dox	nls1+dox	nls3-dox	nls3+dox	sid1-dox	sid1+dox	sid4-dox	sid4+dox
Experiment 1	0.857099	0.80527	1.00836	1.05358	1.23204	0.313923	1.17483	0.229174			Experiment 1	0.879352	0.822363	0.556584	0.524671	1.13447	0.0531533	0.97623	0.0357715			Experiment 1	0.612454	0.507103	0.502235	0.567408	0.712884	0.0808046	0.789116	0.0490525			Experiment 1	1.18461	1.14717	0.464669	0.474814	1.14967	0.490696	1.22709	0.365521
Experiment 2	1.22368	0.742435	1.56983	1.4499	1.14356	0.28646	1.10414	0.12578			Experiment 2	1.10009	1.04065	0.864134	0.818234	0.862442	0.0812908	1.27184	0.0629901			Experiment 2	1.19247	0.812174	1.0468	0.989331	0.789197	0.0931743	1.07691	0.0488422			Experiment 2	1.02923	1.05738	0.999202	0.941881	1.04372	0.411944	1.12795	0.213083
Experiment 3	0.919218	0.34115	0.421808	0.4879	0.624401	0.107361	0.721036	0.118105			Experiment 3	0.910093	1.27117	1.20408	0.901806	1.31078	0.120488	0.887154	0.188233			Experiment 3	1.0014	1.36304	1.41869	0.81645	1.6995	0.201881	1.32978	0.229697			Experiment 3	0.896344	1.04002	1.37317	0.724694	1.19098	0.484643	0.950894	0.477331
											Experiment 4	1.11047	0.871419	1.3752	1.07172	0.692308	0.0611304	0.864778	0.0853217			Experiment 4	1.19367	0.882758	1.03227	0.671217	0.798418	0.126743	0.8042	0.155194			Experiment 4	0.889811	0.669566	1.16296	0.618758	0.615622	0.317796	0.694064	0.298816
Average	1	0.629619	1	0.997127	1	0.235915	1	0.157686			Average	1	1.0014	1	0.829107	1	0.0790157	1	0.0930791			Average	1	0.891268	1	0.761101	1	0.125651	1	0.120696			Average	1	0.978533	1	0.690037	1	0.42627	1	0.338688
SEM	0.11327	0.14537	0.331431	0.279136	0.189528	0.0647638	0.140967	0.0358123			SEM	0.0611416	0.101351	0.182003	0.114362	0.13792	0.0150385	0.0937551	0.0332966			SEM	0.136854	0.177125	0.188482	0.0916281	0.233953	0.0272002	0.128283	0.0441278			SEM	0.0694161	0.105631	0.194163	0.0983312	0.131825	0.0403421	0.116887	0.0557586
10p18p											12q											20q											Xp
	nls1-dox	nls1+dox	nls3-dox	nls3+dox	sid1-dox	sid1+dox	sid4-dox	sid4+dox				nls1-dox	nls1+dox	nls3-dox	nls3+dox	sid1-dox	sid1+dox	sid4-dox	sid4+dox				nls1-dox	nls1+dox	nls3-dox	nls3+dox	sid1-dox	sid1+dox	sid4-dox	sid4+dox				nls1-dox	nls1+dox	nls3-dox	nls3+dox	sid1-dox	sid1+dox	sid4-dox	sid4+dox
Experiment 1	0.666866	0.640897	0.484954	0.491011	0.561759	0.31228	0.88168	0.47027			Experiment 1	0.496131	0.422594	0.635497	0.752509	0.650461	0.618213	0.850572	0.399957			Experiment 1	0.555425	0.677518	1.11834	0.469117	0.636743	0.893237	0.43973	0.236191			Experiment 1	0.768754	0.573911	0.720853	0.7633	0.730156	0.978901	0.955128	0.743549
Experiment 2	1.23271	0.722994	1.18869	0.986965	0.810584	0.473523	0.659297	0.326156			Experiment 2	0.817819	0.693584	1.17925	1.10509	0.983948	0.879796	0.989514	0.309406			Experiment 2	0.604996	0.70141	0.953533	0.918926	1.27791	1.55522	0.746402	1.02908			Experiment 2	0.543389	0.324557	1.05331	1.03645	0.474746	0.545163	0.676489	0.216478
Experiment 3	0.588072	0.989092	0.904186	0.429748	1.46883	1.01159	1.11237	0.940422			Experiment 3	0.961145	1.37385	0.936583	0.563262	1.4512	1.05454	0.96189	1.03344			Experiment 3	1.83958	1.18048	0.928131	1.38742	1.08535	2.4253	1.81387	2.15706			Experiment 3	0.761107	1.18621	1.02075	0.586437	1.53358	1.04512	1.25087	1.18486
Experiment 4	1.51235	1.25302	1.42217	0.70218	1.15882	1.2594	1.34666	1.2262			Experiment 4	1.7249	1.84415	1.24867	0.615736	0.914394	1.11547	1.19802	1.16932														Experiment 4	1.92675	1.95109	1.20509	0.753716	1.26151	1.22894	1.11751	0.991902
Average	1	0.901501	1	0.652476	1	0.764198	1	0.740761			Average	1	1.08354	1	0.759149	1	0.917004	1	0.72803			Average	1	0.853137	1	0.925153	1	1.62458	1	1.14078			Average	1	1.00894	1	0.784975	1	0.949532	1	0.784197
SEM	0.223107	0.138749	0.201719	0.125841	0.198529	0.222701	0.148008	0.208281			SEM	0.260459	0.32297	0.1387	0.122017	0.166669	0.111417	0.0725171	0.218115			SEM	0.420034	0.163818	0.0596209	0.265108	0.189944	0.443625	0.416452	0.557314			SEM	0.313303	0.362479	0.101348	0.0931407	0.241835	0.144794	0.123632	0.209688

## Sheet: Figure 2b
RPA32+telomeres																												pSer33+telomeres
Experiment 1									Experiment 2									Experiment 3										Experiment 1									Experiment 2									Experiment 3
nls1-dox	nls1+dox	nls3-dox	nls3+dox	sid1-dox	sid1+dox	sid4-dox	sid4+dox		nls1-dox	nls1+dox	nls3-dox	nls3+dox	sid1-dox	sid1+dox	sid4-dox	sid4+dox		nls1-dox	nls1+dox	nls3-dox	nls3+dox	sid1-dox	sid1+dox	sid4-dox	sid4+dox			nls1-dox	nls1+dox	nls3-dox	nls3+dox	sid1-dox	sid1+dox	sid4-dox	sid4+dox		nls1-dox	nls1+dox	nls3-dox	nls3+dox	sid1-dox	sid1+dox	sid4-dox	sid4+dox		nls1-dox	nls1+dox	nls3-dox	nls3+dox
2	2	5	2	4	1	2	1		3	1	5	5	4	6	5	0		1	3	3	7	10	3	11	3			3	1	5	2	1	0	5	3		3	0	3	2	1	1	4	1		1	1	1	1
2	1	5	10	6	4	6	2		1	0	6	5	4	2	6	6		10	3	11	9	0	5	7	4			1	0	1	3	0	0	0	3		1	0	3	1	0	0	2	3		0	0	1	2
3	1	9	4	6	5	4	4		2	1	6	2	3	2	7	3		3	2	13	11	0	3	6	2			1	3	1	1	2	2	0	2		0	2	3	1	1	1	7	2		3	0	2	0
4	2	8	5	6	0	0	0		2	1	7	1	1	4	6	3		2	4	8	5	4	2	2	4			2	4	3	0	2	0	0	2		0	0	4	2	1	1	7	0		2	2	2	4
2	2	9	11	0	1	2	2		1	1	5	8	2	5	4	0		6	0	6	2	6	2	0	0			1	0	2	0	6	0	2	3		1	0	2	0	0	0	0	2		0	0	1	3
2	1	8	8	0	3	0	1		1	1	6	8	10	2	2	3		2	1	10	2	6	1	0	0			1	1	1	0	1	3	2	3		3	3	2	3	1	0	2	7		2	1	0	0
0	0	5	5	5	5	1	2		2	2	7	7	0	1	0	6		1	3	5	1	12	3	2	7			2	2	1	5	1	2	1	0		1	2	0	1	3	0	0	1		1	0	6	1
0	7	10	6	9	4	1	4		2	3	3	3	5	0	4	7		1	0	9	7	13	3	3	2			2	3	1	5	0	0	4	4		1	6	2	2	1	0	2	4		0	1	2	0
5	1	2	2	4	0	0	4		4	1	5	6	2	1	3	0		3	0	7	6	3	3	8	4			1	3	1	5	0	2	2	2		2	0	1	3	0	1	1	1		0	0	1	1
3	3	13	7	8	2	0	0		4	1	5	6	1	1	4	6		0	0	3	3	14	1	1	4			3	0	0	0	2	1	0	2		0	3	0	0	2	0	0	1		0	0	0	1
2	0	8	6	1	2	0	2		5	1	9	5	0	6	0	3		1	2	0	8	4	7	2	1			2	0	1	0	4	0	2	3		2	3	0	2	2	0	6	3		2	1	1	1
2	2	5	3	5	4	0	2		0	2	5	6	1	4	4	8		2	0	10	3	3	6	6	2			2	0	5	6	4	3	2	3		1	1	0	2	1	0	2	0		2	0	1	0
1	1	8	4	2	3	0	2		1	4	6	5	3	0	0	2		0	1	4	2	6	8	2	3			6	0	4	2	0	5	1	6		4	2	0	3	2	1	1	0		2	1	1	2
0	4	5	4	3	2	3	1		1	0	6	0	1	3	3	9		2	3	2	1	6	4	5	3			1	0	4	6	1	2	0	2		5	3	1	1	1	1	3	3		1	3	0	3
2	4	4	4	9	7	2	1		3	1	9	0	9	7	0	1		3	0	4	4	5	0	6	3			1	2	6	5	1	1	1	4		2	0	1	0	2	0	4	2		2	3	3	0
0	2	7	5	4	0	1	3		3	5	10	6	3	0	3	2		1	3	6	8	8	2	0	3			1	2	2	0	1	1	3	4		3	0	1	3	0	1	5	3		1	0	3	0
3	0	8	6	1	3	5	4		2	4	6	4	8	2	2	3		6	3	7	4	0	0	3	0			2	5	4	1	5	0	3	7		0	0	1	3	1	1	2	1		2	0	6	1
4	2	5	1	5	4	0	1		2	0	2	10	3	3	0	1		3	4	4	2	1	6	2	1			2	3	5	5	1	1	4	4		1	2	4	1	1	2	3	5		1	1	2	2
0	0	8	8	3	2	3	1		0	0	5	5	6	5	5	0		3	4	1	3	5	4	0	8			2	0	2	0	4	1	2	4		1	0	1	3	0	0	3	3		2	2	2	0
6	2	1	4	2	3	2	1		2	1	4	7	4	5	1	2		8	0	2	2	4	5	6	5			1	2	2	3	1	4	3	2		0	1	4	0	1	2	2	1		0	1	2	0
4	3	3	3	5	2	0	0		0	3	5	2	0	1	3	3		2	0	1	4	10	5	1	1			0	2	0	2	0	2	1	2		0	2	0	4	4	3	2	1		0	2	5	3
3	1	3	7	1	3	2	0		1	3	5	1	1	1	1	5		3	4	0	5	8	6	3	2			0	1	3	3	0	0	4	3		3	1	0	2	3	1	1	7		0	1	2	6
0	3	6	7	3	1	3	0		4	0	3	0	0	2	0	3		1	1	1	7	1	3	2	3			0	4	2	1	0	3	0	0		1	1	3	2	2	2	6	2		1	0	3	0
3	3	6	1	0	1	7	2		3	0	5	1	0	6	1	2		3	3	2	4	1	1	4	6			0	3	0	0	2	2	3	3		0	1	3	2	1	3	2	2		1	0	5	2
1	5	2	1	2	1	0	3		4	3	1	3	1	0	5	0		7	0	5	6	3	3	5	1			0	0	0	3	0	1	1	0		3	0	0	3	1	1	1	1		2	1	0	1
11	3	4	3	2	0	4	2		5	2	4	2	0	3	3	0		5	1	10	1	7	0	3	2			0	2	3	0	0	0	2	0		1	0	1	2	0	3	5	6		0	1	0	0
4	1	6	0	3	0	2	3		2	2	3	3	1	2	4	0		3	3	2	6	6	3	3	2			0	0	3	1	2	1	2	0		3	5	1	1	5	1	4	1		0	2	0	2
1	5	9	6	4	2	1	3		4	2	2	12	7	2	0	2		2	3	4	6	6	5	0	2			0	1	3	1	0	2	1	0		1	0	2	2	1	0	5	1		1	2	0	6
2	1	6	2	3	3	1	7		1	2	19	7	6	3	2	3		4	1	5	5	4	0	0	3			0	3	1	1	2	5	1	1		1	0	2	2	1	1	6	4		0	0	0	2
1	3	5	5	2	2	1	1		4	1	3	8	7	3	2	4		3	0	2	2	11	3	0	1			0	0	0	2	1	3	0	1		1	0	2	2	0	3	6	8		0	1	0	1
14	3	4	6	0	1	6	4		1	3	4	7	6	3	1	2		1	3	4	8	5	4	1	5			0	3	4	2	1	1	1	3		2	2	0	3	9	2	5	1		0	0	2	1
3	3	6	4	2	4	3	2		1	6	13	4	0	1	5	2		0	9	8	3	10	6	2	0			0	0	1	2	0	2	4	1		3	7	2	3	14	0	2	0		0	0	1	1
0	4	3	8	4	5	7	0		3	3	1	1	2	1	3	0		3	5	3	2	13	9	1	2			0	2	1	1	1	1	1	1		1	2	1	1	0	0	4	2		0	0	3	0
0	9	8	4	2	6	5	1		2	2	1	2	7	2	7	3		1	1	7	2	1	6	1	0			0	3	3	0	0	6	0	0		1	0	3	4	0	2	4	4		2	1	3	1
0	1	1	4	3	3	3	6		2	0	17	4	2	5	4	1		2	1	5	5	10	4	2	1			2	4	1	5	1	2	4	3		0	0	1	3	1	1	1	0		2	0	3	2
3	2	7	1	7	1	2	5		6	1	2	4	0	1	3	1		2	0	2	4	4	3	1	5			1	1	13	4	2	2	3	4		3	1	1	1	4	1	5	3		0	0	7	2
0	5	6	9	10	2	2	6		1	4	0	1	6	1	3	2		1	0	6	1	7	0	3	2			1	1	2	6	0	0	4	3		2	0	1	0	1	0	4	1		1	1	3	4
6	2	5	3	1	2	4	4		0	1	9	7	8	1	2	2		2	3	8	3	4	6	5	3			1	1	1	1	0	2	4	2		1	2	2	1	1	1	2	0		0	2	1	0
0	2	0	5	3	4	3	1		6	4	0	5	3	3	1	0		2	0	8	13	5	1	1	4			3	2	8	0	0	1	2	2		0	1	1	0	0	0	5	1		0	0	0	0
1	0	8	8	1	8	7	4		4	2	0	7	3	6	3	0		3	3	6	7	1	0	0	4			0	1	3	0	2	3	3	4		0	1	3	2	1	1	3	1		0	0	3	3
4	0	6	5	1	0	9	4		3	0	2	4	8	2	3	0		2	3	9	2	1	4	2	4			1	2	3	1	2	1	2	2		1	0	1	0	3	0	3	1		0	1	0	0
3	0	6	1	4	0	6	1		4	3	1	6	2	0	9	3		1	3	7	4	2	2	6	5			0	0	0	2	1	0	3	1		2	0	2	1	1	1	3	1		1	2	0	2
1	0	7	11	1	3	5	4		1	0	6	5	3	3	5	7		1	4	4	4	12	7	8	2			1	0	2	0	1	2	4	7		4	0	0	3	2	4	0	0		1	2	0	1
5	1	1	1	5	0	9	0		5	5	9	7	5	5	2	1		2	5	6	5	6	7	4	6			1	2	0	0	0	4	1	3		1	0	1	4	2	1	1	1		1	3	0	3
1	0	6	3	2	0	5	0		0	1	10	4	4	3	5	2		0	3	1	2	9	8	3	1			1	1	1	2	4	4	0	2		2	2	0	3	2	1	0	2		2	1	0	0
6	1	3	5	3	2	2	1		0	2	2	4	9	1	3	5		2	1	6	3	5	2	7	3			0	2	2	1	3	1	1	2		1	2	1	2	4	1	3	3		0	0	0	0
3	0	5	5	0	8	11	6		2	8	3	9	7	5	6	3		6	1	4	4	3	5	5	5			4	1	4	1	0	0	2	1		3	3	3	0	0	2	4	3		0	2	1	4
3	1	5	16	4	1	3	3		2	6	7	4	5	7	4	1		1	2	1	3	0	3	4	4			0	1	2	1	0	0	9	0		2	2	1	0	3	1	2	3		0	1	2	2
1	1	1	19	7	2	4	2		4	3	9	4	2	1	0	1		1	1	0	4	2	2	5	1			2	0	2	2	4	3	1	2		3	0	2	0	2	5	1	1		1	1	1	2
4	2	0	16	5	2	5	10		4	1	10	5	6	3	2	2		2	6	2	0	4	2	6	3			1	0	2	0	2	0	4	3		5	0	2	1	1	0	1	0		1	4	2	0
5	0	4	1	3	3	7	4		2	1	6	4	3	3	4	9		1	5	2	7	4	6	2	0			1	0	0	0	6	0	1	3		1	1	2	2	1	3	6	1		1	1	0	0
0	1	6	0	4	6	13	6		1	3	5	1	7	4	3	3		0	2	0	4	2	4	2	6			0	2	2	2	4	0	2	1		1	1	0	2	1	1	3	3		0	1	7	11
1	1	4	6	2	4	2	3		2	3	8	2	7	2	3	2		2	3	1	4	5	2	2	3			1	1	3	6	5	0	9	1		1	0	1	3	6	0	0	5		0	0	10	1
1	1	1	2	4	9	8	3		2	0	5	8	2	1	3	6		1	6	0	2	5	5	3	2			0	1	3	7	7	0	13	0		1	0	1	0	0	2	1	0		2	0	0	0
0	0	9	7	6	2	7	6		2	3	0	1	1	1	1	2		3	1	1	2	2	1	3	6			1	1	1	4	1	2	6	1		0	1	1	2	1	1	1	1		2	2	2	3
1	2	3	5	2	5	1	2		1	0	0	0	3	0	3	3		1	1	2	3	3	9	1	1			1	0	1	3	3	2	0	3		2	2	0	0	1	2	4	3		1	0	2	4
0	3	6	5	2	8	5	2		0	3	3	12	0	1	5	1		1	4	3	3	6	0	2	2			0	5	0	2	0	0	2	3		1	2	0	2	0	1	8	2		2	0	2	2
0	1	8	3	1	1	5	4		3	7	13	0	4	4	5	4		4	2	3	3	6	4	4	5			0	1	0	9	1	1	3	1		2	1	3	5	0	0	3	1		0	2	2	0
1	3	5	6	1	7	1	1		9	4	10	8	0	4	2	0		0	4	4	3	5	1	2	4			0	2	1	2	4	1	1	0		1	1	1	1	2	1	2	8		0	0	1	3
0	6	13	4	7	3	2	2		3	1	2	4	8	0	6	0		5	1	2	2	6	5	5	5			0	4	0	0	1	1	1	1		1	1	2	1	3	1	0	1		0	4	1	3
2	3	2	2	6	2	1	2		1	3	7	9	0	1	8	1		2	0	3	4	0	10	2	2			1	0	0	0	1	3	1	3		2	0	0	2	2	1	5	2		0	2	3	3
3	4	2	8	3	1	4	2		0	1	5	5	7	3	2	3		3	0	6	3	6	3	2	2			0	2	2	1	0	1	2	0		2	2	1	5	0	3	1	0		0	1	3	0
1	6	5	3	1	5	1	4		0	2	0	8	3	6	4	1		3	0	4	0	0	6	4	0			1	6	1	0	3	3	1	2		0	3	0	1	4	1	2	5		2	0	2	1
8	3	3	2	2	3	6	2		4	2	13	5	4	2	2	2		0	0	1	6	10	5	0	2			1	5	1	0	0	3	1	1		1	1	2	3	1	1	1	1		2	0	1	8
14	2	2	14	6	2	4	2		3	1	3	7	0	9	1	2		0	0	7	5	3	7	2	3			3	3	3	2	2	2	9	6		1	3	1	1	0	1	5	5		0	1	1	6
11	2	6	3	5	2	5	5		2	3	1	3	0	5	7	7		2	6	0	3	3	6	3	2			1	0	2	2	6	0	5	6		1	0	1	3	2	1	2	0		2	0	2	3
1	0	3	7	3	4	2	4		3	2	2	6	6	0	6	3		4	1	3	15	2	11	3	0			2	3	2	1	2	0	2	6		2	1	3	2	1	0	3	3		0	0	0	5
4	7	7	1	3	2	4	3		2	0	10	7	0	3	4	3		6	4	0	1	7	0	2	3			0	3	4	0	1	0	8	0		3	3	1	3	3	1	2	3		1	0	2	4
3	4	12	7	3	0	0	2		1	3	1	7	5	6	5	0		0	1	5	4	5	3	7	6			4	0	1	3	0	0	4	4		0	1	2	2	2	1	3	3		0	1	5	0
3	3	5	4	3	2	6	1		2	1	2	1	6	4	3	1		0	1	9	0	6	5	0	0			1	2	3	3	2	0	4	0		3	2	0	2	2	1	4	2		2	2	5	0
3	1	1	0	4	0	0	2		4	4	8	6	3	2	5	0		4	1	7	3	9	2	2	4			0	0	2	2	0	2	0	2		1	3	1	4	0	0	5	2		1	0	0	2
1	2	0	1	9	1	7	9		2	5	3	10	1	5	1	2		4	3	7	6	4	4	2	1			2	0	0	3	0	4	5	0		0	1	3	1	3	1	4	3		0	0	0	3
1	2	0	1	6	1	0	1		6	2	4	5	5	4	2	4		0	5	2	4	6	9	2	3			1	1	0	2	10	2	6	0		1	2	2	0	1	3	6	5		1	3	2	1
0	1	1	8	4	1	1	3		0	3	1	1	1	2	6	2		0	0	4	4	3	4	0	2			1	1	0	2	2	2	1	3		1	1	2	2	2	0	0	2		1	3	3	2
1	0	8	16	3	0	1	3		1	0	4	10	7	4	1	6		1	4	4	1	1	8	2	1			0	0	0	4	1	1	5	2		1	1	0	2	0	0	3	4		1	0	7	3
0	1	6	4	0	0	1	2		2	1	9	6	1	7	2	0		2	4	6	0	2	4	4	1			3	1	5	1	3	2	3	0		1	2	1	1	0	8	4	1		4	3	0	0
0	1	1	4	3	2	3	1		1	1	4	13	3	3	5	1		1	2	4	2	3	2	5	3			0	0	4	2	4	2	10	4		1	4	3	2	3	3	1	2		1	0	0	0
1	2	2	4	5	1	4	0		3	1	2	1	2	3	2	2		5	0	12	2	2	5	10	1			0	0	2	1	3	3	0	5		0	2	0	4	0	3	1	3		0	0	1	4
2	6	4	6	6	0	6	2		1	4	6	3	5	7	1	4		1	3	3	4	7	5	4	1			2	1	0	1	2	3	2	1		1	1	0	1	3	0	3	4		1	0	3	0
5	4	4	5	7	2	10	1		2	3	5	3	4	2	4	1		2	2	6	2	3	1	7	2			1	1	3	6	3	2	3	0		1	1	2	2	2	0	3	4		3	0	0	1
4	2	4	7	2	4	7	2		4	2	6	6	6	5	3	0		1	2	8	0	2	1	1	1			1	0	1	2	3	2	4	0		3	2	0	1	1	4	0	2		1	0	0	0
3	1	0	1	1	10	6	3		4	2	2	8	5	4	2	6		1	2	2	1	4	2	1	0			5	0	0	0	1	0	5	2		2	0	1	1	2	1	3	2		2	0	1	0
3	5	3	3	2	1	1	3		0	2	3	2	6	0	3	1		0	2	4	3	1	2	0	1			0	0	2	6	1	0	6	1		0	1	0	2	2	4	1	1		0	2	0	1
2	1	4	4	3	4	6	5		2	1	0	3	3	2	5	4		3	7	1	3	4	0	5	1			1	5	3	1	1	1	0	3		0	0	1	1	1	2	2	4		0	0	0	0
5	4	3	12	4	1	4	7		3	0	0	2	3	1	1	4		0	3	0	4	4	0	2	0			2	1	3	2	0	0	3	2		3	2	3	0	1	2	3	1		3	2	2	2
12	2	4	6	3	3	4	4		1	1	1	5	1	1	2	1		7	1	4	1	1	2	5	2			3	0	4	2	5	2	4	2		1	4	1	0	0	2	3	1		2	1	2	1
6	2	8	4	5	0	3	3		1	1	2	12	0	2	1	1		3	9	10	2	4	1	3	4			0	0	1	2	2	0	1	4		0	2	4	1	1	1	2	1		3	2	2	2
1	3	6	4	3	0	1	3		1	1	6	10	3	2	3	2		2	5	6	2	5	0	2	5			0	2	1	7	6	4	2	1		1	1	3	0	1	2	3	2		0	0	2	0
0	4	2	6	0	7	1	3		0	2	4	7	2	0	2	0		5	4	5	2	4	1	2	3			0	2	5	1	3	0	2	11		0	1	0	4	1	1	6	2		0	0	1	1
1	1	4	3	2	5	4	3		0	5	4	10	3	1	6	1		0	4	0	11	3	5	2	5			4	1	2	3	4	0	4	4		0	0	0	8	1	0	2	1		0	0	1	1
1	2	4	4	4	0	3	0		2	5	5	4	1	0	3	2		3	1	8	0	0	2	2	1			0	0	0	2	3	2	5	3		0	1	3	1	0	2	1	6		2	1	1	2
3	2	6	1	6	0	8	0		3	4	2	4	7	2	0	0		6	7	7	4	0	0	3	4			2	2	2	1	1	2	6	5		1	3	0	2	0	3	0	1		2	2	1	0
2	2	3	4	0	2	3	7		0	0	4	0	2	3	0	0		1	6	8	4	5	0	7	4			1	0	0	1	5	1	7	3		1	1	7	2	0	2	0	2		3	1	0	1
0	3	3	6	2	4	4	6		2	0	7	12	3	0	0	0		0	3	4	7	4	2	3	0			0	1	0	2	1	1	6	1		0	1	2	0	6	3	2	3		4	0	3	0
1	6	4	4	2	5	0	5		4	2	5	5	3	2	0	2		6	0	9	4	1	3	5	1			2	0	1	1	4	3	10	4		2	1	2	1	1	0	1	3		1	2	1	1
1	2	2	2	6	4	3	9		5	2	5	15	5	4	4	0		2	0	5	3	2	2	1	7			1	2	0	1	2	0	3	4		2	3	3	0	1	2	4	3		2	0	0	1
4	4	5	2	0	3	1	1		0	0	3	3	1	2	7	2		1	0	0	3	7	0	2	1			3	2	1	6	4	3	2	2		6	1	4	0	0	1	3	4		2	2	0	2
5	1	7	2	1	1	1	0		2	0	9	6	0	3	3	0		0	0	9	8	8	1	2	2			2	2	2	2	1	2	2	0		2	0	3	0	1	1	1	3		0	0	0	1
3	4	1	6	6	9	2	0		4	2	3	4	3	1	1	4		2	3	2	10	3	6	2	3			0	2	2	1	0	2	2	2		2	1	1	0	2	0	1	3		2	2	4	1
0	4	1	1	11	4	1	3		1	5	3	2	3	2	8	3		6	1	4	6	4	4	5	5			0	1	0	1	3	2	2	1		1	1	3	0	0	3	0	0		1	0	1	4
0	1	9	4	1	1	4	1		5	2	2	3	3	0	1	0		2	2	4	5	1	5	3	2			0	1	1	3	1	2	3	1		1	1	2	1	1		1	0		2		2	1
0	0		2	3	2	3	0		2	2	4		2	3	3	1		7	2	4	8	2	5	6	2			1	0	0	3	1	2	2	1		2	0	3		4		2	1		1		1	1
4	3			6	1	2	3		2	1			7	1	4	3			0	7	6	1	3	2				0	0	2	2	4	0	2			1				5		4	1				3	2
					1	4	1			0			2	5	3	1			4		2		5	1				0	0	3	6	1	2	1							3		1	1				0	3
					4		0			7			3			3					2		5					0		1	4	3	3	2							4		3	2
					4								2								6		8					1		0	0	2	1								4		11	3
													4								3		8							0	1	0	1								6		9	1
													2								3		7							2	1	1	0										0	2
																					1		8							3	2	1											1	2
																							6							1		3											3	1
																														3													2	0
																																											0	3
[truncated: 28 more columns]

## Sheet: Figure 3b
APBs																												EdU+telomeres
Experiment 1									Experiment 2									Experiment 3										Experiment 1									Experiment 2									Experiment 3
nls1-dox	nls1+dox	nls3-dox	nls3+dox	sid1-dox	sid1+dox	sid4-dox	sid4+dox		nls1-dox	nls1+dox	nls3-dox	nls3+dox	sid1-dox	sid1+dox	sid4-dox	sid4+dox		nls1-dox	nls1+dox	nls3-dox	nls3+dox	sid1-dox	sid1+dox	sid4-dox	sid4+dox			nls1-dox	nls1+dox	nls3-dox	nls3+dox	sid1-dox	sid1+dox	sid4-dox	sid4+dox		nls1-dox	nls1+dox	nls3-dox	nls3+dox	sid1-dox	sid1+dox	sid4-dox	sid4+dox		nls1-dox	nls1+dox	nls3-dox	nls3+dox
3	0	5	3	8	1	1	1		2	2	8	0	0	0	7	2		3	2	1	6	2	2	0	0			0	8	0	15	0	0	4	0		5	12	8	1	0	11	1	0		6	1	11	13
0	1	3	1	6	1	1	4		1	4	3	4	1	3	9	0		0	1	3	1	1	0	1	0			5	0	0	20	0	0	0	0		12	5	0	4	0	0	3	0		1	11	3	0
0	1	1	2	4	1	9	0		6	0	0	3	1	2	6	1		2	3	3	0	1	2	3	2			8	0	1	16	0	1	5	0		9	3	0	10	0	2	7	0		0	8	16	16
2	0	6	2	2	3	1	2		2	0	6	6	3	2	4	0		0	3	1	0	2	3	1	1			0	4	8	14	0	2	1	0		4	9	10	0	0	0	0	0		5	6	1	13
1	4	2	2	6	2	3	3		1	1	5	6	2	3	3	0		0	1	1	0	1	3	4	2			0	4	0	0	0	1	0	1		6	0	4	9	0	12	0	0		7	2	5	15
1	1	1	1	2	2	2	2		0	2	2	3	1	3	2	0		2	1	0	3	0	1	3	3			0	1	0	0	8	4	0	5		0	3	5	10	6	18	0	1		11	5	4	17
1	1	5	1	2	0	3	1		3	0	1	6	4	1	2	0		0	2	0	3	1	0	3	3			0	3	6	0	2	1	1	0		12	5	7	9	8	7	7	1		3	4	19	15
2	1	8	2	2	1	3	0		4	3	3	3	4	3	3	1		0	1	2	2	0	2	0	0			0	2	0	7	10	0	2	0		0	1	4	8	10	0	0	0		1	2	12	10
0	0	4	6	4	2	1	3		0	1	6	4	1	1	2	0		1	3	0	5	3	1	3	0			5	2	15	0	5	0	0	1		3	1	5	14	3	0	0	0		9	1	13	13
2	2	2	1	1	2	7	1		2	4	4	3	2	3	7	0		0	1	6	4	2	1	0	2			0	5	0	4	0	11	0	12		7	1	14	1	0	4	0	3		7	2	14	15
0	3	2	3	7	0	4	1		4	0	2	0	2	0	5	0		2	3	0	2	4	1	4	0			1	0	9	7	2	0	0	0		4	2	17	8	3	0	0	8		0	1	12	12
3	0	5	3	6	4	1	1		2	2	2	2	2	3	7	0		8	0	2	6	1	0	7	0			1	4	2	1	0	2	0	0		0	6	2	8	2	0	2	6		0	10	10	22
0	2	5	5	3	1	0	0		1	0	7	1	0	2	1	1		0	0	3	3	2	0	1	3			1	2	1	0	3	2	0	2		9	14	4	0	6	0	6	2		2	4	16	24
0	3	4	2	2	2	3	3		2	1	3	0	2	3	0	5		1	0	2	5	4	0	0	0			6	0	0	0	1	1	0	0		1	8	13	10	7	7	0	0		1	7	19	11
1	0	6	1	3	0	1	1		3	4	5	4	2	1	0	1		0	2	1	4	3	1	1	2			0	1	0	0	7	3	1	0		4	1	12	0	3	0	2	11		8	7	8	25
1	2	1	2	1	2	1	1		0	2	1	0	1	2	1	3		0	2	1	3	0	1	0	3			0	1	0	0	7	1	0	11		4	5	11	11	7	0	0	0		0	2	25	5
1	5	2	2	2	3	2	3		1	1	1	1	5	5	5	6		0	1	2	4	3	2	3	0			0	4	0	4	3	8	0	0		9	1	12	10	0	3	0	3		0	11	16	9
1	0	0	0	2	2	3	0		2	1	2	2	1	2	9	2		1	5	2	5	1	2	1	2			0	10	7	5	1	1	0	0		4	4	7	16	0	0	0	6		0	0	10	8
0	1	5	4	2	1	6	1		1	2	1	4	0	3	6	1		1	1	5	3	6	2	2	0			0	1	3	16	0	0	0	0		8	0	8	2	0	0	0	0		6	0	13	21
3	3	1	1	3	2	2	0		2	0	1	3	3	7	4	0		3	1	1	7	0	0	1	1			0	9	3	6	0	3	0	0		4	8	1	5	0	0	2	0		1	1	13	5
0	3	0	4	1	1	0	1		2	0	7	4	2	3	3	0		1	0	1	2	0	1	5	2			1	6	7	13	1	7	1	1		5	1	12	19	8	0	0	1		10	1	9	19
2	1	2	5	1	0	2	1		1	0	1	3	0	5	0	1		0	1	2	2	1	1	0	1			2	5	12	10	0	0	3	6		1	1	6	6	9	0	1	0		0	2	13	14
1	1	4	2	0	0	2	1		3	2	0	3	0	2	1	1		0	0	0	3	2	0	1	1			5	3	10	3	0	0	3	0		5	7	0	12	9	0	9	3		0	3	6	5
0	1	1	2	1	0	1	0		0	2	6	0	0	2	4	1		2	3	4	1	2	2	0	0			0	1	15	1	0	3	0	0		0	0	5	9	0	13	0	10		0	5	4	13
1	2	2	4	3	2	1	4		3	4	3	2	2	2	2	8		2	0	1	2	2	0	0	3			5	7	0	0	1	2	0	0		4	1	9	13	1	4	0	0		6	5	9	0
0	1	4	5	3	0	4	4		1	3	0	3	0	4	3	1		1	1	0	2	1	1	2	1			6	7	0	0	1	0	0	2		2	3	14	17	10	11	12	0		2	0	0	0
6	1	4	2	2	2	3	1		1	7	2	2	0	2	2	0		1	3	3	4	2	1	3	3			8	0	10	0	2	0	17	0		0	4	11	0	0	1	0	0		8	2	0	0
2	4	0	1	1	1	2	3		2	1	0	4	1	1	1	3		1	2	2	0	1	2	1	0			8	6	6	0	3	0	10	0		3	5	8	0	4	1	0	0		6	1	8	21
1	2	2	11	2	0	5	0		2	1	0	2	1	3	4	4		0	1	3	5	0	2	2	0			0	7	0	12	1	7	7	0		1	0	0	5	0	0	7	0		0	10	17	15
2	2	0	2	5	2	0	4		2	0	2	2	2	5	3	2		1	1	0	5	0	1	2	3			3	6	16	0	1	2	6	0		3	12	0	6	0	10	10	1		0	3	9	12
1	0	1	4	3	0	1	2		4	1	0	0	7	1	3	2		4	1	0	0	1	0	0	1			4	0	0	2	1	2	0	0		1	5	0	10	0	11	2	6		3	4	9	0
1	2	5	0	1	1	3	1		0	1	5	4	4	0	0	2		1	2	4	1	1	0	3	1			7	0	0	13	5	0	0	0		1	5	10	5	0	1	0	2		5	3	19	11
2	2	0	0	1	1	4	2		2	4	2	2	0	2	1	0		2	0	1	0	4	2	0	1			4	8	0	8	11	0	0	0		6	1	0	3	0	0	13	13		8	1	0	4
2	2	4	3	1	1	6	2		1	2	0	2	3	2	3	2		2	4	1	5	4	0	2	2			5	1	0	12	1	1	0	0		1	2	0	4	0	9	6	0		13	7	6	21
0	2	0	1	0	0	1	2		5	3	0	0	1	3	3	4		2	3	5	1	2	1	2	0			2	2	17	0	6	4	0	0		8	0	13	6	0	1	0	0		0	0	15	15
3	1	7	3	3	1	1	1		3	4	5	7	3	0	4	1		5	0	0	1	1	0	1	4			7	3	14	0	3	6	1	5		6	0	13	1	1	2	2	0		3	0	19	4
2	2	2	3	1	1	0	2		2	0	2	0	0	3	1	1		2	1	0	2	0	0	2	4			7	0	0	0	0	0	15	1		6	0	7	0	7	6	1	0		7	10	16	20
1	0	0	4	3	1	0	8		1	0	4	0	2	1	2	1		0	0	0	2	1	2	4	0			0	4	9	0	2	0	0	11		8	0	7	19	1	0	4	0		10	5	20	14
0	1	5	2	1	0	2	1		0	0	2	4	4	2	0	1		0	2	4	1	2	1	2	0			1	0	8	0	0	0	0	0		7	1	0	13	2	1	4	2		3	0	14	0
0	2	2	2	0	8	0	0		1	0	0	4	3	2	0	0		2	2	1	4	5	3	3	2			4	0	18	1	1	0	0	4		0	6	11	6	0	0	11	2		4	8	22	20
0	1	5	5	2	2	0	2		0	3	4	1	4	0	2	2		2	3	5	4	3	0	0	3			5	3	16	6	3	2	0	0		1	11	10	8	0	7	8	0		9	0	6	15
3	1	3	6	3	1	0	2		2	1	3	4	0	0	0	1		1	0	4	2	3	1	3	0			11	0	5	0	0	1	0	0		6	8	14	2	0	0	0	0		4	0	0	21
1	1	2	1	4	3	1	2		0	2	0	4	3	2	0	0		1	1	14	2	3	0	1	0			12	10	8	0	0	0	0	0		0	7	6	0	6	7	0	0		4	0	12	19
2	2	1	3	2	2	1	4		2	0	5	6	2	3	0	1		2	2	2	3	0	2	1	1			1	8	7	7	0	11	0	0		1	0	12	0	6	0	4	2		0	0	4	20
2	2	2	6	4	1	0	1		3	0	8	2	3	1	3	2		1	1	5	3	2	0	2	0			3	8	5	14	0	0	0	1		5	1	15	12	0	0	2	1		0	0	11	7
3	3	2	0	4	1	0	1		1	0	2	6	1	1	1	2		1	1	0	2	1	1	3	1			11	4	6	8	0	4	0	2		6	2	15	16	7	8	7	8		6	0	7	9
1	0	4	7	0	0	2	1		0	2	4	0	3	0	0	3		1	5	3	5	0	1	0	0			6	1	1	5	3	0	0	8		12	0	0	20	5	0	0	5		3	0	11	20
4	0	3	6	1	2	1	1		1	0	4	5	1	0	0	2		0	2	2	2	3	0	1	0			7	6	8	0	0	0	2	1		9	9	10	13	1	0	0	3		1	4	23	10
1	1	7	3	3	1	13	3		1	2	4	8	3	0	0	2		0	1	1	5	0	0	1	1			0	3	0	14	0	0	3	0		13	2	13	13	5	2	0	0		0	2	15	17
1	1	3	2	0	3	0	1		4	0	1	7	7	3	0	4		0	1	0	9	1	0	2	0			5	1	17	9	0	1	0	0		2	8	11	13	14	4	0	0		5	1	18	23
3	4	6	4	2	3	3	1		3	0	2	4	4	1	1	0		0	3	2	7	0	1	0	3			3	1	8	8	1	2	0	0		10	3	9	1	15	0	0	0		5	0	23	9
5	6	3	2	3	4	1	1		3	2	2	4	6	0	2	0		1	2	4	4	1	1	1	5			6	9	12	1	0	0	0	0		11	8	18	11	9	13	0	0		3	0	12	25
2	1	2	1	1	1	3	2		0	1	5	1	1	1	0	0		2	1	4	2	5	1	0	0			1	5	5	0	11	0	1	0		6	1	15	9	1	6	0	8		9	9	0	7
1	1	3	5	7	2	3	2		1	2	3	0	0	1	3	0		1	4	3	2	1	2	2	2			1	4	12	2	9	0	0	0		2	14	17	5	18	18	0	1		1	3	2	18
1	5	1	0	1	1	1	2		1	0	4	4	1	0	2	1		2	3	6	6	0	0	1	4			6	0	13	0	8	0	2	0		10	6	11	1	5	1	0	4		8	0	12	9
0	4	7	1	1	0	2	5		1	1	4	3	3	1	5	3		2	1	5	5	0	0	2	0			7	9	5	16	0	0	0	0		8	0	8	12	7	0	0	0		5	0	10	27
0	1	1	4	1	2	0	0		1	2	0	3	0	0	1	10		1	4	3	1	2	0	3	1			0	10	0	0	0	0	0	0		1	2	11	3	0	0	1	0		11	0	7	25
0	2	0	3	2	4	1	0		0	0	6	4	0	2	1	4		4	0	4	0	2	1	2	5			2	2	0	0	0	0	2	0		3	2	8	9	0	7	5	0		3	0	23	12
1	0	4	5	2	1	3	1		3	0	1	2	3	1	3	2		1	0	4	2	0	1	1	1			2	6	0	14	0	1	1	0		5	3	10	2	0	14	0	0		8	4	8	20
1	3	6	1	1	3	2	3		1	0	6	2	8	0	2	0		4	1	4	6	3	0	3	4			3	3	0	1	0	0	11	0		12	6	15	6	0	1	0	3		5	0	14	13
0	1	2	4	0	6	2	0		1	0	2	5	1	4	2	0		1	1	3	0	0	0	3	0			8	1	0	0	0	0	0	0		5	10	14	6	7	1	0	9		10	1	0	0
1	2	2	2	1	5	2	3		1	0	13	8	1	0	2	6		4	0	5	5	0	1	0	0			1	2	11	0	0	0	0	0		6	9	5	9	7	0	0	7		1	0	7	19
0	2	3	2	3	2	5	0		0	0	0	2	5	1	2	0		0	1	1	3	3	2	2	0			3	3	4	0	6	0	0	2		1	5	14	11	5	1	0	0		2	5	7	15
1	0	1	5	3	3	2	1		1	0	12	7	0	2	2	0		5	2	2	5	6	5	2	0			4	6	6	0	1	13	0	0		8	4	4	0	7	1	3	0		1	7	18	10
3	4	2	5	2	2	3	1		2	1	0	2	0	0	0	1		0	1	3	6	1	0	4	2			9	3	0	6	1	2	0	0		8	8	0	1	11	6	12	0		0	8	5	16
0	1	4	4	5	1	2	1		1	0	3	5	2	1	1	1		0	0	5	6	1	2	3	1			5	1	3	8	0	0	0	0		7	1	0	15	0	0	0	0		7	7	14	6
3	3	4	3	1	2	4	2		0	0	6	1	6	2	2	1		0	1	2	0	2	3	1	1			9	6	4	12	10	0	1	0		10	4	0	16	0	0	0	0		0	4	21	12
5	1	3	3	0	2	0	2		0	0	0	0	1	0	3	1		3	2	1	3	3	1	1	4			0	3	5	0	1	0	0	0		10	10	7	8	1	0	0	0		0	7	17	18
1	2	4	1	3	4	3	0		3	2	5	0	1	0	4	1		0	0	9	1	2	6	0	4			1	2	5	18	14	1	0	0		3	2	16	0	4	7	0	0		8	0	0	14
0	3	5	0	1	2	1	1		1	2	1	0	1	0	1	1		0	1	1	0	4	4	0	4			1	1	2	10	2	0	4	1		0	2	10	10	5	13	0	0		1	0	0	15
3	5	4	6	2	0	3	2		1	1	4	13	0	2	1	1		5	0	0	6	0	0	3	2			4	0	15	0	6	0	1	0		7	12	8	16	0	0	0	0		0	4	8	13
0	0	5	3	4	0	2	1		4	1	8	0	1	0	2	1		3	0	2	7	4	0	1	5			0	1	10	0	0	0	0	0		10	4	0	0	7	0	5	0		5	0	3	5
1	2	4	2	1	0	4	5		2	2	6	0	5	1	4	0		3	1	4	4	1	2	3	0			1	2	17	3	0	3	0	0		0	7	0	0	0	0	5	0		10	4	10	16
4	1	1	1	0	4	6	2		1	2	4	5	1	0	1	0		1	2	3	1	2	1	2	5			14	5	0	10	0	2	0	3		0	3	6	13	0	0	7	0		8	7	10	14
4	1	8	1	3	5	5	2		1	0	1	4	0	0	0	1		2	1	1	11	2	2	4	3			3	1	0	0	0	0	0	10		6	6	0	5	0	1	0	0		0	10	1	0
1	2	0	2	2	4	1	2		0	0	8	1	3	0	0	1		2	2	0	3	1	4	0	2			6	0	0	16	12	0	0	0		2	1	5	12	0	2	0	0		1	1	5	5
1	2	1	3	1	1	0	0		4	2	3	3	3	1	1	1		2	2	0	5	1	0	4	5			1	9	0	1	1	6	3	3		14	1	7	0	2	0	0	11		6	7	15	13
2	0	0	2	1	2	1	0		4	2	4	3	3	1	0	1		1	1	4	3	2	3	4	3			8	6	9	0	16	0	4	0		7	5	7	0	3	1	0	5		5	1	9	15
1	1	0	3	0	7	1	1		2	6	0	3	0	1	4	1		0	0	1	11	0	2	1	1			5	9	16	3	1	0	1	1		8	2	0	5	0	4	0	0		0	6	0	8
1	0	0	4	1	0	2	1		3	2	3	5	6	0	2	1		1	2	4	7	0	1	2	1			3	7	18	15	14	11	0	0		9	3	0	1	9	1	0	0		0	0	3	10
2	1	2	2	2	1	3	1		2	1	0	0	0	2	5	1		1	2	0	9	0	3	1	0			2	3	14	1	0	4	0	0		2	8	0	11	3	10	0	0		0	0	11	4
3	1	8	0	1	3	2	0		0	0	6	3	0	4	3	3		0	2	0	6	2	3	1	0			0	0	20	1	2	1	0	0		7	5	3	8	0	0	7	0		0	0	19	10
4	0	5	1	1	1	1	0		3	1	5	4	1	0	2	0		0	2	1	0	2	2	1	0			6	5	9	17	0	3	0	0		4	8	15	16	10	0	6	0		0	0	0	12
1	0	4	1	1	1	3	1		0	1	0	1	0	0	2	3		3	1	2	8	1	5	0	1			2	7	19	2	0	2	0	0		0	6	13	10	5	0	0	0		3	0	20	14
4	1	2	0	4	1	3	2		0	1	5	1	1	2	0	0		4	3	2	4	1	1	2	2			0	9	0	0	1	0	0	0		8	0	6	3	0	0	0	2		1	0	12	10
2	1	0	0	3	3	1	1		0	3	4	5	3	1	3	0		1	5	1	2	0	1	2	2			6	0	0	13	3	1	3	0		0	1	0	5	0	0	5	6		1	7	24	7
4	4	0	3	7	3	3	1		0	2	5	2	4	0	1	0		2	2	3	0	1	2	3	2			8	2	0	0	1	0	1	0		2	9	10	4	4	0	2	0		3	7	5	9
3	4	3	4	4	1	2	0		0	3	2	6	1	2	0	1		2	0	2	1	2	1	6	1			4	5	11	2	14	2	12	0		6	3	19	5	0	1	6	0		2	4	0	20
1	2	0	4	10	2	3	3		2	2	2	3	1	2	0	1		0	1	1	0	2	1	4	1			5	3	0	6	2	0	0	0		0	2	16	18	0	3	1	0		1	7	13	17
0	0	0	3	6	2	1	0		2	1	1	3	2	1	2	4		0	0	1	0	4	1	1	0			5	0	0	10	2	6	0	2		4	1	18	11	0	0	8	0		6	1	5	18
2	0	2	3	2	0	1	1		2	0	2	2	2	3	1	3		1	0	5	6	1	0	1	2			5	4	1	9	0	13	0	0		8	1	19	6	0	0	3	0		0	11	0	0
2	1	0	8	5	0	2	1		0	0	2	3	2	1	0	1		1	1	1	4	3	0	1	0			4	0	0	8	0	0	0	0		3	0	20	9	0	9	1	3		1	6	11	3
1	0	12	10	0	3	0	0		0	0	5	5	1	0	1	0		1	1	3	1	1	1	4	0			5	7	0	11	3	0	0	10		0	3	0	8	2	3	0	3		3	2	11	20
1	0	0	3	2	2	0	1		1	1	1	3	0	2	2	4		0	2	4	12	0	2	3	0			0	7	4	7	4	0	0	0		6	5	0	3	4	5	0	5		8	8	0	9
2	0	3	9	2	3	1	5		0	0	0	1	1	2	0	3		4	0	3	8	0	4	3	2			1	1	16	2	0	0	1	0		4	3	0	17	10	2	10	6		4	6	12	10
3	0	4	1	0	2	2	0		0	0	1	1	0	2	0	0		0	0	4	0	3	3	2	1			3	0	4	2	0	1	0	0		4	8	12	15	11	0	11	0		4	4	11	21
4	2	1	1	1	2	1	2		0	1	2	9	0	2	0	0		2	1	3	1	1	6	8	2			11	0	9	0	0	0	6	0		2	13	6	13	2	0	0	2		1	3	13	14
1	0	2	4	2	1	1	1		2	4	2	7	0	3	3	1		0	1	6	1	1	4	7	0			0	4	3	0	4	0	0	1		0	2	4	9	9	7	0	1		0	10	26	13
3	2	8	4	0	4	1	0		3	3	0	3	1	1	0	4		1	3	0	2	3	5	4	1			0	1	2	2	0	0	0	0		0	7	12	17	4	0	8	2		0	6	3	17
3	0	3	0	1	1	0	0		1	1	0	0	2	3	1	0		1	0	0	2	1	2	6	1			2	1	0	11	3	0	0	0		18	10	8	15	0	12	0	6		0	0	10	11
1		6	4	1	1	1			2	3	0	7	3	1	0	2		2	1		1	2	3	2	1			2	4		1		0	0	0		1	4			0	2		0		0	2
2		1		1	0				0	3	0		1	0	2	1		0	0		0	2	3	0	2			0	11		0		9				10	0			0	8		0		0	8
3		5		2	1				0	6	0			2	0	0		2	2		4	2	1	0	2			8	1		0							7			1			0		6
5		4		1	0				2	1	3				0	0			1		1	3	1	1	2				0		14										0			0		7
1				1	1				3	0					0				1		1		0	3	2				0												0			0		0
1				1	5				1						0				0		2		1	1	1				7												11			0
				3	2				2						0				3		1		1	3	0				0															8
				3	1				1						0				2		1		2	2	3
				2	0				2						2				0		0		2	2	0
				1	2														0		7		0		0
				1	1																2		1
				4	0																2		4
				2	2																0		2
				1																	1
																					2
[truncated: 28 more columns]

## Sheet: Figure 4c
Chromosome ends with feature (%)
DLeads							Dlaggs							TSCEs
	nls3-dox	nls3+dox	sid4-dox	sid4+dox				nls3-dox	nls3+dox	sid4-dox	sid4+dox				nls3-dox	nls3+dox	sid4-dox	sid4+dox
Experiment 1	2.22008	1.75268	1.75097	0.419776			Experiment 1	1.9305	1.50925	3.45331	2.84515			Experiment 1	1.16604	1.26582	4.32879	3.26493
Experiment 2	2.8133	2.07101	1.8018	1.09589			Experiment 2	2.30179	1.38067	2.4024	1.91781			Experiment 2	0.511509	1.33136	3.27327	3.49315
Experiment 3	1.73611	1.48005	1.30435	0.268817			Experiment 3	0.902778	1.22265	1.3587	1.20968			Experiment 3	1.66667	1.99485	0.869565	1.34409
Average	2.2565	1.76791	1.61904	0.594828			Average	1.71169	1.37086	2.4048	1.99088			Average	1.11474	1.53068	2.82388	2.70072
SEM	0.31149	0.170764	0.158029	0.254293			SEM	0.418417	0.0828794	0.604664	0.473532			SEM	0.334451	0.232857	1.02356	0.681509

## Sheet: Figure 5b
TFEs/metaphase (%)
Experiment 1																	Experiment 2																	Experiment 3
nls3 d0	nls3 d3	nls3 d9	nls3 d15	sid1 d0	sid1 d3	sid1 d9	sid1 d15	sid4 d0	sid4 d3	sid4 d9		siCt	siPOLD3a	siPOLD3c			nls3 d0	nls3 d3	nls3 d9	nls3 d15	sid1 d0	sid1 d3	sid1 d9	sid1 d15	sid4 d0	sid4 d3	sid4 d9		siCt	siPOLD3a	siPOLD3c			nls3 d0	nls3 d3	nls3 d9	nls3 d15	sid1 d0	sid1 d3	sid1 d9	sid1 d15	sid4 d0	sid4 d3	sid4 d9		siCt	siPOLD3a	siPOLD3c
4.0625	7.62712	5.07246	2.05479	5.98592	8.77193	3.98551	7.43243	5.68182	3.125	5.74324		3.46154	7.04225	6.08974			8.59375	3.87931	3.28947	4.6875	5.18868	5.71429	9.19118	8.71212	10.2941	3.125	23.3553		4.7619	3.63636	4.29688			4.71014				10.8553					9.21053			1.92308	8.92857	9.16667
4.47761	7.75862	6.92308	7.5	1.94805	3.125	9.67742	16.3194	4.29688	6.06061	4.79452		4.64286	12.6712	7.91139			6.07143	3.27869	5.88235	9.92647	4.74138	7.38636	12.1429	8.33333	10.0694	6.06061	14.3836		2.05882	3.75	14.1304			4.03226				8.73016					11.8056			7.53012	10.1351	6.64557
5.32787	2.98508	3.30882	13.1579	6.78571	7.72059	5.71429	8.44595	5.5	5.59701	6.74603		0.724638	11.9231	10.3896			5.28169	3.94737	8.08823	6.15385	4.38596	10.5263	11.5385	7.14286	11.2745	5.59701	18.1452		5.51948	7.14286	14.2308			8.62069				12.3016					13.0769			3.51562	11.6883	5.2795
6.59722	12.5	5.59701	3.76712	10.274	6.41892	2.5974	10.3571	3.43137	4.41176	6.25		0.609756	6.93069	10.3333			9.05172	3.46154	10.4478	6.46552	9.16667	9.55882	21.2963	5.70176	8.82353	4.41176	17.1642		2.85714	8.33333	12.013			3.57143				15.625					10.2564			2.63158	14.0845	9.375
7.74648	6.14035	3.68852	5.6338	4	4.5082	6.61765	13.6719	4.71014	3.8961	10.0746		3.08219	8.82353	8.22368			7.08955	4.29688	0.684932	7.46269	2.69231	11.9718	12.3239	4.91071	2.11268	3.8961	20.7031		3.94737	6.66667	5.35714			5.13699				13.5714					10.8108			3.24074	6.57895	6.89655
4.92958	4.45205	4.85075	7.43243	4.86111	6.15942	8.71212	10.9589	4.91071	7.24638	7.35294		2.66667	8.02469	6.25			8.33333	3.22581	6.66667	5.85938	6.64062	13.1944	7.89474	10.4839	4.83871	7.24638	9.70149		3.81944	10.1266	6.74603			2.5				11.1111					10.1974			5.45455	7.86517	5.26316
5.49451	9.61538	4.85075	7.25807	5.12821	6.25	3.57143	12.6623	3.67647	3.94737	7.69231		3.61842	16.9014	3.35821			6.35593	4.51389	5.40541	9.12698	5.09259	9.32836	1.73611	9.58333	6.25	3.94737	21		4.16667	14.1566	6.66667			9.21053				19.0789					12.1094			2.45098	8.56164	6.90789
9.09091	6.53846	5.92105	4.23077	8.90411	7.75862	2.20588	7.97101	4.72973	1.36364	7.29167		5	6.94444	7.24638			3.90625	4.66102	3.62319	2.73438	7.97101	8.33333	9.33333	10.2941	8.44156	1.36364	21.9178		3	7.8125	14.2857			7.97101				14.1566					8.66667			9.16667	3.18182	8.52273
9.12698	5.51471	4.41176	5.40541	8.21429	5.22388	5.22388	9.67742	2.85714	8.06452	7.25807		1.38889	6.52174	13.7324			1.22951	1.38889	3.73134	8.08823	4.6875	5.71429	8.46154	8.20895	6.61765	8.06452	17.1642		4.70297	10.3306	8.46154			5				13.0282					2.35849			5.55556	10	5.18868
3.81944	11.8182	5	8.46774	8.45588	1.78571	8.33333	14.5833	5.6338	7.95455	4.16667		1.01351	2.39726	8.09859			6.15942	3.35821	13.7097	5.46875	1.38889	3.71622	8.57143	3.28947	5.76923	7.95455	12.9032		4.80769	7.04225	7.14286			7.53968				8.68056					3.62903			4.11392	6.57895	10.7595
4.61538	8.87097	6.71642	7.43243	11.3281	5.51471	4.92424	7.19178	2.39726	6.16438	4.05405		0.714286	5.44872	8.46154			4.62963	2.72727	6.84931	5.7971	5.64516	8.21918	9.09091	8.33333	5.74324	6.16438	12.1528		3.76712	10.274	15.2174			4.39189				13.0137					7.66129			3.76712	8.8	16.8919
7.63889	5.35714	4.92958	4.79452	3.52564	5.59701	8.89831	13.0282	2.86885	3.62319	5.76923		3.97727	6.25	9.48276			6.42857	1.83824	5.40541	8.87097	6	15.5	5.7971	7.09877	8.46154	3.62319	14.2241		2.65957	8.66667	4.16667			7.72059				19.1781					10.1974			2.65957	11.0119	7.89474
4.16667	4.23077	6.25	2.17391	5.74324	5.90278	7.30769	10.5634	2.17391	6.43939	6.07143		3.04054	7.91139	5.76923			3.46154	7.65306	8	6.57895	5.66667	3.33333	8.44595	10.4167	4.92958	6.43939	17.9167		3.98551	6.92308	9.48276			11.5672				9.09091					9.4697			3.98551	12	11.3095
3.27869	8.56164	9.375	3.73134	5.21978	7.42188	6.64062	5.92105	5.6338	6.75676	9.57447		4.86111	3.94737	6.41026			2.35849	6.45161	10.8333	3.33333	1.66667	10.6618	11.2676	8.44156	11.218	6.75676	11.2319		2.24359	10.3896	7.72059			8.88889				14.6429					13.6364			2.24359	9.84043	9.375
5.59701	5.73771	2.5974	1.78571	7.23684	7.14286	4.6875	11.3636	7.33333	9.09091	1.86567		5.43478	8.78378	10.2679			3.38983	4.66102	2.63158	8.09859	0.961538	7.46753	7.09459	14.5833	9.17722	9.09091	25		2.8169	7.05128	3.96341			7.72059				12.3239					6.59722			2.8169	7.25806	8.86076
7.72059	6.81818		5.76923	3.98551	5.95238	5.55556	10.6061	4.43548	7.39437	4.71014							4.04412	5.20833	2.66667	6.71642	5.17241	12.2951	10.9155	10.7143	6.74603	7.39437	15.4545							7.08333				11.9231					15.4605
7.39437	4.29688	2.05479	4.71014	8.92857	1.44928	4.23077	10.0807	2.86885	8.4507	7.19697							7.42188	6	4.28571	3.67647	1.5873	14.6667	6.25	5	5.64516	8.4507	12.1528							4.27632				8.89831					13.8461
6.57895	9.48276	4.7619	9.02778	6.57895	6.33333	4.23077	9.45946	4.16667	6.50685	9.375							2.8169	6.32911	1.66667	4.34783	4.91071	7.29167	12.6866	4.47761	9.09091	6.50685	14.9306							3.39506				6.50685					9.55882
6.53846	6.88406	2.39726	7.29167	6.41892	4.62963	11.0169	7.78688	2.94118	10.4167	7.83582							3.47222	7.04225	13.0769	6.66667	5.64516	13.2353	12.9032	7.74648	8.62069	10.4167	18.2432							5.68182				13.2812					13.0282
5.98592	5.76923	10.5469	5.43478	5.95238	3.30189	5	11.9565	3.71622	7.69231	9.85915							3.22581	6.17284	14.7059	3.73134	8.92857	10.1974	9.58904	5.6338	6.16438	7.69231	23.0159							5.35714				9.92064					9.12162
6.69643		6.25	4.91071	8.69565	7.14286	7.07547	8.55263	4.10959	12.8788									7.62712	3.73134		2.85714	3.87324	10.4167	4.92958	7.46753	12.8788	17.029											8.23171					11.2903
6.73077		7.03125	7.5	6.78571	2.35849	6.34921	7.63889	1.5625	8.59375									3.96825	5.97015		10.7143	8.21918	13.3064		5.26316	8.59375	22.9167											2.39726					13.9706
7.35294		2.82258	5.14706	5.55556		6.25	15	5.33333	8.69565									5.50847	2.14286		4.64286	11.4865	10.8108		6.16438	8.69565	24.0385											4.33333					9.76562
7.6087		1.88679	7.14286	3.57143		7.53425	5.5	1.73611	11										5.40541		4.28571	8.55263	10.4167		9	11	9											8.66667					11.8056
5.06757		2.19298	4.54545	5.84416			11												2.85714		3.50877	10.0649	14.8649		5.59211		10.9848											8.33333					8.57143
		3.57143																	8.78378		3.07017		11.5672		5.78947		15.2985											8.78378					15.4605
		4.03226																			2.23881		14.7887		8.33333		12.8676											11.2319					15.1899
		5.92105																					2.65151		7.25807		14.8438											10.7143					13.1757
		5.83333																					11.9718		7.09459		16.6667											12.1528					14.6667
		4.5082																					9.85915				15.2542											9.93151					11.7089
		4.82456																									18.2432											7.14286
		8.46154																									14.7541
		3.33333																									16.0156
		3.23529
		4.36508
		4.23729

## Sheet: Figure S5b
C-circle intensity (au)
	nls1 0h	nls1 24h	nls1 48h	nls1 72h	nls3 0h	nls3 24h	nls3 48h	nls3 72h	sid1 0h	sid1 24h	sid1 48h	sid1 72h	sid4 0h	sid4 24h	sid4 48h	sid4 72h
Experiment 1	0.871163	1.13406	0.719298	0.739574	4.90301	2.36103	3.48085	3.9094	1.21686	1.41245	1.08849	1.07197	1.05303	0.934393	1.08236	1.58318
Experiment 2	0.82472	1.01293	0.686659	0.731498	4.68426	2.34581	3.63117	3.88459	1.30267	1.45519	1.18	1.14987	1.12379	0.925813	0.992769	1.39241
Experiment 3	0.874564	1.05134	0.682941	0.760852	4.97657	2.58532	3.72597	3.96977	1.29426	1.45214	1.23055	1.18122	1.08336	0.892042	0.983179	1.4158
Average	0.856816	1.06611	0.6963	0.743975	4.85462	2.43072	3.61266	3.92125	1.27126	1.43993	1.16635	1.13435	1.08673	0.917416	1.01944	1.4638
SEM	0.0160777	0.0357378	0.0115493	0.008755	0.0877861	0.0774237	0.0713631	0.0252932	0.0273113	0.0137689	0.0415754	0.0324763	0.0204955	0.0129266	0.0315835	0.0600732
